# Supplementary material for: Speciation with gene flow between two Neotropical sympatric species (Pitcairnia spp.: Bromeliaceae)
Source: Ecol Evol. 2022 Apr 29;12(5):e8834. doi: 10.1002/ece3.8834 (PMC9055293; doi:10.1002/ece3.8834)
Supplement: Supplementary file 5 — Appendix S1 [file ECE3-12-e8834-s005.xlsx]

## Sheet: Appendix 2_Transcripts_KaKs > 1
Tavares et al. Speciation with gene flow between two Neotropical sympatric species (Pitcairnia spp: Bromeliaceae) Appendix 1: Transcripts shown to be under positive selection by ka/ks analysis and biological processes of representative GO terms.
Orthologous albiflos	Orthologous staminea	Ka	Ks	Ka/Ks	BlastX Description	Length (pb)	#Hits	e-Value	sim mean	GO_id	Go_name	EC_number	EC_name	InterPro IDs
TRINITY_DN27248_c11_g1_i1_alb	TRINITY_DN26596_c9_g1_i1_sta	0.0401703	0.000803406	50	zinc-finger homeodomain protein 4-like	924	20	5.66704e-36	86.85	F:GO:0003677	F:DNA binding			mobidb-lite (MOBIDB_LITE)
TRINITY_DN18603_c0_g1_i2_alb	TRINITY_DN12825_c0_g1_i1_sta	0.00713771	0.000142754	50	zinc-finger homeodomain protein 2	232	20	3.87654e-35	94.3	F:GO:0003677; C:GO:0005634; P:GO:0006355; F:GO:0046872	F:DNA binding; C:nucleus; P:regulation of transcription, DNA-templated; F:metal ion binding			no IPS match
TRINITY_DN27662_c3_g4_i1_alb	TRINITY_DN22761_c1_g1_i1_sta	0.00425395	8.5079e-05	50	zinc-binding protein	1204	20	1.29938e-16	95.6					mobidb-lite (MOBIDB_LITE)
TRINITY_DN24830_c0_g2_i1_alb	TRINITY_DN24028_c0_g1_i2_sta	0.0590414	0.0407226	1.44984	Zinc finger, CCHC-type	372	20	5.09157e-62	81.85					PF14223 (PFAM); PTHR35317 (PANTHER)
TRINITY_DN16707_c2_g1_i1_alb	TRINITY_DN37471_c0_g1_i1_sta	0.0229334	0.000458669	50	Zinc finger, CCHC-type	1013	20	4.89794e-40	59.25	F:GO:0003676; F:GO:0008270; P:GO:0015074	F:nucleic acid binding; F:zinc ion binding; P:DNA integration			no IPS match
TRINITY_DN49693_c0_g1_i1_alb	TRINITY_DN14443_c1_g1_i1_sta	0.00284628	569255	50	zinc finger protein ZAT4-like	906	20	7.97103e-46	58.35	F:GO:0003676	F:nucleic acid binding			mobidb-lite (MOBIDB_LITE); mobidb-lite (MOBIDB_LITE)
TRINITY_DN62519_c0_g1_i1_alb	TRINITY_DN28149_c0_g1_i1_sta	0.0137225	0.000274449	50	Zinc finger protein WIP3	343	3	2.11072e-08	92.33	F:GO:0003676	F:nucleic acid binding			mobidb-lite (MOBIDB_LITE)
TRINITY_DN23521_c0_g2_i1_alb	TRINITY_DN19434_c0_g1_i1_sta	0.00439681	885983	49.6264	zinc finger protein WIP2-like	1200	20	6.26739e-127	81.25	F:GO:0003676	F:nucleic acid binding			G3DSA:3.30.160.60 (GENE3D); G3DSA:3.30.160.60 (GENE3D); mobidb-lite (MOBIDB_LITE); mobidb-lite (MOBIDB_LITE); mobidb-lite (MOBIDB_LITE); PTHR10593:SF61 (PANTHER); PTHR10593 (PANTHER); IPR013087 (PROSITE_PROFILES); IPR013087 (PROSITE_PROFILES); IPR036236 (SUPERFAMILY); IPR036236 (SUPERFAMILY)
TRINITY_DN27677_c7_g1_i1_alb	TRINITY_DN3330_c0_g1_i1_sta	0.0193832	0.0147428	1.31475	zinc finger protein GIS-like	898	20	3.61968e-51	62.9	F:GO:0003676	F:nucleic acid binding			mobidb-lite (MOBIDB_LITE)
TRINITY_DN27391_c5_g2_i3_alb	TRINITY_DN27374_c7_g1_i2_sta	0.00118775	2.3755e-05	50	Zinc finger protein CONSTANS-LIKE 5	1348	20	4.14737e-72	79	C:GO:0005634; F:GO:0008270	C:nucleus; F:zinc ion binding			IPR000315 (PFAM); mobidb-lite (MOBIDB_LITE); mobidb-lite (MOBIDB_LITE); PTHR31319:SF14 (PANTHER); PTHR31319 (PANTHER); IPR000315 (PROSITE_PROFILES); IPR000315 (PROSITE_PROFILES); IPR000315 (CDD); IPR000315 (CDD)
TRINITY_DN27933_c0_g1_i1_alb	TRINITY_DN22147_c0_g1_i1_sta	0.00244283	558986	43.7011	zinc finger protein CONSTANS-LIKE 16-like	1326	20	6.73094e-127	58.45	C:GO:0005634; F:GO:0008270	C:nucleus; F:zinc ion binding			IPR000315 (PFAM); PTHR31874:SF21 (PANTHER); PTHR31874 (PANTHER); PTHR31874 (PANTHER); IPR000315 (PROSITE_PROFILES); IPR000315 (CDD)
TRINITY_DN27933_c0_g2_i1_alb	TRINITY_DN22147_c0_g1_i2_sta	0.00112275	251212	44.6933	zinc finger protein CONSTANS-LIKE 16-like	1235	20	3.78079e-151	60.15	F:GO:0005515; C:GO:0005634; F:GO:0008270	F:protein binding; C:nucleus; F:zinc ion binding			IPR000315 (PFAM); IPR010402 (PFAM); mobidb-lite (MOBIDB_LITE); PTHR31874:SF21 (PANTHER); PTHR31874 (PANTHER); PTHR31874 (PANTHER); IPR000315 (PROSITE_PROFILES); IPR010402 (PROSITE_PROFILES); IPR000315 (CDD)
TRINITY_DN19128_c0_g1_i1_alb	TRINITY_DN44044_c0_g1_i1_sta	0.0106539	0.000213078	50	zinc finger protein AEBP2-like	732	1	4.53545e-35	81					no IPS match
TRINITY_DN27677_c11_g1_i1_alb	TRINITY_DN32982_c0_g1_i1_sta	0.0189961	0.000379922	50	Zinc finger protein 8	398	20	1.92571e-20	77	F:GO:0003676; C:GO:0005634	F:nucleic acid binding; C:nucleus			PTHR26374 (PANTHER); PTHR26374:SF226 (PANTHER)
TRINITY_DN46313_c0_g1_i1_alb	TRINITY_DN33180_c0_g1_i1_sta	0.00392956	869438	45.1966	zinc finger protein 6-like	909	20	1.11321e-111	64.55	F:GO:0003676	F:nucleic acid binding			G3DSA:3.30.160.60 (GENE3D); mobidb-lite (MOBIDB_LITE); PTHR26374 (PANTHER); PTHR26374:SF252 (PANTHER); PTHR26374 (PANTHER); PTHR26374:SF252 (PANTHER); IPR013087 (PROSITE_PROFILES); IPR036236 (SUPERFAMILY)
TRINITY_DN38148_c0_g1_i1_alb	TRINITY_DN43014_c0_g1_i1_sta	0.0059564	0.000119128	50	zinc finger protein 6-like	371	2	1.2817e-10	91	F:GO:0003676	F:nucleic acid binding			mobidb-lite (MOBIDB_LITE)
TRINITY_DN28676_c9_g1_i6_alb	TRINITY_DN27042_c7_g1_i4_sta	0.00340269	680537	50	zinc finger protein	794	20	3.47669e-45	93.55	C:GO:0016021	C:integral component of membrane			no IPS match
TRINITY_DN27390_c4_g2_i1_alb	TRINITY_DN25842_c0_g1_i1_sta	0.00330106	660212	50	Zinc finger MYND domain-containing protein 15	1131	20	7.33258e-49	77.15	F:GO:0046872	F:metal ion binding			PTHR12197:SF258 (PANTHER); PTHR12197 (PANTHER)
TRINITY_DN26158_c3_g2_i2_alb	TRINITY_DN22830_c1_g1_i4_sta	0.00286366	602987	47.4912	zinc finger CCHC domain-containing protein 7-like	1657	20	0	76.35	F:GO:0003676; C:GO:0005783; C:GO:0005886; F:GO:0008270; F:GO:0008398; P:GO:0016126	F:nucleic acid binding; C:endoplasmic reticulum; C:plasma membrane; F:zinc ion binding; F:sterol 14-demethylase activity; P:sterol biosynthetic process	EC:1.14.13.70; EC:1.14.13	Sterol 14-alpha-demethylase; Acting on paired donors, with incorporation or reduction of molecular oxygen. The oxygen incorporated need not be derived from O(2)	IPR001878 (PFAM); G3DSA:4.10.60.10 (GENE3D); G3DSA:4.10.60.10 (GENE3D); G3DSA:4.10.60.10 (GENE3D); mobidb-lite (MOBIDB_LITE); PTHR23002 (PANTHER); PTHR23002:SF97 (PANTHER); IPR001878 (PROSITE_PROFILES); IPR001878 (PROSITE_PROFILES); IPR001878 (PROSITE_PROFILES); IPR001878 (PROSITE_PROFILES); IPR036875 (SUPERFAMILY); IPR036875 (SUPERFAMILY); IPR036875 (SUPERFAMILY)
TRINITY_DN47061_c0_g1_i1_alb	TRINITY_DN45710_c0_g1_i1_sta	0.423174	0.204991	2.06435	zinc finger CCHC domain-containing protein 5-like	203	20	4.75585e-14	68.8					no IPS match
TRINITY_DN28748_c11_g1_i1_alb	TRINITY_DN18293_c1_g1_i1_sta	0.00311051	622102	50	Zinc finger CCCH-type with G patch domain-containing protein	797	2	1.6577e-26	62	F:GO:0003676	F:nucleic acid binding			mobidb-lite (MOBIDB_LITE); mobidb-lite (MOBIDB_LITE)
TRINITY_DN21987_c0_g1_i2_alb	TRINITY_DN20666_c1_g1_i1_sta	0.00223148	590268	37.8046	zinc finger CCCH domain-containing protein 62-like	2067	20	2.46483e-125	82.5					mobidb-lite (MOBIDB_LITE); PTHR35323 (PANTHER)
TRINITY_DN21987_c0_g1_i1_alb	TRINITY_DN20666_c1_g1_i2_sta	0.00297708	595416	50	Zinc finger CCCH domain-containing protein 62	1889	20	0	77.35					mobidb-lite (MOBIDB_LITE); mobidb-lite (MOBIDB_LITE); PTHR35323 (PANTHER)
TRINITY_DN38832_c0_g1_i1_alb	TRINITY_DN49663_c0_g1_i1_sta	0.0105889	0.00994524	1.06472	Zinc finger CCCH domain-containing protein 54	557	1	0.000249555	65	F:GO:0003676; F:GO:0003723	F:nucleic acid binding; F:RNA binding			no IPS match
TRINITY_DN24306_c2_g1_i1_alb	TRINITY_DN21637_c1_g2_i2_sta	0.00245933	491865	50	zinc finger CCCH domain-containing protein 53-like isoform X1	870	20	5.03866e-28	69.4	F:GO:0003723; F:GO:0046872	F:RNA binding; F:metal ion binding			mobidb-lite (MOBIDB_LITE)
TRINITY_DN28473_c7_g1_i1_alb	TRINITY_DN26830_c1_g1_i1_sta	0.0030833	621557	49.606	Zinc finger CCCH domain-containing protein 24	1588	20	2.45231e-131	66.6	F:GO:0046872	F:metal ion binding			mobidb-lite (MOBIDB_LITE); PTHR14493:SF59 (PANTHER); PTHR14493 (PANTHER)
TRINITY_DN27908_c7_g3_i1_alb	TRINITY_DN27086_c1_g2_i1_sta	0.555803	0.502895	1.10521	zinc finger CCCH domain-containing protein 2-like	468	20	1.36261e-79	96.15	F:GO:0003677; C:GO:0005634; F:GO:0008270; P:GO:0009867; P:GO:0010150	F:DNA binding; C:nucleus; F:zinc ion binding; P:jasmonic acid mediated signaling pathway; P:leaf senescence			G3DSA:4.10.1000.10 (GENE3D); IPR000571 (PFAM); mobidb-lite (MOBIDB_LITE); PTHR14493:SF74 (PANTHER); PTHR14493 (PANTHER); IPR000571 (PROSITE_PROFILES); IPR000571 (PROSITE_PROFILES); IPR036855 (SUPERFAMILY)
TRINITY_DN25849_c3_g1_i2_alb	TRINITY_DN22154_c0_g1_i2_sta	0.00283606	567212	50	zinc finger CCCH domain-containing protein 11-like	1030	20	4.74926e-77	86.95	F:GO:0046872	F:metal ion binding			IPR032378 (PFAM); mobidb-lite (MOBIDB_LITE); mobidb-lite (MOBIDB_LITE); PTHR12681 (PANTHER)
TRINITY_DN25849_c3_g1_i1_alb	TRINITY_DN22154_c0_g1_i1_sta	0.00192675	386696	49.8258	zinc finger CCCH domain-containing protein 11	1297	20	2.85801e-150	90.35	F:GO:0046872	F:metal ion binding			IPR032378 (PFAM); mobidb-lite (MOBIDB_LITE); PTHR12681 (PANTHER); IPR000571 (PROSITE_PROFILES); IPR000571 (PROSITE_PROFILES); IPR036855 (SUPERFAMILY)
TRINITY_DN29547_c0_g1_i1_alb	TRINITY_DN6758_c0_g1_i1_sta	0.00248528	651127	38.1689	zinc finger BED domain-containing protein RICESLEEPER 2-like	1003	20	8.8185e-73	57.35	F:GO:0003677; F:GO:0046983	F:DNA binding; F:protein dimerization activity			IPR025525 (PFAM); IPR008906 (PFAM); PTHR23272:SF54 (PANTHER); PTHR23272 (PANTHER); IPR012337 (SUPERFAMILY)
TRINITY_DN19821_c0_g1_i1_alb	TRINITY_DN20728_c0_g1_i1_sta	0.00549195	0.000110128	49.8687	zinc finger BED domain-containing protein RICESLEEPER 2-like	948	20	3.02485e-95	77.9	F:GO:0000977; F:GO:0003700; C:GO:0005634; P:GO:0006357; F:GO:0016491; F:GO:0046983	F:RNA polymerase II regulatory region sequence-specific DNA binding; F:DNA binding transcription factor activity; C:nucleus; P:regulation of transcription by RNA polymerase II; F:oxidoreductase activity; F:protein dimerization activity			IPR008906 (PFAM); mobidb-lite (MOBIDB_LITE); PTHR23272:SF39 (PANTHER); PTHR23272 (PANTHER); IPR012337 (SUPERFAMILY)
TRINITY_DN27187_c0_g2_i4_alb	TRINITY_DN27658_c0_g2_i1_sta	0.00119814	239629	50	YTH domain-containing family protein 1-like isoform X2	1366	20	0	74.6	F:GO:0003723; C:GO:0016020	F:RNA binding; C:membrane			IPR007275 (PFAM); G3DSA:3.10.590.10 (GENE3D); mobidb-lite (MOBIDB_LITE); PTHR12357:SF56 (PANTHER); PTHR12357 (PANTHER); IPR007275 (PROSITE_PROFILES)
TRINITY_DN24797_c0_g1_i5_alb	TRINITY_DN24268_c0_g1_i2_sta	0.00112732	225464	50	YTH domain-containing family protein 1	1369	20	0	70.5	F:GO:0003723	F:RNA binding			IPR007275 (PFAM); G3DSA:3.10.590.10 (GENE3D); PTHR12357 (PANTHER); PTHR12357:SF57 (PANTHER); IPR007275 (PROSITE_PROFILES)
TRINITY_DN25867_c0_g1_i6_alb	TRINITY_DN26055_c0_g1_i3_sta	0.0209153	0.00912552	2.29196	YLP motif-containing protein 1-like	2349	20	1.38108e-35	76	C:GO:0005634	C:nucleus			no IPS match
TRINITY_DN25867_c0_g1_i9_alb	TRINITY_DN26055_c0_g1_i1_sta	0.00500015	0.00460694	1.08535	YLP motif-containing protein 1	1092	20	4.68685e-117	71.05	C:GO:0005634	C:nucleus			mobidb-lite (MOBIDB_LITE); IPR026314 (PANTHER)
TRINITY_DN21739_c1_g2_i1_alb	TRINITY_DN27376_c12_g1_i1_sta	0.00442431	884861	50	ylmG homolog protein 1-2, chloroplastic-like	879	20	2.3185e-70	69.6	C:GO:0009507; C:GO:0009941; C:GO:0016020; C:GO:0016021	C:chloroplast; C:chloroplast envelope; C:membrane; C:integral component of membrane			mobidb-lite (MOBIDB_LITE); PS51257 (PROSITE_PROFILES)
TRINITY_DN28867_c7_g2_i17_alb	TRINITY_DN27045_c9_g2_i11_sta	0.0471188	0.0392601	1.20017	xyloglucan endotransglucosylase/hydrolase protein 9-like	669	20	7.30113e-68	72.35	F:GO:0004553; C:GO:0005618; P:GO:0010411; F:GO:0016762; P:GO:0042546; C:GO:0048046; P:GO:0071555	F:hydrolase activity, hydrolyzing O-glycosyl compounds; C:cell wall; P:xyloglucan metabolic process; F:xyloglucan:xyloglucosyl transferase activity; P:cell wall biogenesis; C:apoplast; P:cell wall organization	EC:2.4.1.207	Xyloglucan:xyloglucosyl transferase	mobidb-lite (MOBIDB_LITE)
TRINITY_DN23869_c0_g1_i5_alb	TRINITY_DN20895_c0_g1_i3_sta	0.00236594	473189	50	Xaa-Pro dipeptidase	759	20	6.92646e-113	85.65	F:GO:0004177; P:GO:0006508; F:GO:0030145	F:aminopeptidase activity; P:proteolysis; F:manganese ion binding	EC:3.4.11	Acting on peptide bonds (peptidases)	IPR000994 (PFAM); G3DSA:3.90.230.10 (GENE3D); PTHR43226 (PANTHER); PTHR43226:SF1 (PANTHER); IPR036005 (SUPERFAMILY)
TRINITY_DN23869_c0_g1_i9_alb	TRINITY_DN20895_c0_g1_i4_sta	0.000798421	159684	50	Xaa-Pro dipeptidase	1863	20	0	89.95	F:GO:0004177; P:GO:0006508; F:GO:0030145	F:aminopeptidase activity; P:proteolysis; F:manganese ion binding	EC:3.4.11	Acting on peptide bonds (peptidases)	G3DSA:3.90.230.10 (GENE3D); IPR029149 (G3DSA:3.40.350.GENE3D); IPR007865 (PFAM); IPR000994 (PFAM); mobidb-lite (MOBIDB_LITE); PTHR43226 (PANTHER); PTHR43226:SF1 (PANTHER); cd01087 (CDD); IPR036005 (SUPERFAMILY); IPR029149 (SUPERFAMILY)
TRINITY_DN19640_c2_g1_i1_alb	TRINITY_DN69707_c0_g1_i1_sta	0.0108015	0.000216247	49.9499	WRKY transcription factor WRKY51-like	360	20	4.16369e-30	76.85	F:GO:0003700; C:GO:0005634; P:GO:0006355; F:GO:0043565	F:DNA binding transcription factor activity; C:nucleus; P:regulation of transcription, DNA-templated; F:sequence-specific DNA binding			PTHR31282:SF18 (PANTHER); PTHR31282 (PANTHER)
TRINITY_DN25799_c1_g1_i4_alb	TRINITY_DN26419_c1_g1_i2_sta	0.00120482	240964	50	wound-responsive family protein	1434	20	0	66.1	C:GO:0016021	C:integral component of membrane			IPR014840 (PFAM); mobidb-lite (MOBIDB_LITE); mobidb-lite (MOBIDB_LITE); mobidb-lite (MOBIDB_LITE); mobidb-lite (MOBIDB_LITE); PTHR21669 (PANTHER); PTHR21669 (PANTHER); PTHR21669:SF15 (PANTHER)
TRINITY_DN5501_c0_g1_i1_alb	TRINITY_DN13334_c0_g1_i1_sta	0.00318246	636492	50	wee1-like protein kinase	487	20	3.59002e-98	72.1	F:GO:0004674; F:GO:0005524; P:GO:0006468	F:protein serine/threonine kinase activity; F:ATP binding; P:protein phosphorylation	EC:2.7.11	Transferring phosphorus-containing groups	PTHR11042 (PANTHER); PTHR11042:SF128 (PANTHER)
TRINITY_DN4957_c0_g1_i1_alb	TRINITY_DN13974_c0_g1_i1_sta	0.004406	892667	49.3577	WEB family protein At2g38370-like	920	20	1.3406e-155	69.9	F:GO:0097159; F:GO:1901363	F:organic cyclic compound binding; F:heterocyclic compound binding			IPR008545 (PFAM); mobidb-lite (MOBIDB_LITE); PTHR32054 (PANTHER); PTHR32054:SF4 (PANTHER)
TRINITY_DN25498_c0_g1_i5_alb	TRINITY_DN23664_c1_g1_i1_sta	0.000850048	1.7001e-05	50	WD-40 repeat-containing protein MSI4	1892	20	0	91.95	F:GO:0005515; C:GO:0005634	F:protein binding; C:nucleus			IPR015943 (G3DSA:2.130.10.GENE3D); IPR022052 (PFAM); IPR001680 (PFAM); mobidb-lite (MOBIDB_LITE); PTHR22850:SF184 (PANTHER); PTHR22850 (PANTHER); IPR001680 (PROSITE_PROFILES); IPR017986 (PROSITE_PROFILES); IPR001680 (PROSITE_PROFILES); IPR001680 (PROSITE_PROFILES); IPR036322 (SUPERFAMILY)
TRINITY_DN28981_c1_g1_i1_alb	TRINITY_DN20074_c0_g2_i1_sta	0.0073103	0.000146603	49.8646	WD-40 repeat-containing protein MSI1	937	20	1.65212e-142	91.25	F:GO:0005515; C:GO:0005677; P:GO:0006281; P:GO:0006310; P:GO:0006349; P:GO:0006355; P:GO:0008283; C:GO:0009507; P:GO:0009555; P:GO:0009793; P:GO:0009909; P:GO:0010026; P:GO:0010214; P:GO:0031507; P:GO:0045787; P:GO:0048366; P:GO:2000653	F:protein binding; C:chromatin silencing complex; P:DNA repair; P:DNA recombination; P:regulation of gene expression by genetic imprinting; P:regulation of transcription, DNA-templated; P:cell proliferation; C:chloroplast; P:pollen development; P:embryo development ending in seed dormancy; P:regulation of flower development; P:trichome differentiation; P:seed coat development; P:heterochromatin a…			IPR015943 (G3DSA:2.130.10.GENE3D); IPR001680 (PFAM); PTHR22850:SF82 (PANTHER); PTHR22850 (PANTHER); IPR001680 (PROSITE_PROFILES); IPR001680 (PROSITE_PROFILES); IPR001680 (PROSITE_PROFILES); IPR017986 (PROSITE_PROFILES); IPR036322 (SUPERFAMILY)
TRINITY_DN25230_c2_g1_i2_alb	TRINITY_DN27788_c5_g1_i1_sta	0.157671	0.126632	1.24511	WD repeat-containing protein LWD1	611	20	1.97705e-109	87.6	F:GO:0005515; C:GO:0005634; C:GO:0005829; P:GO:0009718; P:GO:0010090; P:GO:0048359; P:GO:0090376	F:protein binding; C:nucleus; C:cytosol; P:anthocyanin-containing compound biosynthetic process; P:trichome morphogenesis; P:mucilage metabolic process involved in seed coat development; P:seed trichome differentiation			IPR001680 (PFAM); IPR015943 (G3DSA:2.130.10.GENE3D); PTHR19919:SF2 (PANTHER); PTHR19919 (PANTHER); IPR001680 (PROSITE_PROFILES); IPR017986 (PROSITE_PROFILES); IPR001680 (PROSITE_PROFILES); IPR036322 (SUPERFAMILY)
TRINITY_DN25901_c0_g1_i4_alb	TRINITY_DN26752_c0_g1_i6_sta	0.00214325	428649	50	WD repeat-containing protein 91 homolog isoform X1	714	20	3.28533e-103	69.35					mobidb-lite (MOBIDB_LITE); mobidb-lite (MOBIDB_LITE); PTHR13083 (PANTHER)
TRINITY_DN25901_c0_g1_i6_alb	TRINITY_DN26752_c0_g1_i11_sta	0.00111372	222745	50	WD repeat-containing protein 91 homolog isoform X1	2393	20	0	79.7	F:GO:0005515	F:protein binding			IPR001680 (PFAM); IPR015943 (G3DSA:2.130.10.GENE3D); mobidb-lite (MOBIDB_LITE); PTHR13083 (PANTHER); IPR017986 (PROSITE_PROFILES); IPR001680 (PROSITE_PROFILES); IPR036322 (SUPERFAMILY)
TRINITY_DN2029_c0_g1_i1_alb	TRINITY_DN21942_c0_g1_i2_sta	0.00909572	0.000181914	50	WD repeat-containing protein 74	1025	3	5.03998e-06	84.67	C:GO:0005730; P:GO:0042273	C:nucleolus; P:ribosomal large subunit biogenesis			mobidb-lite (MOBIDB_LITE)
TRINITY_DN20344_c0_g1_i1_alb	TRINITY_DN26077_c0_g3_i1_sta	0.00391534	816881	47.9304	WD repeat-containing protein 26	468	20	6.22319e-70	88.8	F:GO:0005515	F:protein binding			IPR015943 (G3DSA:2.130.10.GENE3D); IPR001680 (PFAM); PTHR22838:SF6 (PANTHER); PTHR22838 (PANTHER); IPR001680 (PROSITE_PROFILES); IPR017986 (PROSITE_PROFILES); IPR036322 (SUPERFAMILY)
TRINITY_DN20593_c0_g2_i2_alb	TRINITY_DN19385_c0_g1_i3_sta	0.00218152	436304	50	WD repeat-containing protein 25	2019	20	0	77.95	F:GO:0005515	F:protein binding			IPR015943 (G3DSA:2.130.10.GENE3D); IPR001680 (PFAM); mobidb-lite (MOBIDB_LITE); PTHR44566 (PANTHER); IPR017986 (PROSITE_PROFILES); IPR001680 (PROSITE_PROFILES); IPR001680 (PROSITE_PROFILES); IPR001680 (PROSITE_PROFILES); IPR001680 (PROSITE_PROFILES); cd00200 (CDD); IPR036322 (SUPERFAMILY)
TRINITY_DN26334_c0_g1_i2_alb	TRINITY_DN25117_c0_g1_i2_sta	0.00168019	357065	47.0554	WD repeat-containing protein 13	1897	20	0	87.15	F:GO:0005515; F:GO:0008168; P:GO:0032259	F:protein binding; F:methyltransferase activity; P:methylation			IPR015943 (G3DSA:2.130.10.GENE3D); IPR015943 (G3DSA:2.130.10.GENE3D); IPR001680 (PFAM); mobidb-lite (MOBIDB_LITE); PTHR22838 (PANTHER); PTHR22838:SF4 (PANTHER); IPR001680 (PROSITE_PROFILES); IPR017986 (PROSITE_PROFILES); IPR017986 (PROSITE_PROFILES); IPR001680 (PROSITE_PROFILES); IPR036322 (SUPERFAMILY)
TRINITY_DN23581_c0_g1_i7_alb	TRINITY_DN21335_c0_g1_i8_sta	0.00843304	0.000178189	47.3263	WAT1-related protein At4g30420-like	1228	20	0	77.35	C:GO:0005886; C:GO:0016021; F:GO:0022857; P:GO:0055085	C:plasma membrane; C:integral component of membrane; F:transmembrane transporter activity; P:transmembrane transport			IPR000620 (PFAM); PTHR31218:SF60 (PANTHER); IPR030184 (PANTHER); SSF103481 (SUPERFAMILY); SSF103481 (SUPERFAMILY)
TRINITY_DN23581_c0_g1_i8_alb	TRINITY_DN21335_c0_g1_i7_sta	0.00255673	511346	50	WAT1-related protein At4g30420-like	1400	20	0	74.95	C:GO:0005886; C:GO:0016021; F:GO:0022857; P:GO:0055085	C:plasma membrane; C:integral component of membrane; F:transmembrane transporter activity; P:transmembrane transport			IPR000620 (PFAM); IPR030184 (PANTHER); PTHR31218:SF60 (PANTHER); SSF103481 (SUPERFAMILY); SSF103481 (SUPERFAMILY)
TRINITY_DN28691_c3_g6_i1_alb	TRINITY_DN23543_c0_g3_i1_sta	0.0191702	0.000383404	50	WAT1-related protein At3g02690, chloroplastic	700	20	0.000417914	100	C:GO:0009507; C:GO:0016021	C:chloroplast; C:integral component of membrane			mobidb-lite (MOBIDB_LITE)
TRINITY_DN23370_c0_g2_i6_alb	TRINITY_DN25299_c0_g1_i6_sta	0.00128332	256664	50	WAT1-related protein	1379	20	0	75.85	C:GO:0005886; C:GO:0016021; F:GO:0022857; P:GO:0055085	C:plasma membrane; C:integral component of membrane; F:transmembrane transporter activity; P:transmembrane transport			IPR000620 (PFAM); IPR030184 (PANTHER); PTHR31218:SF131 (PANTHER); SSF103481 (SUPERFAMILY)
TRINITY_DN21478_c0_g1_i1_alb	TRINITY_DN19967_c0_g2_i1_sta	0.00658921	0.00532516	1.23737	Wall-associated receptor kinase 5	1902	20	0	68.6	F:GO:0004674; F:GO:0005509; F:GO:0005524; C:GO:0005886; P:GO:0006468; P:GO:0007166; C:GO:0016021	F:protein serine/threonine kinase activity; F:calcium ion binding; F:ATP binding; C:plasma membrane; P:protein phosphorylation; P:cell surface receptor signaling pathway; C:integral component of membrane	EC:2.7.11	Transferring phosphorus-containing groups	G3DSA:2.10.25.10 (GENE3D); G3DSA:1.10.510.10 (GENE3D); IPR000719 (PFAM); IPR001881 (PFAM); G3DSA:3.30.200.20 (GENE3D); mobidb-lite (MOBIDB_LITE); PTHR27005 (PANTHER); PTHR27005:SF60 (PANTHER); IPR000742 (PROSITE_PROFILES); IPR000719 (PROSITE_PROFILES); cd00054 (CDD); cd14066 (CDD); SSF57196 (SUPERFAMILY); IPR011009 (SUPERFAMILY)
TRINITY_DN26967_c11_g1_i1_alb	TRINITY_DN26504_c7_g1_i1_sta	0.00654026	0.000130805	50	VQ motif-containing protein 4-like	410	20	7.78626e-18	67.3	F:GO:0003677	F:DNA binding			mobidb-lite (MOBIDB_LITE)
TRINITY_DN2555_c0_g1_i1_alb	TRINITY_DN19690_c0_g1_i1_sta	0.00351671	703343	50	vicilin-like seed storage protein At2g28490	802	20	2.39416e-175	71.9	F:GO:0045735	F:nutrient reservoir activity			G3DSA:2.60.120.1450 (GENE3D); IPR014710 (G3DSA:2.60.120.GENE3D); IPR006045 (PFAM); mobidb-lite (MOBIDB_LITE); PTHR31189 (PANTHER); PTHR31189:SF2 (PANTHER); IPR011051 (SUPERFAMILY)
TRINITY_DN14147_c0_g1_i1_alb	TRINITY_DN16092_c0_g1_i1_sta	0.00267319	0.00196772	1.35852	VHS domain-containing protein At3g16270	2765	20	0	74.4	C:GO:0005622; P:GO:0006886	C:intracellular; P:intracellular protein transport			IPR008942 (G3DSA:1.25.40.GENE3D); IPR013809 (PFAM); mobidb-lite (MOBIDB_LITE); mobidb-lite (MOBIDB_LITE); PTHR21514:SF3 (PANTHER); PTHR21514 (PANTHER); IPR002014 (PROSITE_PROFILES); IPR008942 (SUPERFAMILY)
TRINITY_DN24275_c1_g1_i4_alb	TRINITY_DN27620_c2_g1_i3_sta	0.00202676	405352	50	vesicle-associated protein 1-1	1126	20	8.88303e-114	84.2	C:GO:0005789; C:GO:0016021	C:endoplasmic reticulum membrane; C:integral component of membrane			IPR000535 (PFAM); IPR013783 (G3DSA:2.60.40.GENE3D); IPR016763 (PIRSF); mobidb-lite (MOBIDB_LITE); PTHR10809:SF94 (PANTHER); IPR016763 (PANTHER); IPR000535 (PROSITE_PROFILES); IPR008962 (SUPERFAMILY)
TRINITY_DN28371_c1_g1_i10_alb	TRINITY_DN14509_c0_g1_i1_sta	0.173512	0.160663	1.07997	Vesicle-associated membrane protein 727	519	20	1.07097e-35	93.55	C:GO:0005768; P:GO:0006623; P:GO:0007033; C:GO:0016021; P:GO:0016192; C:GO:0031201	C:endosome; P:protein targeting to vacuole; P:vacuole organization; C:integral component of membrane; P:vesicle-mediated transport; C:SNARE complex			no IPS match
TRINITY_DN13311_c0_g2_i2_alb	TRINITY_DN21113_c0_g1_i1_sta	0.0338924	0.027859	1.21657	vesicle transport protein GOT1B	933	20	1.31031e-36	90.65	C:GO:0016021; P:GO:0016192	C:integral component of membrane; P:vesicle-mediated transport			IPR007305 (PFAM); PTHR21493 (PANTHER); PTHR21493:SF97 (PANTHER)
TRINITY_DN28881_c0_g2_i2_alb	TRINITY_DN27879_c0_g1_i2_sta	0.119063	0.101863	1.16885	very-long-chain (3R)-3-hydroxyacyl-CoA dehydratase PASTICCINO 2A	1150	20	5.52662e-100	95.65	C:GO:0005789; P:GO:0006633; C:GO:0016021; F:GO:0102158; F:GO:0102343; F:GO:0102344; F:GO:0102345	C:endoplasmic reticulum membrane; P:fatty acid biosynthetic process; C:integral component of membrane; F:very-long-chain 3-hydroxyacyl-CoA dehydratase activity; F:3-hydroxy-arachidoyl-CoA dehydratase activity; F:3-hydroxy-behenoyl-CoA dehydratase activity; F:3-hydroxy-lignoceroyl-CoA dehydratase activity	EC:4.2.1.134	Very-long-chain (3R)-3-hydroxyacyl-CoA dehydratase	IPR007482 (PFAM); IPR007482 (PANTHER)
TRINITY_DN8454_c1_g1_i1_alb	TRINITY_DN75_c0_g1_i1_sta	0.00242404	488363	49.636	verprolin-like	733	2	2.97491e-36	69.5					mobidb-lite (MOBIDB_LITE); mobidb-lite (MOBIDB_LITE)
TRINITY_DN26973_c1_g3_i1_alb	TRINITY_DN25696_c0_g1_i1_sta	0.0110448	0.000220896	50	vacuolar protein sorting-associated protein 9A-like	299	20	2.87826e-05	96.75	C:GO:0016021	C:integral component of membrane			no IPS match
TRINITY_DN23504_c0_g2_i2_alb	TRINITY_DN22517_c0_g1_i1_sta	0.00100249	200498	50	vacuolar protein sorting-associated protein 53 A	3019	20	0	88.25	C:GO:0000938; C:GO:0005829; P:GO:0042147	C:GARP complex; C:cytosol; P:retrograde transport, endosome to Golgi			IPR007234 (PFAM); mobidb-lite (MOBIDB_LITE); mobidb-lite (MOBIDB_LITE); PTHR12820 (PANTHER)
TRINITY_DN27281_c1_g1_i2_alb	TRINITY_DN24910_c2_g2_i1_sta	0.00772305	0.000154461	50	vacuolar protein sorting-associated protein 51 homolog	859	20	8.04762e-59	92					IPR014812 (PANTHER)
TRINITY_DN27700_c1_g1_i1_alb	TRINITY_DN69656_c0_g1_i1_sta	0.00409206	818412	50	vacuolar protein sorting-associated protein 28 homolog 2-like	678	20	1.05296e-62	94.2	C:GO:0000813; P:GO:0043328	C:ESCRT I complex; P:protein transport to vacuole involved in ubiquitin-dependent protein catabolic process via the multivesicular body sorting pathway			mobidb-lite (MOBIDB_LITE); mobidb-lite (MOBIDB_LITE)
TRINITY_DN19042_c1_g1_i1_alb	TRINITY_DN26555_c18_g1_i1_sta	0.00485957	971913	50	vacuolar protein 8-like	1209	20	0	76.55	F:GO:0005515	F:protein binding			G3DSA:1.25.10.110 (GENE3D); IPR000225 (PFAM); IPR011989 (G3DSA:1.25.10.GENE3D); PTHR23315:SF148 (PANTHER); PTHR23315 (PANTHER); IPR000225 (PROSITE_PROFILES); IPR000225 (PROSITE_PROFILES); IPR000225 (PROSITE_PROFILES); IPR016024 (SUPERFAMILY)
TRINITY_DN25103_c0_g1_i4_alb	TRINITY_DN22498_c0_g1_i3_sta	0.00188015	3.7603e-05	50	vacuolar fusion protein CCZ1 homolog isoform X1	2114	20	0	79.65					IPR013176 (PFAM); mobidb-lite (MOBIDB_LITE); PTHR13056 (PANTHER)
TRINITY_DN8988_c1_g1_i1_alb	TRINITY_DN61522_c0_g1_i1_sta	1.31999	0.144253	9.15052	V-type proton ATPase subunit E-like	283	20	5.13841e-37	87.5	C:GO:0005773; P:GO:0015991; C:GO:0033178; F:GO:0046961	C:vacuole; P:ATP hydrolysis coupled proton transport; C:proton-transporting two-sector ATPase complex, catalytic domain; F:proton-transporting ATPase activity, rotational mechanism	EC:3.6.1.3; EC:3.6.1.15	Adenosinetriphosphatase; Nucleoside-triphosphate phosphatase	IPR002842 (PFAM); PTHR12317 (PANTHER); PTHR12317:SF54 (PANTHER)
TRINITY_DN30627_c0_g1_i1_alb	TRINITY_DN19253_c0_g1_i1_sta	0.0100033	0.000200065	50	UvrABC system protein C	715	20	3.72953e-88	57.8					IPR025322 (PFAM); PTHR33148:SF9 (PANTHER); PTHR33148 (PANTHER)
TRINITY_DN27716_c5_g1_i3_alb	TRINITY_DN25374_c1_g1_i2_sta	0.00485761	971521	50	UV radiation resistance-associated gene protein isoform X2	1220	20	4.73101e-37	86.3	C:GO:0016021	C:integral component of membrane			PTHR15157 (PANTHER); PTHR15157:SF5 (PANTHER)
TRINITY_DN20777_c0_g1_i1_alb	TRINITY_DN20561_c0_g1_i1_sta	0.00224658	0.00206985	1.08538	UTP:RNA uridylyltransferase 1	2136	20	0	77.15	F:GO:0016779	F:nucleotidyltransferase activity			G3DSA:3.30.460.10 (GENE3D); G3DSA:1.10.1410.10 (GENE3D); IPR002058 (PFAM); IPR002934 (PFAM); mobidb-lite (MOBIDB_LITE); PTHR12271 (PANTHER); PTHR12271:SF53 (PANTHER); cd05402 (CDD); SSF81301 (SUPERFAMILY); SSF81631 (SUPERFAMILY)
TRINITY_DN27307_c6_g4_i12_alb	TRINITY_DN27068_c0_g2_i2_sta	0.0082039	0.000164078	50	uridine-cytidine kinase C-like	324	20	5.74911e-23	90.5	F:GO:0005524; C:GO:0016021; F:GO:0016301; P:GO:0016310	F:ATP binding; C:integral component of membrane; F:kinase activity; P:phosphorylation			PTHR10285:SF116 (PANTHER); PTHR10285 (PANTHER)
TRINITY_DN18762_c0_g1_i1_alb	TRINITY_DN62320_c0_g1_i1_sta	0.00441681	902717	48.928	upstream activation factor subunit spp27-like	1268	20	5.23967e-24	77.15	F:GO:0005515	F:protein binding			IPR003121 (PFAM); IPR036885 (G3DSA:1.10.245.GENE3D); PTHR13844 (PANTHER); PTHR13844:SF8 (PANTHER); IPR036885 (SUPERFAMILY)
TRINITY_DN28848_c4_g11_i2_alb	TRINITY_DN27809_c13_g4_i2_sta	0.0050873	0.000101746	50	UPF0769 protein C21orf59 homolog	921	20	1.04793e-91	67.8	F:GO:0016874; P:GO:0048858	F:ligase activity; P:cell projection morphogenesis			IPR021298 (PFAM); PTHR13238:SF0 (PANTHER); IPR021298 (PANTHER)
TRINITY_DN28848_c4_g11_i3_alb	TRINITY_DN27809_c13_g4_i3_sta	0.00518154	0.000103631	50	UPF0769 protein C21orf59 homolog	1067	20	4.22871e-55	63.6	F:GO:0016874	F:ligase activity			IPR021298 (PANTHER); IPR021298 (PANTHER); PTHR13238:SF0 (PANTHER); PTHR13238:SF0 (PANTHER)
TRINITY_DN22108_c1_g1_i1_alb	TRINITY_DN26637_c4_g1_i2_sta	0.00140037	280073	50	UPF0565 protein C2orf69 homolog	1009	20	0	76.15					IPR018881 (PFAM); IPR018881 (PANTHER)
TRINITY_DN42388_c0_g1_i1_alb	TRINITY_DN20453_c3_g1_i1_sta	0.0247237	0.0104838	2.35828	UPF0496 protein 4-like	476	8	2.8511e-46	65.75	C:GO:0016020; C:GO:0016021	C:membrane; C:integral component of membrane			PTHR31509:SF3 (PANTHER); PTHR31509 (PANTHER)
TRINITY_DN28971_c2_g2_i1_alb	TRINITY_DN3868_c0_g1_i1_sta	0.000651089	220732	29.4969	UPF0481 protein At3g47200-like	2166	20	0	76.75	C:GO:0016021	C:integral component of membrane			mobidb-lite (MOBIDB_LITE); mobidb-lite (MOBIDB_LITE); mobidb-lite (MOBIDB_LITE)
TRINITY_DN17182_c0_g1_i1_alb	TRINITY_DN10532_c0_g1_i1_sta	0.00652204	0.000155405	41.9681	UPF0481 protein At3g47200-like	221	20	2.39095e-27	70.3	C:GO:0016020; C:GO:0016021	C:membrane; C:integral component of membrane			IPR004158 (PFAM)
TRINITY_DN28551_c5_g1_i1_alb	TRINITY_DN25150_c1_g1_i1_sta	0.00250174	500404	49.9944	UPF0481 protein At3g47200-like	901	6	4.73303e-53	55.17	C:GO:0016020; C:GO:0016021	C:membrane; C:integral component of membrane			mobidb-lite (MOBIDB_LITE)
TRINITY_DN19228_c1_g1_i1_alb	TRINITY_DN23104_c1_g1_i3_sta	0.00770847	0.00629078	1.22536	UPF0307 protein BPP3887 isoform X2	601	20	9.71178e-78	90.3					G3DSA:1.10.60.30 (GENE3D); IPR006839 (PFAM); mobidb-lite (MOBIDB_LITE); PTHR36898 (PANTHER); IPR006839 (CDD); IPR023153 (SUPERFAMILY)
TRINITY_DN27192_c6_g3_i1_alb	TRINITY_DN27220_c1_g2_i1_sta	0.0245294	0.000490588	50	UPF0183 protein At3g51130	396	20	3.87564e-11	95.85	C:GO:0016021	C:integral component of membrane			no IPS match
TRINITY_DN16534_c0_g1_i1_alb	TRINITY_DN64046_c0_g1_i1_sta	0.00302973	605947	50	UPF0098 protein CPn_0877/CP_0992/CPj0877/CpB0906	580	20	3.99164e-85	85.55	C:GO:0016021	C:integral component of membrane			IPR005247 (TIGRFAM); IPR008914 (PFAM); IPR036610 (G3DSA:3.90.280.GENE3D); IPR005247 (PANTHER); PTHR30289:SF1 (PANTHER); IPR005247 (CDD); IPR036610 (SUPERFAMILY)
TRINITY_DN24003_c0_g1_i2_alb	TRINITY_DN23083_c1_g1_i3_sta	0.00581495	0.000116588	49.8761	Universal stress protein A-like protein	1083	20	3.30717e-86	84.2	P:GO:0006950; F:GO:0016787	P:response to stress; F:hydrolase activity			IPR014729 (G3DSA:3.40.50.GENE3D); IPR006016 (PFAM); PTHR31964:SF54 (PANTHER); PTHR31964 (PANTHER); cd00293 (CDD); SSF52402 (SUPERFAMILY)
TRINITY_DN20086_c0_g1_i1_alb	TRINITY_DN28485_c0_g1_i1_sta	0.00258917	517835	50	Universal stress protein A-like protein	877	20	9.4833e-113	82.55	C:GO:0005886; P:GO:0009409; C:GO:0016021	C:plasma membrane; P:response to cold; C:integral component of membrane			IPR006015 (PRINTS); IPR014729 (G3DSA:3.40.50.GENE3D); IPR006016 (PFAM); PTHR31964 (PANTHER); PTHR31964:SF65 (PANTHER); cd00293 (CDD); SSF52402 (SUPERFAMILY)
TRINITY_DN39704_c0_g1_i1_alb	TRINITY_DN6074_c0_g1_i1_sta	0.00833266	0.0044096	1.88966	Universal stress protein	723	20	8.59382e-52	70.75	P:GO:0006950	P:response to stress			mobidb-lite (MOBIDB_LITE)
TRINITY_DN20988_c0_g3_i1_alb	TRINITY_DN26812_c2_g2_i1_sta	0.0073643	0.000147286	50	uncharacterized zinc finger CCHC domain-containing protein At4g19190	3227	20	0	84.2					PF15288 (PFAM); IPR019339 (PFAM); mobidb-lite (MOBIDB_LITE); mobidb-lite (MOBIDB_LITE); PTHR13151 (PANTHER)
TRINITY_DN28776_c4_g3_i5_alb	TRINITY_DN26001_c2_g1_i2_sta	0.00295336	590673	50	uncharacterized WD repeat-containing protein C2A9.03	1183	20	4.01386e-57	88.3					mobidb-lite (MOBIDB_LITE); PTHR43991 (PANTHER); PTHR43991:SF5 (PANTHER)
TRINITY_DN23383_c0_g1_i2_alb	TRINITY_DN25457_c0_g1_i6_sta	0.00528703	0.000405525	13.0375	uncharacterized RNA methyltransferase CT0009	2254	20	0	90.55	P:GO:0001510; F:GO:0003723; P:GO:0006396; F:GO:0008173; P:GO:0009409	P:RNA methylation; F:RNA binding; P:RNA processing; F:RNA methyltransferase activity; P:response to cold			G3DSA:3.40.50.150 (GENE3D); IPR001566 (TIGRFAM); G3DSA:3.40.1350.30 (GENE3D); IPR010280 (PFAM); G3DSA:2.40.50.140 (GENE3D); mobidb-lite (MOBIDB_LITE); IPR010280 (PANTHER); PTHR11061:SF30 (PANTHER); IPR010280 (PROSITE_PROFILES); IPR002792 (PROSITE_PROFILES); cd02440 (CDD); IPR012340 (SUPERFAMILY); IPR029063 (SUPERFAMILY)
TRINITY_DN11194_c0_g2_i1_alb	TRINITY_DN27207_c0_g1_i1_sta	0.00641118	0.000128224	50	uncharacterized protein LOC111917498	374	20	7.18096e-11	95.1					mobidb-lite (MOBIDB_LITE); PTHR36052 (PANTHER)
TRINITY_DN24914_c3_g2_i1_alb	TRINITY_DN16230_c0_g1_i1_sta	1.06946	0.912116	1.17251	uncharacterized protein LOC111410706	337	20	2.59677e-06	77.3					PR01217 (PRINTS); mobidb-lite (MOBIDB_LITE)
TRINITY_DN19075_c0_g1_i1_alb	TRINITY_DN23179_c0_g3_i2_sta	0.00263651	531863	49.5711	uncharacterized protein LOC109812460	801	20	7.53366e-51	86.85	C:GO:0009515; C:GO:0009535; P:GO:0010027; P:GO:0010196; C:GO:0016021; P:GO:0090391	C:granal stacked thylakoid; C:chloroplast thylakoid membrane; P:thylakoid membrane organization; P:nonphotochemical quenching; C:integral component of membrane; P:granum assembly			IPR009500 (PFAM); PTHR31425:SF3 (PANTHER); PTHR31425 (PANTHER)
TRINITY_DN19141_c0_g1_i1_alb	TRINITY_DN50710_c0_g1_i1_sta	0.00297476	677883	43.8831	uncharacterized protein LOC109728995	1079	20	0	66.85					IPR004320 (PFAM); PTHR31509 (PANTHER); PTHR31509:SF14 (PANTHER)
TRINITY_DN28777_c4_g2_i6_alb	TRINITY_DN24225_c0_g1_i2_sta	0.00456985	9.1397e-05	50	uncharacterized protein LOC109727970	1792	6	9.20171e-10	57.83					IPR004314 (PFAM)
TRINITY_DN24348_c0_g1_i4_alb	TRINITY_DN26679_c3_g1_i3_sta	0.00156339	312678	50	uncharacterized protein LOC109727280	2144	20	0	80.1	C:GO:0016021	C:integral component of membrane			IPR021434 (PFAM); mobidb-lite (MOBIDB_LITE); PTHR36802 (PANTHER)
TRINITY_DN27863_c0_g1_i1_alb	TRINITY_DN15365_c0_g1_i1_sta	0.00291014	697319	41.7333	uncharacterized protein LOC109727187 isoform X5	931	20	3.79439e-83	88.45	F:GO:0004177; P:GO:0006508; C:GO:0016021	F:aminopeptidase activity; P:proteolysis; C:integral component of membrane	EC:3.4.11	Acting on peptide bonds (peptidases)	IPR022227 (PFAM); PTHR33645 (PANTHER); PTHR33645:SF1 (PANTHER)
TRINITY_DN58020_c0_g1_i1_alb	TRINITY_DN38139_c0_g1_i1_sta	0.0117412	0.000250328	46.9032	uncharacterized protein LOC109726747	366	1	9.00898e-05	49					no IPS match
TRINITY_DN17691_c0_g1_i1_alb	TRINITY_DN16294_c0_g1_i3_sta	0.0649391	0.0242119	2.68211	uncharacterized protein LOC109726713	885	20	1.94329e-32	79.25	C:GO:0016021	C:integral component of membrane			mobidb-lite (MOBIDB_LITE)
TRINITY_DN5096_c0_g1_i1_alb	TRINITY_DN27819_c3_g3_i1_sta	0.00791023	0.00625875	1.26387	uncharacterized protein LOC109726669	661	1	8.06696e-88	91					mobidb-lite (MOBIDB_LITE)
TRINITY_DN17700_c1_g1_i1_alb	TRINITY_DN27392_c1_g2_i1_sta	0.0191766	0.000404066	47.459	uncharacterized protein LOC109726120 isoform X1	1217	20	0	77.8					PTHR35481 (PANTHER)
TRINITY_DN19948_c0_g1_i1_alb	TRINITY_DN26343_c7_g1_i3_sta	0.0104031	0.000208062	50	uncharacterized protein LOC109726093	975	20	1.80946e-94	54.55					PTHR34807 (PANTHER)
TRINITY_DN15012_c2_g1_i1_alb	TRINITY_DN15557_c2_g1_i1_sta	0.00960381	0.000197476	48.6328	uncharacterized protein LOC109726078	208	2	3.60252e-05	69.5					no IPS match
TRINITY_DN56689_c0_g1_i1_alb	TRINITY_DN40377_c0_g1_i1_sta	0.128466	0.127407	1.00831	uncharacterized protein LOC109726064	253	2	0.000213305	80					no IPS match
TRINITY_DN28477_c2_g2_i1_alb	TRINITY_DN27780_c1_g3_i11_sta	0.00716225	0.00560722	1.27733	uncharacterized protein LOC109725938 isoform X2	1827	20	0	83.45	C:GO:0016021	C:integral component of membrane			PTHR37254 (PANTHER)
TRINITY_DN28952_c6_g1_i1_alb	TRINITY_DN27910_c0_g5_i13_sta	0.147069	0.111778	1.31573	uncharacterized protein LOC109725923	233	1	2.63321e-08	88					no IPS match
TRINITY_DN30840_c0_g1_i1_alb	TRINITY_DN46050_c0_g1_i1_sta	0.00225826	451653	50	uncharacterized protein LOC109725819	750	4	1.03413e-49	66					mobidb-lite (MOBIDB_LITE); mobidb-lite (MOBIDB_LITE); PTHR36324 (PANTHER)
TRINITY_DN21951_c0_g2_i2_alb	TRINITY_DN27365_c1_g2_i1_sta	0.00208281	416561	50	uncharacterized protein LOC109725537	928	20	8.34513e-110	86.75	P:GO:0042274	P:ribosomal small subunit biogenesis			IPR028989 (PFAM); PTHR34544 (PANTHER); PTHR34544:SF2 (PANTHER); IPR003728 (HAMAP); IPR035956 (SUPERFAMILY)
TRINITY_DN15896_c0_g1_i1_alb	TRINITY_DN25811_c8_g1_i1_sta	0.0259346	0.0223843	1.1586	uncharacterized protein LOC109725443	357	2	0.000644462	100					no IPS match
TRINITY_DN27329_c0_g1_i7_alb	TRINITY_DN26870_c0_g2_i2_sta	0.00270441	5.4339e-05	49.7692	uncharacterized protein LOC109725346	1192	20	0	71.65	C:GO:0016020	C:membrane			IPR003675 (PFAM); mobidb-lite (MOBIDB_LITE); PTHR43592:SF7 (PANTHER); PTHR43592 (PANTHER)
TRINITY_DN3993_c0_g1_i1_alb	TRINITY_DN697_c0_g1_i1_sta	0.00265429	530858	50	uncharacterized protein LOC109725063 isoform X1	886	4	1.17063e-88	83.5					mobidb-lite (MOBIDB_LITE)
TRINITY_DN14065_c0_g1_i1_alb	TRINITY_DN11237_c0_g1_i1_sta	0.00677744	0.000135549	50	uncharacterized protein LOC109724675 isoform X2	242	5	5.753e-07	61					no IPS match
TRINITY_DN22481_c0_g1_i2_alb	TRINITY_DN12628_c0_g2_i1_sta	0.00524633	0.000105718	49.6257	uncharacterized protein LOC109724378	959	20	1.43529e-67	75	C:GO:0016021	C:integral component of membrane			PTHR36809 (PANTHER)
TRINITY_DN20556_c0_g1_i1_alb	TRINITY_DN43941_c0_g1_i1_sta	0.00224292	448584	50	uncharacterized protein LOC109724178	843	17	8.081e-75	57	C:GO:0016020; C:GO:0016021	C:membrane; C:integral component of membrane			no IPS match
TRINITY_DN23304_c0_g1_i2_alb	TRINITY_DN19598_c0_g1_i4_sta	0.00735096	0.000147019	50	uncharacterized protein LOC109723868	1386	20	1.65088e-133	52.2					IPR012881 (PFAM); mobidb-lite (MOBIDB_LITE); mobidb-lite (MOBIDB_LITE); PTHR33785 (PANTHER); PTHR33785:SF2 (PANTHER)
TRINITY_DN28573_c4_g1_i1_alb	TRINITY_DN5843_c0_g1_i1_sta	0.00358933	717865	50	uncharacterized protein LOC109723643	505	11	9.2628e-23	65.64					mobidb-lite (MOBIDB_LITE)
TRINITY_DN28777_c4_g2_i2_alb	TRINITY_DN24225_c0_g2_i1_sta	0.0110083	0.000220167	50	uncharacterized protein LOC109723358	983	20	1.12982e-29	67.7	C:GO:0016020; C:GO:0016021	C:membrane; C:integral component of membrane			no IPS match
TRINITY_DN27702_c5_g1_i1_alb	TRINITY_DN19263_c1_g1_i1_sta	0.00194808	389616	50	uncharacterized protein LOC109722965	1178	20	3.68549e-144	66.95					IPR015216 (PFAM); PTHR35311 (PANTHER)
TRINITY_DN27702_c9_g1_i1_alb	TRINITY_DN19263_c0_g2_i1_sta	0.00476299	952598	50	uncharacterized protein LOC109722965	999	20	6.77485e-96	67.1					mobidb-lite (MOBIDB_LITE); mobidb-lite (MOBIDB_LITE); mobidb-lite (MOBIDB_LITE); PTHR35311 (PANTHER); PTHR35311:SF1 (PANTHER)
TRINITY_DN26233_c0_g1_i2_alb	TRINITY_DN12868_c0_g1_i1_sta	0.00324745	6.4949e-05	50	uncharacterized protein LOC109722587	2082	20	0	70.2					PTHR35505 (PANTHER)
TRINITY_DN15519_c0_g1_i1_alb	TRINITY_DN15910_c0_g1_i1_sta	0.0336917	0.0306725	1.09843	uncharacterized protein LOC109722423 isoform X2	455	3	9.55742e-10	77.33					no IPS match
TRINITY_DN28445_c5_g1_i1_alb	TRINITY_DN5611_c1_g1_i1_sta	0.00670619	0.000134124	50	uncharacterized protein LOC109722422	639	3	6.61022e-10	73					no IPS match
TRINITY_DN24345_c0_g3_i1_alb	TRINITY_DN23517_c0_g1_i3_sta	0.00465587	941836	49.434	uncharacterized protein LOC109721843 isoform X1	1443	1	4.41343e-06	83					no IPS match
TRINITY_DN19677_c0_g1_i1_alb	TRINITY_DN60688_c0_g1_i1_sta	0.00217837	435674	50	uncharacterized protein LOC109721593 isoform X1	761	20	4.86939e-99	65					PTHR33735 (PANTHER); PTHR33735:SF4 (PANTHER)
TRINITY_DN19937_c0_g1_i1_alb	TRINITY_DN44483_c0_g1_i1_sta	0.00803247	0.000160649	50	uncharacterized protein LOC109721587 isoform X2	832	20	5.51302e-67	60.6	C:GO:0005874	C:microtubule			mobidb-lite (MOBIDB_LITE)
TRINITY_DN21477_c0_g1_i1_alb	TRINITY_DN15759_c1_g1_i1_sta	0.00378831	757663	50	uncharacterized protein LOC109721229	1297	20	7.11484e-149	77.05					mobidb-lite (MOBIDB_LITE); mobidb-lite (MOBIDB_LITE); mobidb-lite (MOBIDB_LITE); PTHR35476 (PANTHER); PTHR35476:SF2 (PANTHER)
TRINITY_DN27017_c8_g1_i1_alb	TRINITY_DN27207_c9_g1_i1_sta	0.238863	0.195453	1.2221	uncharacterized protein LOC109720716	373	1	0.000344939	66					mobidb-lite (MOBIDB_LITE)
TRINITY_DN9922_c0_g2_i1_alb	TRINITY_DN18927_c0_g1_i1_sta	0.0604504	0.0359841	1.67992	uncharacterized protein LOC109720168	773	20	2.29887e-43	62.2	C:GO:0016021	C:integral component of membrane			mobidb-lite (MOBIDB_LITE)
TRINITY_DN31428_c0_g1_i1_alb	TRINITY_DN25350_c0_g1_i7_sta	0.0100718	0.000201436	50	uncharacterized protein LOC109720129	362	12	2.58076e-12	57.25	C:GO:0016020; C:GO:0016021	C:membrane; C:integral component of membrane			mobidb-lite (MOBIDB_LITE)
TRINITY_DN22193_c0_g1_i1_alb	TRINITY_DN22928_c1_g1_i1_sta	0.00337513	675027	50	uncharacterized protein LOC109719897	1269	20	5.3223e-163	66.4					PTHR35707 (PANTHER)
TRINITY_DN27619_c0_g1_i3_alb	TRINITY_DN24901_c0_g2_i6_sta	0.00092573	185146	50	uncharacterized protein LOC109719314 isoform X1	1884	20	0	69.75	C:GO:0016020; C:GO:0016021	C:membrane; C:integral component of membrane			PTHR35095 (PANTHER)
TRINITY_DN27619_c0_g1_i4_alb	TRINITY_DN24901_c0_g2_i1_sta	0.00109579	219159	50	uncharacterized protein LOC109719314 isoform X1	2011	20	0	71	C:GO:0016020; C:GO:0016021	C:membrane; C:integral component of membrane			PTHR35095 (PANTHER)
TRINITY_DN30654_c0_g1_i1_alb	TRINITY_DN6697_c0_g3_i1_sta	0.00433194	9.1176e-05	47.5119	uncharacterized protein LOC109718689 isoform X5	774	20	1.25726e-154	76.8					PTHR37176 (PANTHER)
TRINITY_DN24302_c0_g1_i3_alb	TRINITY_DN25370_c0_g2_i1_sta	0.00454935	9.0987e-05	50	uncharacterized protein LOC109718687 isoform X1	555	1	0.000127689	92					mobidb-lite (MOBIDB_LITE); PTHR36051 (PANTHER)
TRINITY_DN24799_c1_g1_i1_alb	TRINITY_DN21380_c1_g1_i1_sta	0.00900134	0.000180027	50	uncharacterized protein LOC109718593	840	20	1.64795e-61	53.6					mobidb-lite (MOBIDB_LITE); mobidb-lite (MOBIDB_LITE)
TRINITY_DN26173_c0_g1_i2_alb	TRINITY_DN25006_c0_g2_i1_sta	0.00201147	406321	49.5044	uncharacterized protein LOC109717915	978	20	5.60895e-136	86.9	C:GO:0009570; C:GO:0009941; C:GO:0048046	C:chloroplast stroma; C:chloroplast envelope; C:apoplast			PTHR34044 (PANTHER)
TRINITY_DN22629_c0_g1_i1_alb	TRINITY_DN41362_c0_g1_i1_sta	0.0189061	0.0158194	1.19512	uncharacterized protein LOC109717616	671	20	2.01465e-68	57					PTHR37210 (PANTHER)
TRINITY_DN28533_c1_g1_i1_alb	TRINITY_DN6192_c0_g1_i1_sta	0.00400486	800973	50	uncharacterized protein LOC109717614	643	20	9.97007e-44	89.15	C:GO:0009507; C:GO:0016021	C:chloroplast; C:integral component of membrane			mobidb-lite (MOBIDB_LITE); mobidb-lite (MOBIDB_LITE); PTHR36742 (PANTHER)
TRINITY_DN28533_c1_g1_i2_alb	TRINITY_DN6192_c0_g2_i1_sta	0.0027992	559841	50	uncharacterized protein LOC109717614	708	20	2.18869e-96	79.8	C:GO:0009535; C:GO:0016021	C:chloroplast thylakoid membrane; C:integral component of membrane			PTHR36742 (PANTHER)
TRINITY_DN28725_c0_g2_i6_alb	TRINITY_DN27892_c0_g2_i1_sta	0.00949913	0.00949108	1.00085	uncharacterized protein LOC109717542	627	3	1.59234e-13	82					mobidb-lite (MOBIDB_LITE)
TRINITY_DN28725_c0_g2_i2_alb	TRINITY_DN27892_c0_g1_i7_sta	0.0779711	0.069771	1.11753	uncharacterized protein LOC109717542	1198	20	6.07945e-124	52.8					no IPS match
TRINITY_DN28890_c5_g7_i1_alb	TRINITY_DN67586_c0_g1_i1_sta	0.0137562	0.000276254	49.7955	uncharacterized protein LOC109717337	312	1	9.07297e-06	62					no IPS match
TRINITY_DN16591_c1_g1_i1_alb	TRINITY_DN26114_c4_g1_i1_sta	0.00217868	435735	50	uncharacterized protein LOC109716518	1228	20	2.63492e-104	63.2	P:GO:0009642	P:response to light intensity			mobidb-lite (MOBIDB_LITE); IPR037492 (PANTHER); PTHR33401:SF3 (PANTHER)
TRINITY_DN21320_c0_g1_i11_alb	TRINITY_DN23693_c0_g1_i2_sta	0.00415528	0.00380411	1.09231	uncharacterized protein LOC109716509 isoform X1	1837	20	0	81.3	C:GO:0016021	C:integral component of membrane			mobidb-lite (MOBIDB_LITE); PTHR35752 (PANTHER)
TRINITY_DN29009_c6_g4_i3_alb	TRINITY_DN27814_c0_g3_i1_sta	0.0133648	0.0132915	1.00552	uncharacterized protein LOC109716500 isoform X2	397	4	0.00010278	90					no IPS match
TRINITY_DN28653_c1_g2_i1_alb	TRINITY_DN27297_c2_g2_i1_sta	0.0236063	0.000472126	50	uncharacterized protein LOC109716173	453	1	9.25726e-05	100					no IPS match
TRINITY_DN23616_c0_g1_i1_alb	TRINITY_DN27460_c9_g1_i1_sta	0.0112038	0.000229838	48.7465	uncharacterized protein LOC109716029 isoform X1	1063	20	6.7719e-61	81.3	C:GO:0009507; C:GO:0016021	C:chloroplast; C:integral component of membrane			mobidb-lite (MOBIDB_LITE); mobidb-lite (MOBIDB_LITE); PTHR36004 (PANTHER)
TRINITY_DN15970_c0_g2_i1_alb	TRINITY_DN18186_c1_g2_i1_sta	0.00150111	300222	50	uncharacterized protein LOC109715874	850	20	5.77268e-150	56.65					IPR008507 (PFAM); PTHR32010 (PANTHER); PTHR32010:SF8 (PANTHER); PTHR32010 (PANTHER); PTHR32010:SF8 (PANTHER)
TRINITY_DN16695_c0_g1_i1_alb	TRINITY_DN2622_c0_g1_i1_sta	0.029308	0.00058616	50	uncharacterized protein LOC109715811	299	20	7.2272e-21	81.6	C:GO:0016021	C:integral component of membrane			mobidb-lite (MOBIDB_LITE)
TRINITY_DN41456_c0_g1_i1_alb	TRINITY_DN37041_c0_g1_i1_sta	0.00732772	0.000146554	50	uncharacterized protein LOC109715438	259	12	6.97249e-24	61.83	F:GO:0003676; F:GO:0008270	F:nucleic acid binding; F:zinc ion binding			mobidb-lite (MOBIDB_LITE); IPR001878 (PROSITE_PROFILES); IPR036875 (SUPERFAMILY)
TRINITY_DN9680_c0_g1_i1_alb	TRINITY_DN210_c0_g1_i1_sta	0.00790683	0.000158137	50	uncharacterized protein LOC109715138	378	20	1.66567e-39	66.8	C:GO:0016020	C:membrane			no IPS match
TRINITY_DN23560_c0_g1_i2_alb	TRINITY_DN22143_c1_g1_i3_sta	0.00277894	555788	50	uncharacterized protein LOC109714908 isoform X3	2226	20	2.73935e-99	72.5	C:GO:0016021	C:integral component of membrane			mobidb-lite (MOBIDB_LITE)
TRINITY_DN21817_c0_g1_i1_alb	TRINITY_DN21575_c0_g2_i1_sta	0.00176727	364147	48.5318	uncharacterized protein LOC109714860	2012	20	0	81.05	C:GO:0005576; C:GO:0016021	C:extracellular region; C:integral component of membrane			IPR006852 (PFAM); mobidb-lite (MOBIDB_LITE); PTHR12956:SF17 (PANTHER); PTHR12956 (PANTHER)
TRINITY_DN28382_c1_g1_i3_alb	TRINITY_DN27552_c2_g1_i1_sta	0.00592429	0.000118486	50	uncharacterized protein LOC109714650	390	1	3.65084e-15	79					no IPS match
TRINITY_DN21212_c0_g1_i2_alb	TRINITY_DN12488_c0_g1_i1_sta	0.0894383	0.0398942	2.24189	uncharacterized protein LOC109714586	691	1	3.11776e-26	95	C:GO:0016021	C:integral component of membrane			mobidb-lite (MOBIDB_LITE)
TRINITY_DN16528_c0_g1_i1_alb	TRINITY_DN26915_c1_g1_i5_sta	0.00426318	852635	50	uncharacterized protein LOC109714250	319	1	6.79907e-16	92					no IPS match
TRINITY_DN21508_c0_g1_i1_alb	TRINITY_DN56211_c0_g1_i1_sta	0.0856948	0.0683273	1.25418	uncharacterized protein LOC109713823	464	3	2.21981e-10	86.67	C:GO:0016021	C:integral component of membrane			PR01217 (PRINTS); mobidb-lite (MOBIDB_LITE); mobidb-lite (MOBIDB_LITE)
TRINITY_DN25315_c0_g2_i3_alb	TRINITY_DN22777_c0_g1_i1_sta	0.00340943	690736	49.3594	uncharacterized protein LOC109713764 isoform X1	965	20	2.26603e-158	79.8					G3DSA:3.40.50.300 (GENE3D); PTHR12181 (PANTHER); PTHR12181:SF54 (PANTHER); IPR027417 (SUPERFAMILY)
TRINITY_DN10580_c0_g1_i1_alb	TRINITY_DN11034_c0_g1_i1_sta	0.0131521	0.000263042	50	uncharacterized protein LOC109713693	244	20	2.01049e-35	73					no IPS match
TRINITY_DN27428_c5_g2_i1_alb	TRINITY_DN27448_c1_g1_i1_sta	0.00837857	0.00552498	1.51649	uncharacterized protein LOC109713658	588	1	1.98693e-22	86					mobidb-lite (MOBIDB_LITE)
TRINITY_DN54495_c0_g1_i1_alb	TRINITY_DN67026_c0_g1_i1_sta	0.00703425	0.000153743	45.7532	uncharacterized protein LOC109713643	253	1	4.52997e-14	87					no IPS match
TRINITY_DN50815_c0_g1_i1_alb	TRINITY_DN53265_c0_g1_i1_sta	0.00469507	939015	50	uncharacterized protein LOC109713222	330	1	1.93949e-05	55					mobidb-lite (MOBIDB_LITE)
TRINITY_DN28867_c1_g2_i1_alb	TRINITY_DN24998_c5_g3_i2_sta	0.0029475	5.895e-05	50	uncharacterized protein LOC109713129	566	20	6.13455e-61	71.9	C:GO:0016020; C:GO:0043231; C:GO:0044444	C:membrane; C:intracellular membrane-bounded organelle; C:cytoplasmic part			IPR009688 (PFAM); PTHR21377:SF0 (PANTHER); PTHR21377 (PANTHER)
TRINITY_DN7364_c1_g1_i1_alb	TRINITY_DN53002_c0_g1_i1_sta	0.00451183	902367	50	uncharacterized protein LOC109712560	333	4	2.06569e-29	61.5	C:GO:0016020; C:GO:0016021	C:membrane; C:integral component of membrane			no IPS match
TRINITY_DN26235_c2_g8_i1_alb	TRINITY_DN27943_c1_g4_i1_sta	0.139937	0.0585513	2.38998	uncharacterized protein LOC109712546	250	3	6.82524e-06	100					no IPS match
TRINITY_DN20063_c0_g1_i1_alb	TRINITY_DN4929_c0_g1_i1_sta	0.0309065	0.00589795	5.24021	uncharacterized protein LOC109712540	419	2	1.35625e-09	82.5					mobidb-lite (MOBIDB_LITE)
TRINITY_DN21332_c0_g1_i5_alb	TRINITY_DN25185_c0_g1_i1_sta	0.00404875	8.0975e-05	50	uncharacterized protein LOC109712285 isoform X5	1242	12	1.91624e-22	70.67					mobidb-lite (MOBIDB_LITE); mobidb-lite (MOBIDB_LITE); mobidb-lite (MOBIDB_LITE); PTHR10343 (PANTHER); PTHR10343:SF47 (PANTHER)
TRINITY_DN21332_c0_g1_i4_alb	TRINITY_DN25185_c0_g2_i11_sta	0.00312806	625611	50	uncharacterized protein LOC109712285 isoform X4	1670	20	2.30064e-170	68.35					mobidb-lite (MOBIDB_LITE); mobidb-lite (MOBIDB_LITE); mobidb-lite (MOBIDB_LITE); mobidb-lite (MOBIDB_LITE); PTHR10343 (PANTHER); PTHR10343:SF47 (PANTHER)
TRINITY_DN28886_c1_g2_i1_alb	TRINITY_DN15041_c0_g2_i1_sta	0.0131192	0.000262384	50	uncharacterized protein LOC109712283	771	20	2.0899e-49	76.6	C:GO:0016021	C:integral component of membrane			IPR007650 (PFAM); PTHR33059 (PANTHER); IPR007650 (PROSITE_PROFILES)
TRINITY_DN28315_c0_g2_i3_alb	TRINITY_DN25882_c0_g2_i7_sta	0.00190727	381454	50	uncharacterized protein LOC109712116	928	20	9.03808e-115	71.8	C:GO:0016021	C:integral component of membrane			IPR007877 (PFAM); PTHR31210:SF8 (PANTHER); IPR007877 (PANTHER)
TRINITY_DN44626_c0_g1_i1_alb	TRINITY_DN46629_c0_g1_i1_sta	0.0186413	0.0116826	1.59564	uncharacterized protein LOC109711993 isoform X1	268	2	1.52452e-18	85					mobidb-lite (MOBIDB_LITE); mobidb-lite (MOBIDB_LITE)
TRINITY_DN19100_c1_g1_i1_alb	TRINITY_DN21058_c0_g1_i3_sta	0.00135262	270525	50	uncharacterized protein LOC109711966 isoform X2	1363	20	2.14729e-177	80.8	P:GO:0000724; P:GO:0010332; C:GO:0016021	P:double-strand break repair via homologous recombination; P:response to gamma radiation; C:integral component of membrane			G3DSA:3.50.4.10 (GENE3D); mobidb-lite (MOBIDB_LITE); PTHR33344:SF6 (PANTHER); PTHR33344 (PANTHER)
TRINITY_DN28470_c5_g1_i1_alb	TRINITY_DN21990_c1_g1_i1_sta	0.00542819	0.000108564	50	uncharacterized protein LOC109711719 isoform X5	606	1	1.06739e-12	53					no IPS match
TRINITY_DN26812_c1_g1_i3_alb	TRINITY_DN23634_c0_g3_i2_sta	0.00242175	484733	49.9605	uncharacterized protein LOC109711558 isoform X3	1032	20	4.85561e-80	77.95					mobidb-lite (MOBIDB_LITE); mobidb-lite (MOBIDB_LITE); PTHR33874 (PANTHER); PTHR33874:SF1 (PANTHER)
TRINITY_DN26812_c1_g1_i2_alb	TRINITY_DN23634_c0_g1_i1_sta	0.0034113	682261	50	uncharacterized protein LOC109711558 isoform X3	677	11	9.26939e-16	86.55					mobidb-lite (MOBIDB_LITE); mobidb-lite (MOBIDB_LITE)
TRINITY_DN28281_c5_g1_i1_alb	TRINITY_DN25908_c2_g1_i1_sta	0.0152152	0.0144442	1.05338	uncharacterized protein LOC109711517 isoform X2	858	20	4.78151e-112	70.3					IPR007021 (PFAM); PTHR32166 (PANTHER); PTHR32166:SF22 (PANTHER)
TRINITY_DN48071_c0_g1_i1_alb	TRINITY_DN36516_c0_g1_i1_sta	0.0190265	0.000380542	49.9985	uncharacterized protein LOC109711517 isoform X2	331	20	1.72154e-10	76.95	F:GO:0005488	F:binding			no IPS match
TRINITY_DN5555_c0_g1_i1_alb	TRINITY_DN42955_c0_g1_i1_sta	0.00256696	513393	50	uncharacterized protein LOC109711359 isoform X1	680	20	1.04682e-123	63.8					mobidb-lite (MOBIDB_LITE); PTHR33924:SF2 (PANTHER); PTHR33924 (PANTHER)
TRINITY_DN19577_c0_g1_i1_alb	TRINITY_DN58770_c0_g1_i1_sta	0.0165861	0.000332978	49.8115	uncharacterized protein LOC109711346	727	1	0.000281912	96					no IPS match
TRINITY_DN24178_c0_g1_i1_alb	TRINITY_DN1640_c0_g1_i1_sta	0.00280542	652729	42.9798	uncharacterized protein LOC109711157	1569	1	8.90953e-136	81	F:GO:0003676	F:nucleic acid binding			mobidb-lite (MOBIDB_LITE); mobidb-lite (MOBIDB_LITE); mobidb-lite (MOBIDB_LITE); IPR013087 (PROSITE_PROFILES); IPR036236 (SUPERFAMILY)
TRINITY_DN28445_c2_g2_i5_alb	TRINITY_DN25785_c4_g1_i13_sta	0.0024202	4.8404e-05	50	uncharacterized protein LOC109710258 isoform X2	1726	20	6.05013e-174	87.1	C:GO:0009507	C:chloroplast			PF13483 (PFAM); IPR036866 (G3DSA:3.60.15.GENE3D); mobidb-lite (MOBIDB_LITE); PTHR36142:SF2 (PANTHER); PTHR36142 (PANTHER); IPR036866 (SUPERFAMILY)
TRINITY_DN38242_c0_g1_i1_alb	TRINITY_DN3847_c0_g1_i1_sta	0.00666333	0.00339752	1.96123	uncharacterized protein LOC109710107	1854	20	0	78.55	C:GO:0016021	C:integral component of membrane			PTHR35128 (PANTHER); IPR029058 (SUPERFAMILY)
TRINITY_DN28816_c3_g1_i1_alb	TRINITY_DN61989_c0_g1_i1_sta	0.287797	0.138915	2.07174	uncharacterized protein LOC109710038 isoform X2	1178	2	7.30854e-13	68					no IPS match
TRINITY_DN21370_c0_g5_i1_alb	TRINITY_DN22084_c0_g4_i1_sta	0.0116239	0.00900074	1.29144	uncharacterized protein LOC109709953	852	20	1.7153e-84	70.95	F:GO:0016787	F:hydrolase activity			G3DSA:2.80.10.50 (GENE3D); IPR000772 (PFAM); PTHR31263:SF19 (PANTHER); PTHR31263 (PANTHER); IPR000772 (CDD); IPR035992 (SUPERFAMILY)
TRINITY_DN11703_c0_g1_i1_alb	TRINITY_DN26931_c18_g1_i1_sta	0.00128059	0.00126935	1.00886	uncharacterized protein LOC109709874 isoform X2	4663	20	0	79.65	C:GO:0016020	C:membrane			mobidb-lite (MOBIDB_LITE); mobidb-lite (MOBIDB_LITE); mobidb-lite (MOBIDB_LITE); PTHR34962 (PANTHER); PTHR34962:SF1 (PANTHER)
TRINITY_DN21343_c0_g1_i1_alb	TRINITY_DN24370_c4_g1_i3_sta	0.00237135	474269	50	uncharacterized protein LOC109709609	1825	20	6.811e-146	68.65	F:GO:0003824; P:GO:0006281	F:catalytic activity; P:DNA repair			mobidb-lite (MOBIDB_LITE); mobidb-lite (MOBIDB_LITE); PTHR10242 (PANTHER); PTHR10242:SF4 (PANTHER); IPR011257 (SUPERFAMILY)
TRINITY_DN21343_c0_g1_i2_alb	TRINITY_DN24370_c4_g1_i1_sta	0.00203468	406937	50	uncharacterized protein LOC109709609	1757	20	0	69.95	F:GO:0003824; P:GO:0006281	F:catalytic activity; P:DNA repair			mobidb-lite (MOBIDB_LITE); mobidb-lite (MOBIDB_LITE); PTHR10242:SF4 (PANTHER); PTHR10242 (PANTHER); IPR011257 (SUPERFAMILY)
TRINITY_DN25328_c1_g1_i9_alb	TRINITY_DN26435_c1_g1_i12_sta	0.00185905	387493	47.9765	uncharacterized protein LOC109709416 isoform X2	2527	20	0	79.75	F:GO:0005515; C:GO:0009535; C:GO:0016021	F:protein binding; C:chloroplast thylakoid membrane; C:integral component of membrane			IPR011990 (G3DSA:1.25.40.GENE3D); IPR019734 (PFAM); PF13432 (PFAM); mobidb-lite (MOBIDB_LITE); PTHR26312:SF96 (PANTHER); PTHR26312 (PANTHER); IPR019734 (PROSITE_PROFILES); IPR013026 (PROSITE_PROFILES); IPR019734 (PROSITE_PROFILES); IPR013026 (PROSITE_PROFILES); IPR019734 (PROSITE_PROFILES); IPR011990 (SUPERFAMILY)
TRINITY_DN18208_c0_g1_i1_alb	TRINITY_DN61577_c0_g1_i1_sta	0.00409547	819094	50	uncharacterized protein LOC109709246	837	20	2.10597e-43	80.6					PTHR38377 (PANTHER)
TRINITY_DN21090_c0_g1_i2_alb	TRINITY_DN8509_c0_g1_i1_sta	0.00699098	0.00013982	50	uncharacterized protein LOC109709190 isoform X1	711	19	9.12277e-43	64.58					mobidb-lite (MOBIDB_LITE)
TRINITY_DN15725_c0_g1_i1_alb	TRINITY_DN28851_c0_g1_i1_sta	0.00293994	587989	50	uncharacterized protein LOC109709173	1116	20	4.04382e-63	72.75					PTHR36795:SF2 (PANTHER); PTHR36795 (PANTHER)
TRINITY_DN48403_c0_g1_i1_alb	TRINITY_DN27210_c1_g1_i1_sta	0.0686973	0.0653349	1.05146	uncharacterized protein LOC109708970 isoform X1	441	20	1.46504e-58	73.4					PTHR31354 (PANTHER); PTHR31354:SF0 (PANTHER)
TRINITY_DN23139_c0_g1_i1_alb	TRINITY_DN24539_c0_g2_i1_sta	0.0055843	0.000111686	50	uncharacterized protein LOC109708927 isoform X1	710	20	3.00875e-77	62.3					IPR032795 (PFAM); mobidb-lite (MOBIDB_LITE)
TRINITY_DN26385_c0_g1_i2_alb	TRINITY_DN22056_c0_g2_i1_sta	0.0107984	0.000215968	50	uncharacterized protein LOC109708854 isoform X2	943	20	8.04491e-82	65.25	C:GO:0016021	C:integral component of membrane			mobidb-lite (MOBIDB_LITE); PTHR35482 (PANTHER)
TRINITY_DN26385_c0_g1_i4_alb	TRINITY_DN22056_c0_g1_i3_sta	0.00888868	0.000177774	50	uncharacterized protein LOC109708854 isoform X2	1654	20	0	72.55	C:GO:0016021	C:integral component of membrane			mobidb-lite (MOBIDB_LITE); PTHR35482 (PANTHER)
TRINITY_DN17765_c0_g2_i2_alb	TRINITY_DN20916_c0_g1_i1_sta	0.00663527	0.000271175	24.4686	uncharacterized protein LOC109708850	1732	20	0	76.7					mobidb-lite (MOBIDB_LITE); mobidb-lite (MOBIDB_LITE); mobidb-lite (MOBIDB_LITE); mobidb-lite (MOBIDB_LITE); PTHR31016 (PANTHER); PTHR31016:SF6 (PANTHER)
TRINITY_DN55396_c0_g1_i1_alb	TRINITY_DN52487_c0_g1_i1_sta	0.0732003	0.0592841	1.23474	uncharacterized protein LOC109708729	698	1	1.02822e-14	81					mobidb-lite (MOBIDB_LITE); mobidb-lite (MOBIDB_LITE); PTHR38370 (PANTHER)
TRINITY_DN29353_c0_g1_i1_alb	TRINITY_DN61247_c0_g1_i1_sta	0.00197996	405017	48.8858	uncharacterized protein LOC109707696	1544	20	0	64.75					IPR005636 (PFAM); mobidb-lite (MOBIDB_LITE); PTHR21392:SF2 (PANTHER); PTHR21392 (PANTHER)
TRINITY_DN4883_c0_g1_i1_alb	TRINITY_DN50272_c0_g1_i1_sta	0.00168132	336265	50	uncharacterized protein LOC109707126	1226	20	2.35924e-161	78.2	C:GO:0016021	C:integral component of membrane			PTHR35410 (PANTHER); PTHR35410:SF2 (PANTHER)
TRINITY_DN28375_c4_g2_i1_alb	TRINITY_DN26826_c13_g1_i1_sta	0.00516275	0.00010388	49.6993	uncharacterized protein LOC109706937	628	1	0.000474887	92					no IPS match
TRINITY_DN29290_c0_g1_i1_alb	TRINITY_DN12108_c0_g1_i1_sta	0.000544313	108863	50	uncharacterized protein LOC109706908	3315	20	0	69.1					IPR006867 (PFAM); IPR006868 (PFAM); mobidb-lite (MOBIDB_LITE); mobidb-lite (MOBIDB_LITE); mobidb-lite (MOBIDB_LITE); PTHR21450:SF4 (PANTHER); PTHR21450 (PANTHER)
TRINITY_DN33021_c0_g1_i1_alb	TRINITY_DN14450_c0_g1_i1_sta	0.0153467	0.0144177	1.06444	uncharacterized protein LOC109706678 isoform X2	272	2	1.68343e-23	87					PTHR33743:SF11 (PANTHER); PTHR33743 (PANTHER)
TRINITY_DN16744_c1_g1_i1_alb	TRINITY_DN12513_c0_g1_i1_sta	0.00243074	504152	48.2145	uncharacterized protein LOC109706632	500	20	2.22654e-98	58.2					PTHR33924:SF2 (PANTHER); PTHR33924 (PANTHER)
TRINITY_DN26014_c0_g1_i3_alb	TRINITY_DN27182_c0_g2_i12_sta	0.00389638	790612	49.2831	uncharacterized protein LOC109706400 isoform X1	4603	20	0	87.5					PTHR31110:SF2 (PANTHER); PTHR31110 (PANTHER)
TRINITY_DN26803_c4_g1_i1_alb	TRINITY_DN20623_c0_g1_i2_sta	0.0682388	0.0505853	1.34898	uncharacterized protein LOC109706244 isoform X2	712	9	1.01738e-44	66.67					mobidb-lite (MOBIDB_LITE); mobidb-lite (MOBIDB_LITE)
TRINITY_DN27722_c2_g1_i1_alb	TRINITY_DN27443_c0_g1_i1_sta	0.0222371	0.0208565	1.0662	uncharacterized protein LOC109705855	409	10	5.81076e-55	76.3					no IPS match
TRINITY_DN28486_c2_g2_i1_alb	TRINITY_DN12_c0_g1_i1_sta	0.0341207	0.0313889	1.08703	uncharacterized protein LOC109705849	1131	20	4.43375e-25	57.4					no IPS match
TRINITY_DN22546_c0_g1_i2_alb	TRINITY_DN44489_c0_g1_i1_sta	0.0366066	0.0110501	3.31279	uncharacterized protein LOC109705512	315	1	8.28663e-11	68					mobidb-lite (MOBIDB_LITE)
TRINITY_DN6206_c0_g1_i1_alb	TRINITY_DN47887_c0_g1_i1_sta	0.0049562	991239	50	uncharacterized protein LOC109704562, partial	677	6	4.75405e-33	66.33	C:GO:0016020; C:GO:0016021	C:membrane; C:integral component of membrane			mobidb-lite (MOBIDB_LITE); mobidb-lite (MOBIDB_LITE)
TRINITY_DN12598_c0_g1_i1_alb	TRINITY_DN18187_c0_g2_i1_sta	0.00442497	893558	49.5209	uncharacterized protein LOC109703667	793	1	1.04914e-14	65					mobidb-lite (MOBIDB_LITE)
TRINITY_DN22901_c1_g1_i1_alb	TRINITY_DN23445_c0_g2_i1_sta	0.00859743	0.000171949	50	uncharacterized protein LOC109703496 isoform X4	1167	20	5.56339e-56	66.35	P:GO:0009642	P:response to light intensity			mobidb-lite (MOBIDB_LITE); mobidb-lite (MOBIDB_LITE)
TRINITY_DN5164_c0_g1_i1_alb	TRINITY_DN17318_c1_g1_i1_sta	0.0129948	0.000259895	50	uncharacterized protein LOC107606608	1165	20	1.70484e-30	63.75					no IPS match
TRINITY_DN27173_c8_g1_i1_alb	TRINITY_DN23948_c9_g1_i1_sta	0.0127385	0.000255785	49.8016	uncharacterized protein At5g65660	509	20	5.70351e-18	93.75	C:GO:0016021	C:integral component of membrane			mobidb-lite (MOBIDB_LITE)
TRINITY_DN9514_c1_g1_i1_alb	TRINITY_DN7603_c1_g1_i1_sta	0.0205695	0.0163538	1.25778	uncharacterized protein At5g41620-like	282	2	3.99517e-33	87					no IPS match
TRINITY_DN20612_c0_g1_i1_alb	TRINITY_DN16568_c0_g2_i1_sta	0.00656742	0.00339006	1.93726	uncharacterized protein At4g37920, chloroplastic isoform X1	1878	20	0	86.95					mobidb-lite (MOBIDB_LITE); PTHR31755 (PANTHER); PTHR31755:SF1 (PANTHER)
TRINITY_DN20612_c0_g1_i2_alb	TRINITY_DN16568_c0_g1_i1_sta	0.00566565	0.000113313	50	uncharacterized protein At4g37920, chloroplastic isoform X1	690	2	1.64422e-10	92.5					no IPS match
TRINITY_DN19419_c1_g1_i1_alb	TRINITY_DN28507_c0_g1_i1_sta	0.0636524	0.0473073	1.34551	uncharacterized protein At4g14450, chloroplastic-like	499	7	3.01706e-26	55.14					mobidb-lite (MOBIDB_LITE)
TRINITY_DN23455_c0_g1_i1_alb	TRINITY_DN20357_c0_g1_i4_sta	0.00651277	0.0056718	1.14827	uncharacterized protein At3g27210-like isoform X1	1065	20	3.73947e-126	61.85					PTHR34280 (PANTHER)
TRINITY_DN28720_c1_g3_i2_alb	TRINITY_DN26829_c0_g1_i1_sta	0.0530007	0.0390242	1.35815	uncharacterized protein At1g76070-like	541	1	1.75862e-12	90					no IPS match
TRINITY_DN58322_c0_g1_i1_alb	TRINITY_DN69710_c0_g1_i1_sta	0.00736169	0.000147234	50	uncharacterized protein At1g32220, chloroplastic	315	1	2.38668e-06	71					mobidb-lite (MOBIDB_LITE)
TRINITY_DN162_c0_g1_i1_alb	TRINITY_DN34205_c0_g1_i1_sta	0.00384738	769476	50	Uncharacterized protein ACMD2_09293	386	20	2.75937e-46	70.25					no IPS match
TRINITY_DN15160_c0_g1_i1_alb	TRINITY_DN72289_c0_g1_i1_sta	1.31804	0.714724	1.84413	uncharacterized plant-specific domain TIGR01615 family protein, expressed	271	20	1.05361e-13	71.7					mobidb-lite (MOBIDB_LITE); mobidb-lite (MOBIDB_LITE)
TRINITY_DN24325_c0_g2_i1_alb	TRINITY_DN26530_c0_g2_i1_sta	0.010157	0.00020314	50	uncharacterized oxidoreductase At1g06690, chloroplastic	525	20	2.44268e-36	75.2	F:GO:0016491; F:GO:0016746; P:GO:0055114	F:oxidoreductase activity; F:transferase activity, transferring acyl groups; P:oxidation-reduction process			mobidb-lite (MOBIDB_LITE)
TRINITY_DN22991_c1_g2_i1_alb	TRINITY_DN17796_c0_g1_i1_sta	0.0117946	0.000235892	50	uncharacterized N-acetyltransferase ycf52	898	20	1.29254e-58	71.4	C:GO:0005737; F:GO:0008080	C:cytoplasm; F:N-acetyltransferase activity			mobidb-lite (MOBIDB_LITE); mobidb-lite (MOBIDB_LITE)
TRINITY_DN5205_c1_g1_i1_alb	TRINITY_DN17704_c1_g1_i1_sta	0.00536654	0.000107331	50	uncharacterized mitochondrial protein AtMg00860-like	259	20	1.00256e-32	78	F:GO:0003676; P:GO:0015074	F:nucleic acid binding; P:DNA integration			G3DSA:3.30.70.270 (GENE3D); G3DSA:3.30.70.270 (GENE3D); PTHR24559 (PANTHER); SSF56672 (SUPERFAMILY)
TRINITY_DN29071_c8_g1_i3_alb	TRINITY_DN19761_c0_g1_i1_sta	0.0837993	0.0312801	2.679	uncharacterized mitochondrial protein AtMg00810-like	211	20	1.02678e-33	84.15	F:GO:0003676; F:GO:0008270; P:GO:0015074; F:GO:0016301; P:GO:0016310	F:nucleic acid binding; F:zinc ion binding; P:DNA integration; F:kinase activity; P:phosphorylation			PTHR11439:SF204 (PANTHER); PTHR11439 (PANTHER)
TRINITY_DN11309_c0_g1_i1_alb	TRINITY_DN65847_c0_g1_i1_sta	0.00509068	0.000101814	50	uncharacterized mitochondrial protein AtMg00810-like	268	5	9.05106e-06	73					no IPS match
TRINITY_DN26465_c0_g1_i7_alb	TRINITY_DN24049_c0_g1_i1_sta	0.00402186	816607	49.2509	uncharacterized methyltransferase C3H7.11-like isoform X2	1439	20	0	78	F:GO:0008168; P:GO:0032259	F:methyltransferase activity; P:methylation			G3DSA:3.40.50.150 (GENE3D); IPR013217 (PFAM); IPR026113 (PIRSF); IPR026113 (PANTHER); PTHR22809:SF8 (PANTHER); cd02440 (CDD); IPR029063 (SUPERFAMILY)
TRINITY_DN26465_c0_g1_i12_alb	TRINITY_DN24049_c0_g1_i3_sta	0.00291375	617507	47.1856	uncharacterized methyltransferase C3H7.11-like isoform X1	1129	20	2.51016e-131	79.95	F:GO:0008168; P:GO:0032259	F:methyltransferase activity; P:methylation			PF13489 (PFAM); G3DSA:3.40.50.150 (GENE3D); PTHR22809:SF8 (PANTHER); IPR026113 (PANTHER); IPR029063 (SUPERFAMILY)
TRINITY_DN26465_c0_g1_i10_alb	TRINITY_DN24049_c0_g1_i5_sta	0.0032218	660035	48.8126	uncharacterized methyltransferase C3H7.11-like	1537	20	4.67296e-144	79.3	F:GO:0008168; P:GO:0032259	F:methyltransferase activity; P:methylation			IPR026113 (PIRSF); G3DSA:3.40.50.150 (GENE3D); IPR013217 (PFAM); PTHR22809:SF8 (PANTHER); IPR026113 (PANTHER); cd02440 (CDD); IPR029063 (SUPERFAMILY)
TRINITY_DN27911_c0_g1_i1_alb	TRINITY_DN21552_c0_g1_i1_sta	0.00346538	0.00257085	1.34795	uncharacterized membrane protein At1g75140-like	2288	20	0	78.7	C:GO:0016021	C:integral component of membrane			mobidb-lite (MOBIDB_LITE); mobidb-lite (MOBIDB_LITE); PTHR35464 (PANTHER); SSF101898 (SUPERFAMILY)
TRINITY_DN14106_c0_g1_i1_alb	TRINITY_DN61791_c0_g1_i1_sta	0.006889	0.000140172	49.1468	uncharacterized membrane protein At1g16860-like	468	20	4.38128e-69	77.6	C:GO:0016021	C:integral component of membrane			no IPS match
TRINITY_DN24864_c0_g1_i12_alb	TRINITY_DN25376_c0_g1_i3_sta	0.00134081	268162	50	uncharacterized membrane protein At1g06890 isoform X1	1361	20	0	90.45	C:GO:0016021	C:integral component of membrane			IPR004853 (PFAM); mobidb-lite (MOBIDB_LITE); PTHR44633:SF1 (PANTHER); PTHR44633 (PANTHER); SSF103481 (SUPERFAMILY)
TRINITY_DN17828_c0_g1_i1_alb	TRINITY_DN14181_c0_g1_i1_sta	0.00194447	392684	49.5174	uncharacterized LOC100277744	1086	20	5.38115e-97	66.95	C:GO:0000176; P:GO:0000460	C:nuclear exosome (RNase complex); P:maturation of 5.8S rRNA			mobidb-lite (MOBIDB_LITE); mobidb-lite (MOBIDB_LITE); IPR019324 (PANTHER)
TRINITY_DN12683_c0_g1_i1_alb	TRINITY_DN34638_c0_g1_i1_sta	0.0133835	0.000267842	49.9677	uncharacterized GPI-anchored protein At4g28100-like	684	20	4.41448e-41	59.7	C:GO:0016020; C:GO:0016021	C:membrane; C:integral component of membrane			PTHR34056 (PANTHER)
TRINITY_DN22015_c1_g2_i1_alb	TRINITY_DN26989_c6_g2_i1_sta	0.00317479	634958	50	uncharacterized GPI-anchored protein At4g28100-like	581	20	1.12113e-66	79.65	C:GO:0016020	C:membrane			PTHR34056 (PANTHER); PTHR34056:SF3 (PANTHER)
TRINITY_DN28884_c2_g7_i1_alb	TRINITY_DN27078_c3_g1_i4_sta	0.0175079	0.000350158	50	Uncharacterised protein [	291	20	3.503e-23	76.85					no IPS match
TRINITY_DN6377_c0_g1_i1_alb	TRINITY_DN9450_c0_g1_i1_sta	0.163868	0.143113	1.14502	Uncharacterised protein	229	20	1.6378e-44	91.9					no IPS match
TRINITY_DN18181_c0_g2_i1_alb	TRINITY_DN20470_c0_g2_i1_sta	0.0216379	0.0184571	1.17234	Uncharacterised protein	368	18	1.6599e-06	61.39					no IPS match
TRINITY_DN21351_c0_g2_i1_alb	TRINITY_DN27490_c2_g3_i2_sta	0.149007	0.0926424	1.60841	Uncharacterised protein	203	20	5.52979e-30	77.75	P:GO:0009058; F:GO:0016779	P:biosynthetic process; F:nucleotidyltransferase activity			mobidb-lite (MOBIDB_LITE)
TRINITY_DN28894_c0_g2_i2_alb	TRINITY_DN22565_c0_g1_i3_sta	0.0460542	0.0267941	1.71882	Uncharacterised protein	453	20	8.40855e-36	64.15	C:GO:0016020; C:GO:0016021	C:membrane; C:integral component of membrane			no IPS match
TRINITY_DN221_c0_g1_i1_alb	TRINITY_DN69006_c0_g1_i1_sta	0.115256	0.0148922	7.73937	Uncharacterised protein	259	20	4.19953e-21	68	C:GO:0016021	C:integral component of membrane			no IPS match
TRINITY_DN40034_c0_g1_i1_alb	TRINITY_DN47741_c0_g1_i1_sta	0.0253062	0.000544423	46.4825	Uncharacterised protein	303	5	5.69265e-33	84.4					no IPS match
TRINITY_DN1052_c1_g1_i1_alb	TRINITY_DN14850_c0_g1_i1_sta	0.0178292	0.000356584	50	Uncharacterised protein	265	20	3.79739e-24	73.9					no IPS match
TRINITY_DN1457_c0_g1_i1_alb	TRINITY_DN21690_c0_g1_i1_sta	0.0108309	0.000216617	50	Uncharacterised protein	209	20	5.40998e-12	69.7					no IPS match
TRINITY_DN22996_c0_g2_i1_alb	TRINITY_DN23510_c0_g1_i1_sta	0.00546667	0.000109333	50	Uncharacterised protein	382	20	3.60405e-24	74.65					mobidb-lite (MOBIDB_LITE)
TRINITY_DN27637_c5_g2_i2_alb	TRINITY_DN22706_c0_g1_i1_sta	0.0314262	0.000628525	50	Uncharacterised protein	245	20	7.92888e-22	69.85					mobidb-lite (MOBIDB_LITE)
TRINITY_DN53281_c0_g1_i1_alb	TRINITY_DN25310_c2_g1_i1_sta	0.00499314	998628	50	Uncharacterised protein	310	20	7.31409e-50	98.8					mobidb-lite (MOBIDB_LITE)
TRINITY_DN26474_c1_g1_i8_alb	TRINITY_DN26828_c1_g2_i2_sta	0.003022	6.044e-05	50	UMP-CMP kinase 2-like isoform X1	1435	20	7.64004e-114	89.55	F:GO:0004127; F:GO:0005524; C:GO:0005634; C:GO:0005737; P:GO:0006207; P:GO:0006221; F:GO:0009041; P:GO:0046939	F:cytidylate kinase activity; F:ATP binding; C:nucleus; C:cytoplasm; P:'de novo' pyrimidine nucleobase biosynthetic process; P:pyrimidine nucleotide biosynthetic process; F:uridylate kinase activity; P:nucleotide phosphorylation	EC:2.7.4.14	UMP/CMP kinase	IPR000850 (PRINTS); G3DSA:3.40.50.300 (GENE3D); PF00406 (PFAM); PTHR23359:SF118 (PANTHER); IPR000850 (PANTHER); IPR000850 (HAMAP); IPR000850 (CDD); IPR027417 (SUPERFAMILY)
TRINITY_DN26474_c1_g1_i7_alb	TRINITY_DN26828_c1_g2_i3_sta	0.00175634	351268	50	UMP-CMP kinase	1092	20	3.09418e-154	82.45	F:GO:0004127; F:GO:0005524; C:GO:0005634; C:GO:0005737; P:GO:0006207; P:GO:0006221; F:GO:0009041; P:GO:0046939	F:cytidylate kinase activity; F:ATP binding; C:nucleus; C:cytoplasm; P:'de novo' pyrimidine nucleobase biosynthetic process; P:pyrimidine nucleotide biosynthetic process; F:uridylate kinase activity; P:nucleotide phosphorylation	EC:2.7.4.14	UMP/CMP kinase	IPR000850 (PRINTS); PF00406 (PFAM); G3DSA:3.40.50.300 (GENE3D); IPR006266 (TIGRFAM); PTHR23359:SF118 (PANTHER); IPR000850 (PANTHER); IPR000850 (HAMAP); IPR006266 (HAMAP); IPR000850 (CDD); IPR027417 (SUPERFAMILY)
TRINITY_DN26891_c1_g1_i1_alb	TRINITY_DN8130_c0_g1_i1_sta	0.00482866	976344	49.4565	Umecyanin	1300	1	7.92035e-34	79	F:GO:0009055; P:GO:0022900	F:electron transfer activity; P:electron transport chain			mobidb-lite (MOBIDB_LITE); mobidb-lite (MOBIDB_LITE)
TRINITY_DN26088_c1_g1_i5_alb	TRINITY_DN26262_c0_g1_i9_sta	0.00351698	795784	44.1952	ultraviolet-B receptor UVR8 isoform X2	1863	20	0	85.15					IPR000408 (PRINTS); PF13540 (PFAM); IPR009091 (G3DSA:2.130.10.GENE3D); IPR000408 (PFAM); PTHR22870 (PANTHER); PTHR22870:SF245 (PANTHER); IPR000408 (PROSITE_PROFILES); IPR000408 (PROSITE_PROFILES); IPR000408 (PROSITE_PROFILES); IPR000408 (PROSITE_PROFILES); IPR009091 (SUPERFAMILY)
TRINITY_DN28239_c6_g3_i21_alb	TRINITY_DN27591_c5_g2_i1_sta	0.00796228	0.00733837	1.08502	UDP-N-acetylglucosamine transferase subunit ALG14 homolog	2132	20	6.98369e-96	77.6	F:GO:0004577; P:GO:0006488; C:GO:0016021	F:N-acetylglucosaminyldiphosphodolichol N-acetylglucosaminyltransferase activity; P:dolichol-linked oligosaccharide biosynthetic process; C:integral component of membrane	EC:2.4.1.141	N-acetylglucosaminyldiphosphodolichol N-acetylglucosaminyltransferase	IPR013969 (PFAM); G3DSA:3.40.50.2000 (GENE3D); IPR013969 (PANTHER)
TRINITY_DN27522_c0_g2_i3_alb	TRINITY_DN25133_c2_g2_i1_sta	0.00324999	649997	50	UDP-N-acetylglucosamine diphosphorylase 1	1157	20	3.3456e-133	76.5	P:GO:0008152; F:GO:0070569	P:metabolic process; F:uridylyltransferase activity			G3DSA:3.40.1630.20 (GENE3D); IPR029044 (G3DSA:3.90.550.GENE3D); PTHR11952 (PANTHER); PTHR11952:SF12 (PANTHER); IPR029044 (SUPERFAMILY)
TRINITY_DN28124_c8_g1_i4_alb	TRINITY_DN24485_c0_g1_i1_sta	0.0978404	0.0695958	1.40584	UDP-glycosyltransferase 92A1-like	856	20	8.53233e-96	72.85	P:GO:0008152; F:GO:0016758	P:metabolic process; F:transferase activity, transferring hexosyl groups			G3DSA:3.40.50.2000 (GENE3D); IPR002213 (PFAM); PTHR11926 (PANTHER); PTHR11926:SF488 (PANTHER); SSF53756 (SUPERFAMILY)
TRINITY_DN11535_c0_g1_i1_alb	TRINITY_DN69615_c0_g1_i1_sta	0.00760891	0.00015325	49.6504	UDP-glycosyltransferase 83A1-like	532	20	1.5712e-88	78.25	P:GO:0008152; C:GO:0043231; F:GO:0080043; F:GO:0080044	P:metabolic process; C:intracellular membrane-bounded organelle; F:quercetin 3-O-glucosyltransferase activity; F:quercetin 7-O-glucosyltransferase activity			G3DSA:3.40.50.2000 (GENE3D); IPR002213 (PFAM); G3DSA:3.40.50.2000 (GENE3D); PTHR11926 (PANTHER); PTHR11926:SF162 (PANTHER); SSF53756 (SUPERFAMILY)
TRINITY_DN27108_c5_g1_i1_alb	TRINITY_DN25762_c10_g1_i1_sta	0.00323437	646874	50	UDP-glycosyltransferase 73C2	472	20	9.12709e-24	66.35	P:GO:0008152; F:GO:0016758	P:metabolic process; F:transferase activity, transferring hexosyl groups			mobidb-lite (MOBIDB_LITE)
TRINITY_DN14119_c0_g3_i1_alb	TRINITY_DN5546_c0_g1_i1_sta	0.0947551	0.0692396	1.36851	UDP-glucuronic acid decarboxylase 2	243	20	3.32656e-16	73.95	C:GO:0016021	C:integral component of membrane			no IPS match
TRINITY_DN27359_c1_g1_i1_alb	TRINITY_DN25905_c1_g3_i1_sta	0.0209745	0.011672	1.79699	UDP-glucuronate:xylan alpha-glucuronosyltransferase 2 isoform X2	806	20	4.85226e-147	87.2	C:GO:0005794; P:GO:0009834; F:GO:0015020; C:GO:0016021; P:GO:0045492	C:Golgi apparatus; P:plant-type secondary cell wall biogenesis; F:glucuronosyltransferase activity; C:integral component of membrane; P:xylan biosynthetic process	EC:2.4.1.17	Glucuronosyltransferase	mobidb-lite (MOBIDB_LITE)
TRINITY_DN23226_c0_g1_i4_alb	TRINITY_DN24131_c0_g1_i3_sta	0.00687154	0.00555242	1.23757	UDP-galactose/UDP-glucose transporter 3	2402	20	1.31418e-121	94.7	F:GO:0005459; P:GO:0008643; C:GO:0030173; C:GO:0030176; P:GO:0072334	F:UDP-galactose transmembrane transporter activity; P:carbohydrate transport; C:integral component of Golgi membrane; C:integral component of endoplasmic reticulum membrane; P:UDP-galactose transmembrane transport			IPR013657 (PFAM); PTHR10778 (PANTHER); PTHR10778:SF10 (PANTHER)
TRINITY_DN34700_c0_g1_i1_alb	TRINITY_DN53557_c0_g1_i1_sta	0.405821	0.24467	1.65865	UDP-arabinopyranose mutase 1	315	20	4.36671e-50	84.7	C:GO:0005794; C:GO:0005829; P:GO:0009832; F:GO:0016757; P:GO:0033356; F:GO:0052691	C:Golgi apparatus; C:cytosol; P:plant-type cell wall biogenesis; F:transferase activity, transferring glycosyl groups; P:UDP-L-arabinose metabolic process; F:UDP-arabinopyranose mutase activity	EC:5.4.99.30	UDP-arabinopyranose mutase	IPR037595 (PFAM); IPR037595 (PANTHER); PTHR31682:SF8 (PANTHER)
TRINITY_DN20489_c0_g2_i1_alb	TRINITY_DN21898_c0_g1_i3_sta	0.0649725	0.0587607	1.10571	ubiquitin-like modifier-activating enzyme 5	1664	20	3.60579e-162	88.3	F:GO:0005524; C:GO:0005829; F:GO:0046872; F:GO:0071566; P:GO:0071569	F:ATP binding; C:cytosol; F:metal ion binding; F:UFM1 activating enzyme activity; P:protein ufmylation			IPR000594 (PFAM); G3DSA:3.40.50.720 (GENE3D); PTHR10953:SF9 (PANTHER); PTHR10953 (PANTHER); cd00757 (CDD); IPR035985 (SUPERFAMILY)
TRINITY_DN28546_c3_g3_i1_alb	TRINITY_DN26355_c2_g3_i4_sta	0.115163	0.109717	1.04963	Ubiquitin-conjugating enzyme E2-17 kDa	484	20	6.85703e-23	88.2	F:GO:0004842; F:GO:0005524; C:GO:0005783; P:GO:0006511; C:GO:0016020; P:GO:0016567; C:GO:0048471	F:ubiquitin-protein transferase activity; F:ATP binding; C:endoplasmic reticulum; P:ubiquitin-dependent protein catabolic process; C:membrane; P:protein ubiquitination; C:perinuclear region of cytoplasm			no IPS match
TRINITY_DN23486_c0_g2_i4_alb	TRINITY_DN26903_c0_g2_i4_sta	0.00279255	5.5851e-05	50	Ubiquitin-conjugating enzyme E2 34	880	20	3.14528e-63	72.1	P:GO:0000209; C:GO:0005783; C:GO:0016021; P:GO:0030433; F:GO:0031625; F:GO:0061630	P:protein polyubiquitination; C:endoplasmic reticulum; C:integral component of membrane; P:ubiquitin-dependent ERAD pathway; F:ubiquitin protein ligase binding; F:ubiquitin protein ligase activity			IPR016135 (G3DSA:3.10.110.GENE3D)
TRINITY_DN28016_c4_g1_i2_alb	TRINITY_DN24873_c1_g1_i3_sta	0.0232287	0.000464575	50	Ubiquitin-conjugating enzyme E2 28	1168	20	1.19194e-34	98.1	F:GO:0005524; F:GO:0016740	F:ATP binding; F:transferase activity			no IPS match
TRINITY_DN27151_c0_g1_i1_alb	TRINITY_DN27781_c6_g1_i1_sta	0.143145	0.13105	1.09229	ubiquitin-60S ribosomal protein L40	242	20	7.10631e-10	97.85	P:GO:0000209; F:GO:0003735; C:GO:0005634; C:GO:0005840; P:GO:0006412; P:GO:0006513; P:GO:0016579; P:GO:0030437; F:GO:0031386; F:GO:0043008; C:GO:1990429	P:protein polyubiquitination; F:structural constituent of ribosome; C:nucleus; C:ribosome; P:translation; P:protein monoubiquitination; P:protein deubiquitination; P:ascospore formation; F:protein tag; F:ATP-dependent protein binding; C:peroxisomal importomer complex			no IPS match
TRINITY_DN19617_c0_g1_i1_alb	TRINITY_DN27563_c3_g1_i5_sta	0.00477761	955522	50	ubiquitin thioesterase otubain-like	1078	20	4.56915e-117	88.05	F:GO:0004843; C:GO:0005634; F:GO:0019784; F:GO:0043130; P:GO:0071108	F:thiol-dependent ubiquitin-specific protease activity; C:nucleus; F:NEDD8-specific protease activity; F:ubiquitin binding; P:protein K48-linked deubiquitination	EC:3.4.19.12	Ubiquitinyl hydrolase 1	IPR019400 (PFAM); G3DSA:3.30.200.60 (GENE3D); G3DSA:1.20.1300.20 (GENE3D); IPR019400 (PANTHER); PTHR12931:SF15 (PANTHER); IPR003323 (PROSITE_PROFILES); SSF54001 (SUPERFAMILY)
TRINITY_DN19617_c0_g1_i4_alb	TRINITY_DN27563_c3_g1_i7_sta	0.00146551	293101	50	ubiquitin thioesterase otubain-like	1140	20	0	87.3	F:GO:0004843; C:GO:0005634; F:GO:0019784; F:GO:0043130; P:GO:0071108	F:thiol-dependent ubiquitin-specific protease activity; C:nucleus; F:NEDD8-specific protease activity; F:ubiquitin binding; P:protein K48-linked deubiquitination	EC:3.4.19.12	Ubiquitinyl hydrolase 1	IPR019400 (PFAM); G3DSA:3.30.200.60 (GENE3D); G3DSA:1.20.1300.20 (GENE3D); IPR016615 (PIRSF); mobidb-lite (MOBIDB_LITE); IPR019400 (PANTHER); IPR003323 (PROSITE_PROFILES); SSF54001 (SUPERFAMILY)
TRINITY_DN26130_c0_g1_i1_alb	TRINITY_DN19408_c0_g2_i3_sta	0.000941704	188341	50	ubiquitin carboxyl-terminal hydrolase 6	2263	20	0	88.9	F:GO:0005515; C:GO:0005634; P:GO:0006511; P:GO:0016579; F:GO:0036459	F:protein binding; C:nucleus; P:ubiquitin-dependent protein catabolic process; P:protein deubiquitination; F:thiol-dependent ubiquitinyl hydrolase activity	EC:3.4.19.12	Ubiquitinyl hydrolase 1	IPR000626 (PFAM); G3DSA:3.10.20.90 (GENE3D); IPR001394 (PFAM); G3DSA:3.90.70.10 (GENE3D); mobidb-lite (MOBIDB_LITE); PTHR43982 (PANTHER); IPR000626 (PROSITE_PROFILES); IPR028889 (PROSITE_PROFILES); cd02657 (CDD); IPR029071 (SUPERFAMILY); SSF54001 (SUPERFAMILY)
TRINITY_DN25217_c1_g2_i1_alb	TRINITY_DN23590_c0_g1_i1_sta	0.00154202	316051	48.7903	Ubiquitin carboxyl-terminal hydrolase 24	2063	20	0	78.65	P:GO:0006511; P:GO:0016579; F:GO:0036459	P:ubiquitin-dependent protein catabolic process; P:protein deubiquitination; F:thiol-dependent ubiquitinyl hydrolase activity	EC:3.4.19.12	Ubiquitinyl hydrolase 1	IPR001394 (PFAM); G3DSA:3.90.70.10 (GENE3D); mobidb-lite (MOBIDB_LITE); PTHR44747 (PANTHER); IPR028889 (PROSITE_PROFILES); SSF54001 (SUPERFAMILY)
TRINITY_DN29511_c0_g1_i1_alb	TRINITY_DN62073_c0_g1_i1_sta	0.00637196	0.000127439	50	ubiquinol-cytochrome-c reductase complex assembly factor 1 isoform X1	301	1	2.11306e-05	49					no IPS match
TRINITY_DN19151_c0_g1_i1_alb	TRINITY_DN54606_c0_g1_i1_sta	0.0160774	0.000321548	50	Ubiquinol-cytochrome c reductase complex 6.7 kDa protein	474	5	6.58246e-09	79.8	C:GO:0005750; C:GO:0016021	C:mitochondrial respiratory chain complex III; C:integral component of membrane			mobidb-lite (MOBIDB_LITE)
TRINITY_DN27949_c5_g3_i1_alb	TRINITY_DN29863_c0_g1_i1_sta	0.00607257	0.000121451	50	U3 small nucleolar RNA-associated protein 25	1028	20	3.46089e-32	88.6	P:GO:0000462; C:GO:0005730; F:GO:0019843; C:GO:0032040; F:GO:0034511	P:maturation of SSU-rRNA from tricistronic rRNA transcript (SSU-rRNA, 5.8S rRNA, LSU-rRNA); C:nucleolus; F:rRNA binding; C:small-subunit processome; F:U3 snoRNA binding			no IPS match
TRINITY_DN28759_c3_g1_i4_alb	TRINITY_DN27062_c8_g2_i7_sta	0.00538818	0.000107764	50	U3 small nucleolar RNA-associated protein 14	375	4	1.90993e-06	79.5	P:GO:0006364; C:GO:0032040	P:rRNA processing; C:small-subunit processome			no IPS match
TRINITY_DN19926_c0_g1_i1_alb	TRINITY_DN17628_c0_g1_i1_sta	0.00301362	602723	50	U11/U12 small nuclear ribonucleoprotein 31 kDa protein	1012	20	7.22212e-79	73.85	F:GO:0003723; C:GO:0016020	F:RNA binding; C:membrane			IPR000504 (PFAM); IPR012677 (G3DSA:3.30.70.GENE3D); PTHR45502 (PANTHER); IPR000504 (PROSITE_PROFILES); cd00590 (CDD); IPR035979 (SUPERFAMILY)
TRINITY_DN15277_c0_g1_i1_alb	TRINITY_DN17434_c1_g1_i1_sta	0.00430252	860505	50	U11/U12 small nuclear ribonucleoprotein 31 kDa protein	568	20	1.05657e-82	86.15	P:GO:0000398; F:GO:0003723; C:GO:0005689; F:GO:0008270; P:GO:0032502; P:GO:0051302	P:mRNA splicing, via spliceosome; F:RNA binding; C:U12-type spliceosomal complex; F:zinc ion binding; P:developmental process; P:regulation of cell division			mobidb-lite (MOBIDB_LITE)
TRINITY_DN28443_c2_g1_i1_alb	TRINITY_DN26446_c8_g1_i1_sta	0.00172353	344705	50	U-box domain-containing protein 9	1590	20	0	83.85	F:GO:0004842; C:GO:0005634; C:GO:0005737; C:GO:0005886; P:GO:0016567; F:GO:0070696; P:GO:0071215	F:ubiquitin-protein transferase activity; C:nucleus; C:cytoplasm; C:plasma membrane; P:protein ubiquitination; F:transmembrane receptor protein serine/threonine kinase binding; P:cellular response to abscisic acid stimulus			IPR000225 (PFAM); IPR011989 (G3DSA:1.25.10.GENE3D); IPR003613 (PFAM); IPR013083 (G3DSA:3.30.40.GENE3D); IPR011989 (G3DSA:1.25.10.GENE3D); mobidb-lite (MOBIDB_LITE); PTHR23315:SF75 (PANTHER); PTHR23315 (PANTHER); IPR003613 (PROSITE_PROFILES); cd16664 (CDD); IPR016024 (SUPERFAMILY); SSF57850 (SUPERFAMILY)
TRINITY_DN22381_c2_g1_i3_alb	TRINITY_DN22105_c0_g1_i1_sta	0.0040146	802919	50	U-box domain-containing protein 4-like	559	13	2.08393e-15	85.38					mobidb-lite (MOBIDB_LITE)
TRINITY_DN19609_c0_g1_i1_alb	TRINITY_DN60763_c0_g1_i1_sta	0.00733612	0.000146722	50	U-box domain-containing protein 4	1159	20	4.61804e-102	80.45	F:GO:0005515; C:GO:0005634; C:GO:0005737	F:protein binding; C:nucleus; C:cytoplasm			IPR000225 (PFAM); IPR011989 (G3DSA:1.25.10.GENE3D); IPR011989 (G3DSA:1.25.10.GENE3D); PTHR23315:SF129 (PANTHER); PTHR23315 (PANTHER); IPR000225 (PROSITE_PROFILES); IPR016024 (SUPERFAMILY)
TRINITY_DN28744_c8_g3_i1_alb	TRINITY_DN25586_c4_g1_i5_sta	0.00286902	644134	44.5407	U-box domain-containing protein 35-like	1393	20	0	69.35	F:GO:0004672; F:GO:0005524; P:GO:0006468; P:GO:0006950	F:protein kinase activity; F:ATP binding; P:protein phosphorylation; P:response to stress			IPR006016 (PFAM); IPR014729 (G3DSA:3.40.50.GENE3D); mobidb-lite (MOBIDB_LITE); mobidb-lite (MOBIDB_LITE); mobidb-lite (MOBIDB_LITE); PTHR27003 (PANTHER); PTHR27003:SF10 (PANTHER); cd01989 (CDD); SSF52402 (SUPERFAMILY)
TRINITY_DN24503_c0_g1_i2_alb	TRINITY_DN27192_c2_g1_i4_sta	0.000967244	193449	50	U-box domain-containing protein 33-like	2805	20	0	74.45	F:GO:0004672; F:GO:0004842; F:GO:0005524; P:GO:0006468; P:GO:0016567	F:protein kinase activity; F:ubiquitin-protein transferase activity; F:ATP binding; P:protein phosphorylation; P:protein ubiquitination			IPR001245 (PFAM); IPR013083 (G3DSA:3.30.40.GENE3D); IPR003613 (PFAM); G3DSA:1.10.510.10 (GENE3D); G3DSA:3.30.200.20 (GENE3D); PTHR27003 (PANTHER); PTHR27003:SF74 (PANTHER); IPR003613 (PROSITE_PROFILES); IPR000719 (PROSITE_PROFILES); cd16655 (CDD); SSF57850 (SUPERFAMILY); IPR011009 (SUPERFAMILY)
TRINITY_DN19429_c0_g1_i1_alb	TRINITY_DN4626_c0_g1_i1_sta	0.00254672	509343	50	U-box domain-containing protein 25	750	20	4.17063e-24	78.5					mobidb-lite (MOBIDB_LITE)
TRINITY_DN58984_c0_g1_i1_alb	TRINITY_DN12863_c0_g2_i1_sta	0.0493534	0.0352122	1.4016	U-box domain-containing protein 16	690	20	2.67595e-27	86.6	F:GO:0004842; C:GO:0005634; C:GO:0005737; P:GO:0016567	F:ubiquitin-protein transferase activity; C:nucleus; C:cytoplasm; P:protein ubiquitination			mobidb-lite (MOBIDB_LITE)
TRINITY_DN28077_c5_g1_i1_alb	TRINITY_DN16211_c0_g1_i1_sta	0.00687791	0.00391487	1.75687	U-box domain-containing protein 16	840	20	1.32217e-87	79.45	F:GO:0004842; C:GO:0005634; C:GO:0005737; P:GO:0016567	F:ubiquitin-protein transferase activity; C:nucleus; C:cytoplasm; P:protein ubiquitination			mobidb-lite (MOBIDB_LITE)
TRINITY_DN50297_c0_g1_i1_alb	TRINITY_DN9584_c1_g1_i1_sta	0.016664	0.000333281	50	type III polyketide synthase A-like	490	20	1.71386e-28	78.3	P:GO:0009058; F:GO:0016747	P:biosynthetic process; F:transferase activity, transferring acyl groups other than amino-acyl groups			no IPS match
TRINITY_DN21108_c0_g3_i1_alb	TRINITY_DN19988_c0_g1_i1_sta	0.00432755	865511	50	Type I inositol polyphosphate 5-phosphatase 2	643	20	8.87583e-21	89.25	F:GO:0016787; P:GO:0046856	F:hydrolase activity; P:phosphatidylinositol dephosphorylation			no IPS match
TRINITY_DN28589_c5_g1_i1_alb	TRINITY_DN27243_c8_g1_i7_sta	0.00469832	939664	50	type I inositol polyphosphate 5-phosphatase 10-like isoform X1	1138	20	0	91.25	F:GO:0016787; P:GO:0046856	F:hydrolase activity; P:phosphatidylinositol dephosphorylation			IPR036691 (G3DSA:3.60.10.GENE3D); PTHR11200:SF112 (PANTHER); PTHR11200 (PANTHER); IPR036691 (SUPERFAMILY)
TRINITY_DN26618_c0_g1_i1_alb	TRINITY_DN27306_c7_g1_i1_sta	0.0186296	0.000372593	50	two-pore potassium channel 5 isoform X1	435	3	8.97143e-05	89					mobidb-lite (MOBIDB_LITE)
TRINITY_DN24891_c0_g1_i8_alb	TRINITY_DN24939_c0_g1_i13_sta	0.000713756	142751	50	two-component response regulator-like PRR95 isoform X1	2778	20	0	59.7	P:GO:0000160	P:phosphorelay signal transduction system			G3DSA:3.40.50.2300 (GENE3D); mobidb-lite (MOBIDB_LITE); PTHR43874:SF11 (PANTHER); PTHR43874 (PANTHER); IPR001789 (PROSITE_PROFILES); IPR011006 (SUPERFAMILY)
TRINITY_DN26299_c0_g3_i1_alb	TRINITY_DN21135_c0_g1_i1_sta	0.00118728	237457	50	two-component response regulator ORR24-like	2378	20	0	67.6	P:GO:0000160; F:GO:0003677; F:GO:0003700	P:phosphorelay signal transduction system; F:DNA binding; F:DNA binding transcription factor activity			IPR017053 (PIRSF); G3DSA:3.40.50.2300 (GENE3D); IPR006447 (TIGRFAM); IPR001789 (PFAM); IPR001005 (PFAM); G3DSA:1.10.10.60 (GENE3D); mobidb-lite (MOBIDB_LITE); PTHR43874 (PANTHER); PTHR43874:SF7 (PANTHER); IPR017930 (PROSITE_PROFILES); IPR001789 (PROSITE_PROFILES); IPR001789 (CDD); IPR009057 (SUPERFAMILY); IPR011006 (SUPERFAMILY)
TRINITY_DN26299_c0_g1_i1_alb	TRINITY_DN21135_c0_g2_i1_sta	0.00282615	5.6523e-05	50	Two-component response regulator ORR22	2541	20	0	67.85	P:GO:0000160; F:GO:0003677; F:GO:0003700; C:GO:0005634; P:GO:0006355	P:phosphorelay signal transduction system; F:DNA binding; F:DNA binding transcription factor activity; C:nucleus; P:regulation of transcription, DNA-templated			IPR017053 (PIRSF); G3DSA:3.40.50.2300 (GENE3D); IPR001789 (PFAM); IPR001005 (PFAM); IPR006447 (TIGRFAM); G3DSA:1.10.10.60 (GENE3D); mobidb-lite (MOBIDB_LITE); PTHR43874 (PANTHER); PTHR43874 (PANTHER); PTHR43874:SF37 (PANTHER); PTHR43874:SF37 (PANTHER); IPR017930 (PROSITE_PROFILES); IPR001789 (PROSITE_PROFILES); IPR001789 (CDD); IPR009057 (SUPERFAMILY); IPR011006 (SUPERFAMILY)
TRINITY_DN28106_c2_g1_i1_alb	TRINITY_DN25333_c2_g2_i3_sta	0.00161653	323306	50	Two-component response regulator ORR21	1279	20	2.48504e-138	87.3	P:GO:0000160; F:GO:0003677; F:GO:0003700; F:GO:0005515; C:GO:0005634; P:GO:0006355; P:GO:0009735	P:phosphorelay signal transduction system; F:DNA binding; F:DNA binding transcription factor activity; F:protein binding; C:nucleus; P:regulation of transcription, DNA-templated; P:response to cytokinin			IPR001789 (PFAM); G3DSA:1.10.10.60 (GENE3D); IPR017053 (PIRSF); G3DSA:3.40.50.2300 (GENE3D); mobidb-lite (MOBIDB_LITE); PTHR43874 (PANTHER); PTHR43874:SF27 (PANTHER); IPR001789 (PROSITE_PROFILES); IPR001789 (CDD); IPR011006 (SUPERFAMILY)
TRINITY_DN22318_c0_g1_i1_alb	TRINITY_DN23128_c0_g1_i1_sta	0.779007	0.51874	1.50173	Two pore potassium channel c	279	20	3.31294e-12	61.25	F:GO:0005216; P:GO:0006811; P:GO:0009987; C:GO:0016020; C:GO:0044464; P:GO:0065007	F:ion channel activity; P:ion transport; P:cellular process; C:membrane; C:cell part; P:biological regulation			mobidb-lite (MOBIDB_LITE)
TRINITY_DN3178_c1_g1_i1_alb	TRINITY_DN55601_c0_g1_i1_sta	0.00726662	0.000145332	50	tuliposide A-converting enzyme 2, chloroplastic-like	325	20	1.76242e-43	64.15	P:GO:0008152; F:GO:0016787	P:metabolic process; F:hydrolase activity			IPR013094 (PFAM); IPR029058 (G3DSA:3.40.50.GENE3D); PTHR23024:SF251 (PANTHER); PTHR23024 (PANTHER); IPR029058 (SUPERFAMILY)
TRINITY_DN28748_c6_g1_i1_alb	TRINITY_DN26517_c1_g1_i4_sta	0.00178988	0.00172694	1.03645	Tudor domain-containing protein 3	2017	20	0	70.95					IPR013894 (PFAM); G3DSA:2.40.50.770 (GENE3D); mobidb-lite (MOBIDB_LITE); mobidb-lite (MOBIDB_LITE); PTHR13681 (PANTHER); PTHR13681:SF24 (PANTHER)
TRINITY_DN28238_c0_g1_i7_alb	TRINITY_DN26958_c1_g1_i3_sta	0.00174715	349431	50	Tuberculostearic acid methyltransferase UfaA1	1270	20	0	89.1	F:GO:0008168; P:GO:0008610; F:GO:0016491; P:GO:0032259; P:GO:0055114	F:methyltransferase activity; P:lipid biosynthetic process; F:oxidoreductase activity; P:methylation; P:oxidation-reduction process			IPR003333 (PIRSF); PF02353 (PFAM); G3DSA:3.40.50.150 (GENE3D); PTHR43675 (PANTHER); PTHR43675:SF4 (PANTHER); cd02440 (CDD); IPR029063 (SUPERFAMILY)
TRINITY_DN27387_c0_g1_i1_alb	TRINITY_DN19296_c0_g2_i1_sta	0.00146547	293093	50	Tubby-like protein 4	1323	20	0	85.4	C:GO:0005929; F:GO:0035091; P:GO:0061512	C:cilium; F:phosphatidylinositol binding; P:protein localization to cilium			IPR000007 (PRINTS); IPR025659 (G3DSA:3.20.90.GENE3D); IPR000007 (PFAM); mobidb-lite (MOBIDB_LITE); PTHR16517 (PANTHER); PTHR16517:SF27 (PANTHER); IPR025659 (SUPERFAMILY)
TRINITY_DN22694_c0_g2_i2_alb	TRINITY_DN22110_c0_g1_i2_sta	0.0009596	1.9192e-05	50	tubby-like F-box protein 5	2323	20	0	87.35	F:GO:0005515; C:GO:0005929; F:GO:0035091; P:GO:0061512	F:protein binding; C:cilium; F:phosphatidylinositol binding; P:protein localization to cilium			IPR000007 (PRINTS); IPR025659 (G3DSA:3.20.90.GENE3D); IPR001810 (PFAM); IPR000007 (PFAM); G3DSA:1.20.1280.50 (GENE3D); mobidb-lite (MOBIDB_LITE); PTHR16517:SF75 (PANTHER); PTHR16517 (PANTHER); IPR036047 (SUPERFAMILY); IPR025659 (SUPERFAMILY)
TRINITY_DN24453_c4_g4_i1_alb	TRINITY_DN27070_c6_g5_i1_sta	0.00364156	728312	50	tubby-like F-box protein 14	798	20	1.97272e-71	89.65	F:GO:0005515; C:GO:0005929; C:GO:0016021; F:GO:0035091; P:GO:0061512	F:protein binding; C:cilium; C:integral component of membrane; F:phosphatidylinositol binding; P:protein localization to cilium			IPR001810 (PFAM); IPR032675 (G3DSA:3.80.10.GENE3D); PTHR16517:SF43 (PANTHER); PTHR16517 (PANTHER); IPR036047 (SUPERFAMILY)
TRINITY_DN22292_c0_g2_i1_alb	TRINITY_DN27604_c1_g1_i1_sta	0.0238139	0.0228413	1.04258	tropinone reductase homolog At5g06060-like isoform X1	479	19	2.82213e-07	87.84	F:GO:0016491; P:GO:0055114	F:oxidoreductase activity; P:oxidation-reduction process			no IPS match
TRINITY_DN24357_c0_g1_i1_alb	TRINITY_DN18177_c0_g2_i1_sta	0.00420447	840895	50	tropinone reductase homolog At5g06060-like	807	20	2.34993e-54	84.8	C:GO:0016021; F:GO:0016491; P:GO:0055114	C:integral component of membrane; F:oxidoreductase activity; P:oxidation-reduction process			IPR002347 (PRINTS); G3DSA:3.40.50.720 (GENE3D); IPR002347 (PFAM); PTHR42898:SF2 (PANTHER); PTHR42898 (PANTHER); IPR036291 (SUPERFAMILY)
TRINITY_DN23774_c0_g1_i1_alb	TRINITY_DN984_c0_g1_i1_sta	0.203087	0.0611907	3.31892	tropinone reductase homolog At1g07440-like	379	20	6.0081e-12	91.9	F:GO:0016491; P:GO:0055114	F:oxidoreductase activity; P:oxidation-reduction process			no IPS match
TRINITY_DN28561_c2_g1_i11_alb	TRINITY_DN26550_c0_g1_i7_sta	0.00376766	0.00318378	1.18339	tRNA:m(4)X modification enzyme TRM13 homolog isoform X1	1818	20	0	77.05	F:GO:0008175; P:GO:0030488	F:tRNA methyltransferase activity; P:tRNA methylation			IPR022776 (PFAM); IPR021721 (PFAM); IPR007871 (PFAM); PTHR12998:SF0 (PANTHER); PTHR12998 (PANTHER); IPR022776 (PROSITE_PROFILES); IPR029063 (SUPERFAMILY)
TRINITY_DN28561_c2_g1_i8_alb	TRINITY_DN26550_c0_g1_i3_sta	0.00628159	0.00504173	1.24592	tRNA:m(4)X modification enzyme TRM13 homolog	1017	20	4.43069e-153	74.3	P:GO:0008033; F:GO:0008168; P:GO:0032259	P:tRNA processing; F:methyltransferase activity; P:methylation			IPR022776 (PFAM); IPR007871 (PFAM); IPR021721 (PFAM); PTHR12998 (PANTHER); PTHR12998:SF0 (PANTHER); IPR022776 (PROSITE_PROFILES); IPR029063 (SUPERFAMILY)
TRINITY_DN26865_c0_g1_i8_alb	TRINITY_DN27251_c5_g3_i2_sta	0.0023627	472539	50	tRNA pseudouridine synthase	915	20	6.19072e-91	89.05	F:GO:0003723; C:GO:0005634; C:GO:0005737; F:GO:0009982; P:GO:0031119; P:GO:1990481	F:RNA binding; C:nucleus; C:cytoplasm; F:pseudouridine synthase activity; P:tRNA pseudouridine synthesis; P:mRNA pseudouridine synthesis	EC:5.4.99.12	tRNA pseudouridine(38-40) synthase	IPR020097 (PFAM); G3DSA:3.30.70.580 (GENE3D); IPR020095 (G3DSA:3.30.70.GENE3D); PTHR11142:SF5 (PANTHER); IPR001406 (PANTHER); IPR020103 (SUPERFAMILY)
TRINITY_DN22448_c0_g1_i1_alb	TRINITY_DN50830_c0_g1_i1_sta	0.00181169	365753	49.533	tRNA dimethylallyltransferase 9 isoform X2	1709	20	0	84.5	F:GO:0005524; P:GO:0008033; F:GO:0016740	F:ATP binding; P:tRNA processing; F:transferase activity			G3DSA:3.40.50.300 (GENE3D); G3DSA:1.10.20.140 (GENE3D); IPR018022 (TIGRFAM); IPR018022 (PFAM); mobidb-lite (MOBIDB_LITE); PTHR11088 (PANTHER); PTHR11088:SF50 (PANTHER); IPR018022 (HAMAP); IPR027417 (SUPERFAMILY); IPR027417 (SUPERFAMILY)
TRINITY_DN24466_c0_g1_i2_alb	TRINITY_DN25258_c0_g1_i1_sta	0.00116852	233704	50	tRNA (guanine(9)-N1)-methyltransferase	1510	20	0	81.65	P:GO:0006400; F:GO:0008168; P:GO:0032259; P:GO:0080179	P:tRNA modification; F:methyltransferase activity; P:methylation; P:1-methylguanosine metabolic process			IPR038459 (G3DSA:3.40.1280.GENE3D); IPR016009 (PFAM); mobidb-lite (MOBIDB_LITE); mobidb-lite (MOBIDB_LITE); IPR016653 (PTHR13563:PANTHER); IPR007356 (PANTHER); IPR028564 (PROSITE_PROFILES)
TRINITY_DN27579_c3_g3_i14_alb	TRINITY_DN25825_c0_g1_i3_sta	0.00573096	0.000114619	50	tRNA (guanine(37)-N1)-methyltransferase 1	548	20	1.19096e-37	78.7	C:GO:0005634; C:GO:0005759; P:GO:0030488; F:GO:0052906	C:nucleus; C:mitochondrial matrix; P:tRNA methylation; F:tRNA (guanine(37)-N(1))-methyltransferase activity	EC:2.1.1.228	tRNA (guanine(37)-N(1))-methyltransferase	mobidb-lite (MOBIDB_LITE)
TRINITY_DN26624_c0_g2_i2_alb	TRINITY_DN26966_c2_g1_i10_sta	0.031807	0.0286825	1.10893	tRNA (adenine(58)-N(1))-methyltransferase non-catalytic subunit trm6	1834	20	0	76	C:GO:0005634; F:GO:0008168; P:GO:0030488; C:GO:0031515	C:nucleus; F:methyltransferase activity; P:tRNA methylation; C:tRNA (m1A) methyltransferase complex			IPR017423 (PFAM); mobidb-lite (MOBIDB_LITE); IPR017423 (PANTHER)
TRINITY_DN28299_c0_g3_i14_alb	TRINITY_DN27308_c0_g2_i1_sta	0.00267129	534258	50	tripeptidyl-peptidase 2	1068	20	4.88608e-85	83.9	F:GO:0004252; C:GO:0005774; P:GO:0006508; F:GO:0008240; C:GO:0009507; C:GO:0022626	F:serine-type endopeptidase activity; C:vacuolar membrane; P:proteolysis; F:tripeptidyl-peptidase activity; C:chloroplast; C:cytosolic ribosome	EC:3.4.21; EC:3.4.14	Acting on peptide bonds (peptidases); Acting on peptide bonds (peptidases)	G3DSA:1.25.40.710 (GENE3D)
TRINITY_DN23058_c0_g1_i1_alb	TRINITY_DN19519_c0_g1_i1_sta	0.00961848	0.00518432	1.8553	trihelix transcription factor GTL1-like	1500	20	3.181e-77	57.75					G3DSA:1.10.10.60 (GENE3D); PF13837 (PFAM); mobidb-lite (MOBIDB_LITE); mobidb-lite (MOBIDB_LITE); mobidb-lite (MOBIDB_LITE); mobidb-lite (MOBIDB_LITE); PTHR21654 (PANTHER); PTHR21654:SF31 (PANTHER); IPR017877 (PROSITE_PROFILES); cd12203 (CDD)
TRINITY_DN52981_c0_g1_i1_alb	TRINITY_DN65723_c0_g1_i1_sta	0.00283966	572836	49.572	trihelix transcription factor ASR3-like	502	20	1.70549e-46	75.75	F:GO:0003677	F:DNA binding			mobidb-lite (MOBIDB_LITE); PTHR33492:SF2 (PANTHER); PTHR33492 (PANTHER)
TRINITY_DN14404_c0_g3_i1_alb	TRINITY_DN19848_c0_g1_i1_sta	0.00210523	421047	50	Trihelix transcription factor ASIL2	996	20	1.36079e-66	78.55					mobidb-lite (MOBIDB_LITE)
TRINITY_DN27508_c0_g3_i1_alb	TRINITY_DN25705_c0_g2_i2_sta	0.0199558	0.0148325	1.34541	Trigger factor-like protein TIG, Chloroplastic	977	20	2.6863e-61	86.05	P:GO:0006457; P:GO:0015031	P:protein folding; P:protein transport			mobidb-lite (MOBIDB_LITE)
TRINITY_DN28619_c0_g1_i3_alb	TRINITY_DN27205_c5_g2_i5_sta	0.00642165	0.00518861	1.23764	Trigger factor	1178	20	7.07018e-150	85.7	C:GO:0005829; C:GO:0009570	C:cytosol; C:chloroplast stroma			PTHR35748 (PANTHER)
TRINITY_DN28367_c2_g3_i4_alb	TRINITY_DN20417_c0_g3_i1_sta	0.00334966	669931	50	Triacylglycerol lipase 1	567	20	1.1606e-62	83.5	F:GO:0004806; P:GO:0016042	F:triglyceride lipase activity; P:lipid catabolic process	EC:3.1.1.1; EC:3.1.1.3	Carboxylesterase; Triacylglycerol lipase	IPR029058 (G3DSA:3.40.50.GENE3D); PTHR11005:SF37 (PANTHER); PTHR11005 (PANTHER); IPR029058 (SUPERFAMILY)
TRINITY_DN28732_c2_g1_i6_alb	TRINITY_DN13172_c1_g1_i1_sta	0.805316	0.763368	1.05495	Transposon Ty3-I Gag-Pol polyprotein	438	20	2.77839e-05	69.8	F:GO:0003676; F:GO:0003964; P:GO:0006278; P:GO:0015074	F:nucleic acid binding; F:RNA-directed DNA polymerase activity; P:RNA-dependent DNA biosynthetic process; P:DNA integration			mobidb-lite (MOBIDB_LITE)
TRINITY_DN28393_c0_g1_i1_alb	TRINITY_DN26846_c5_g1_i1_sta	0.00577858	0.000115572	50	Transposon Ty3-I Gag-Pol polyprotein	1811	20	4.92925e-13	67.55	F:GO:0003964; P:GO:0006278; F:GO:0016787	F:RNA-directed DNA polymerase activity; P:RNA-dependent DNA biosynthetic process; F:hydrolase activity	EC:2.7.7.49	RNA-directed DNA polymerase	mobidb-lite (MOBIDB_LITE)
TRINITY_DN37088_c0_g1_i1_alb	TRINITY_DN42081_c0_g1_i1_sta	0.00506859	0.000101372	50	transposon protein, putative, CACTA, En/Spm sub-class	380	20	2.9041e-69	79					PTHR10775 (PANTHER); PTHR10775:SF96 (PANTHER)
TRINITY_DN27889_c3_g1_i3_alb	TRINITY_DN28459_c0_g1_i1_sta	0.00554414	0.000110883	50	transport membrane protein (mitochondrion)	1165	20	8.89416e-156	92.55	F:GO:0009977; C:GO:0016021; C:GO:0031966; C:GO:0033281; P:GO:0043953; P:GO:0065002	F:proton motive force dependent protein transmembrane transporter activity; C:integral component of membrane; C:mitochondrial membrane; C:TAT protein transport complex; P:protein transport by the Tat complex; P:intracellular protein transmembrane transport			IPR002033 (PRINTS); IPR002033 (PFAM); IPR002033 (TIGRFAM); PTHR30371:SF0 (PANTHER); IPR002033 (PANTHER)
TRINITY_DN26095_c0_g1_i1_alb	TRINITY_DN22791_c1_g3_i1_sta	0.00689395	0.000137879	50	transmembrane protein-related	1405	20	8.98098e-20	77.75	C:GO:0016021	C:integral component of membrane			no IPS match
TRINITY_DN17335_c0_g1_i1_alb	TRINITY_DN12130_c0_g1_i1_sta	0.000720919	144184	50	transmembrane protein DDB_G0292058-like isoform X1	2008	20	0	69.1	C:GO:0016020	C:membrane			PTHR31414 (PANTHER); PTHR31414:SF1 (PANTHER)
TRINITY_DN26249_c0_g1_i1_alb	TRINITY_DN26305_c0_g3_i1_sta	0.00357436	714872	50	Transmembrane protein 230	856	20	4.65781e-52	84.95	C:GO:0016021	C:integral component of membrane			IPR008590 (PFAM); mobidb-lite (MOBIDB_LITE); PTHR15664:SF0 (PANTHER); PTHR15664 (PANTHER)
TRINITY_DN35053_c0_g1_i1_alb	TRINITY_DN35276_c0_g1_i1_sta	0.00234337	468673	50	Transmembrane protein 205	581	20	9.20803e-52	52.9	C:GO:0016021	C:integral component of membrane			mobidb-lite (MOBIDB_LITE); PTHR23241 (PANTHER); PTHR23241:SF50 (PANTHER); PTHR23241:SF50 (PANTHER)
TRINITY_DN2837_c0_g1_i1_alb	TRINITY_DN18252_c0_g1_i1_sta	0.00312409	624818	50	transmembrane protein 161B	1178	20	8.81738e-15	62.05	C:GO:0016020; C:GO:0016021	C:membrane; C:integral component of membrane			no IPS match
TRINITY_DN21100_c0_g2_i1_alb	TRINITY_DN14000_c0_g2_i1_sta	0.00180833	361667	50	transmembrane emp24 domain-containing protein p24delta9-like	1131	20	2.99168e-125	93	C:GO:0005789; C:GO:0016021; F:GO:0017176	C:endoplasmic reticulum membrane; C:integral component of membrane; F:phosphatidylinositol N-acetylglucosaminyltransferase activity	EC:2.4.1.198	Phosphatidylinositol N-acetylglucosaminyltransferase	IPR009038 (PFAM); IPR015720 (PANTHER); PTHR22811:SF47 (PANTHER); IPR009038 (PROSITE_PROFILES)
TRINITY_DN26923_c1_g1_i1_alb	TRINITY_DN25178_c1_g1_i1_sta	0.00475704	951408	50	Transmembrane emp24 domain-containing protein p24beta3	1778	20	1.54494e-97	86.95	C:GO:0005773; C:GO:0005783; C:GO:0005794; C:GO:0016021	C:vacuole; C:endoplasmic reticulum; C:Golgi apparatus; C:integral component of membrane			IPR009038 (PFAM); PTHR22811:SF50 (PANTHER); IPR015720 (PANTHER); IPR009038 (PROSITE_PROFILES); IPR036598 (SUPERFAMILY)
TRINITY_DN25700_c0_g1_i3_alb	TRINITY_DN27432_c4_g2_i1_sta	0.00908073	0.000188115	48.2722	translocase of chloroplast 34, chloroplastic-like	725	20	2.06889e-69	87.75	F:GO:0005525; P:GO:0006886; C:GO:0009707; F:GO:0015450; C:GO:0016021; F:GO:0016787; F:GO:0046872; P:GO:0071806	F:GTP binding; P:intracellular protein transport; C:chloroplast outer membrane; F:P-P-bond-hydrolysis-driven protein transmembrane transporter activity; C:integral component of membrane; F:hydrolase activity; F:metal ion binding; P:protein transmembrane transport			no IPS match
TRINITY_DN28532_c4_g1_i8_alb	TRINITY_DN22746_c0_g2_i1_sta	0.00358406	716812	50	translin	2292	20	8.31049e-50	92.1	F:GO:0003697; F:GO:0003723; P:GO:0016070; F:GO:0043565	F:single-stranded DNA binding; F:RNA binding; P:RNA metabolic process; F:sequence-specific DNA binding			IPR016069 (G3DSA:1.20.58.GENE3D); IPR002848 (PFAM); IPR002848 (PANTHER); IPR033956 (PTHR10741:PANTHER); IPR036081 (SUPERFAMILY)
TRINITY_DN61479_c0_g1_i1_alb	TRINITY_DN27295_c3_g2_i1_sta	0.586213	0.456074	1.28535	translation elongation factor 1-alpha	278	20	6.05792e-13	97.9	F:GO:0003746; F:GO:0003924; F:GO:0005215; F:GO:0005525; C:GO:0005737; P:GO:0006414; C:GO:0016021; P:GO:0055085	F:translation elongation factor activity; F:GTPase activity; F:transporter activity; F:GTP binding; C:cytoplasm; P:translational elongation; C:integral component of membrane; P:transmembrane transport	EC:3.6.1.15	Nucleoside-triphosphate phosphatase	mobidb-lite (MOBIDB_LITE)
TRINITY_DN28279_c4_g1_i2_alb	TRINITY_DN25959_c1_g2_i1_sta	0.00495531	991062	50	Transferases, transferring glycosyl groups	305	20	1.54191e-28	73.4	F:GO:0016740	F:transferase activity			PTHR33880 (PANTHER); PTHR33880:SF9 (PANTHER)
TRINITY_DN404_c0_g1_i1_alb	TRINITY_DN14338_c0_g1_i1_sta	0.00351028	702055	50	transcriptional regulator STERILE APETALA	1433	20	0	65.4	F:GO:0005515	F:protein binding			IPR036047 (SUPERFAMILY); IPR011047 (SUPERFAMILY)
TRINITY_DN15526_c1_g1_i1_alb	TRINITY_DN626_c1_g1_i1_sta	0.00419752	861579	48.7189	Transcriptional coactivator Hfi1/Transcriptional adapter 1	1575	20	7.09793e-180	66.7	C:GO:0070461	C:SAGA-type complex			IPR024738 (PFAM); mobidb-lite (MOBIDB_LITE); IPR024738 (PANTHER); IPR024738 (PANTHER); PTHR21277:SF20 (PANTHER)
TRINITY_DN16967_c0_g1_i1_alb	TRINITY_DN60806_c0_g1_i1_sta	0.00843209	0.00780975	1.07969	transcription termination factor MTERF8, chloroplastic	1133	20	2.52738e-17	63.4	F:GO:0003676; F:GO:0008270	F:nucleic acid binding; F:zinc ion binding			mobidb-lite (MOBIDB_LITE); mobidb-lite (MOBIDB_LITE); IPR036875 (SUPERFAMILY)
TRINITY_DN28564_c4_g1_i1_alb	TRINITY_DN26246_c0_g2_i1_sta	0.0158649	0.00499032	3.17914	transcription termination factor MTERF2, chloroplastic-like	802	20	1.03804e-90	64.1	F:GO:0003690; P:GO:0006355	F:double-stranded DNA binding; P:regulation of transcription, DNA-templated			IPR003690 (PFAM); IPR038538 (G3DSA:1.25.70.GENE3D); PTHR13068:SF82 (PANTHER); PTHR13068 (PANTHER)
TRINITY_DN24900_c0_g1_i1_alb	TRINITY_DN11932_c0_g1_i1_sta	0.00273303	600927	45.4803	transcription repressor OFP1-like	1170	20	5.95495e-97	85.45	F:GO:0003677	F:DNA binding			IPR006458 (TIGRFAM); IPR006458 (PFAM); IPR025830 (PFAM); mobidb-lite (MOBIDB_LITE); mobidb-lite (MOBIDB_LITE); PTHR33057:SF22 (PANTHER); PTHR33057:SF22 (PANTHER); PTHR33057 (PANTHER); PTHR33057 (PANTHER); IPR006458 (PROSITE_PROFILES)
TRINITY_DN28473_c5_g1_i1_alb	TRINITY_DN26783_c8_g1_i1_sta	0.00301944	603887	50	transcription initiation factor TFIID subunit 12b isoform X1	1222	20	1.6892e-63	77.8	C:GO:0000124; C:GO:0005669; P:GO:0006352; C:GO:0046695; F:GO:0046982	C:SAGA complex; C:transcription factor TFIID complex; P:DNA-templated transcription, initiation; C:SLIK (SAGA-like) complex; F:protein heterodimerization activity			mobidb-lite (MOBIDB_LITE); mobidb-lite (MOBIDB_LITE); IPR037794 (PANTHER); PTHR12264:SF3 (PANTHER)
TRINITY_DN12923_c0_g1_i1_alb	TRINITY_DN28441_c0_g1_i1_sta	0.00753809	0.000156971	48.0221	transcription factor UPBEAT1	599	20	3.48271e-11	72.85	F:GO:0003700; F:GO:0005488; P:GO:0006355; P:GO:2000280	F:DNA binding transcription factor activity; F:binding; P:regulation of transcription, DNA-templated; P:regulation of root development			PTHR33124:SF13 (PANTHER); PTHR33124 (PANTHER)
TRINITY_DN30465_c0_g1_i1_alb	TRINITY_DN18120_c0_g1_i2_sta	0.00454407	9.1773e-05	49.5142	Transcription factor UNE12	1080	9	4.31932e-05	49.33	F:GO:0001046; F:GO:0001228; C:GO:0005634; P:GO:0006366; P:GO:0045944; F:GO:0046983	F:core promoter sequence-specific DNA binding; F:transcriptional activator activity, RNA polymerase II transcription regulatory region sequence-specific DNA binding; C:nucleus; P:transcription by RNA polymerase II; P:positive regulation of transcription by RNA polymerase II; F:protein dimerization activity			mobidb-lite (MOBIDB_LITE)
TRINITY_DN22364_c0_g1_i2_alb	TRINITY_DN23965_c0_g1_i3_sta	0.00164874	330843	49.8346	transcription factor TGA4 isoform X1	1056	20	3.98648e-164	88.85	F:GO:0003700; P:GO:0006355; F:GO:0043565	F:DNA binding transcription factor activity; P:regulation of transcription, DNA-templated; F:sequence-specific DNA binding			G3DSA:1.20.5.170 (GENE3D); IPR004827 (PFAM); IPR025422 (PFAM); PTHR22952 (PANTHER); PTHR22952:SF180 (PANTHER); IPR004827 (PROSITE_PROFILES); IPR025422 (PROSITE_PROFILES); cd14708 (CDD); SSF57959 (SUPERFAMILY)
TRINITY_DN26071_c1_g1_i1_alb	TRINITY_DN20423_c0_g1_i1_sta	0.00216159	432318	50	transcription factor TGA2.2-like isoform X3	778	20	1.11709e-129	90.5	F:GO:0003700; P:GO:0006355; F:GO:0043565	F:DNA binding transcription factor activity; P:regulation of transcription, DNA-templated; F:sequence-specific DNA binding			IPR025422 (PFAM); PTHR22952:SF241 (PANTHER); PTHR22952 (PANTHER); IPR025422 (PROSITE_PROFILES)
TRINITY_DN25250_c0_g1_i11_alb	TRINITY_DN25344_c0_g1_i18_sta	0.00098337	196674	50	transcription factor TFIIIB component B'' homolog	2600	20	0	69.5	C:GO:0000126; F:GO:0001026; F:GO:0003677; P:GO:0006359	C:transcription factor TFIIIB complex; F:TFIIIB-type transcription factor activity; F:DNA binding; P:regulation of transcription by RNA polymerase III			mobidb-lite (MOBIDB_LITE)
TRINITY_DN27688_c5_g2_i1_alb	TRINITY_DN26446_c6_g4_i1_sta	0.0875253	0.00175051	50	transcription factor TCP15-like	333	20	6.24948e-35	96.75	F:GO:0003677; C:GO:0005634; P:GO:0006355	F:DNA binding; C:nucleus; P:regulation of transcription, DNA-templated			IPR005333 (PFAM); mobidb-lite (MOBIDB_LITE); PTHR31072:SF70 (PANTHER); PTHR31072 (PANTHER); IPR017887 (PROSITE_PROFILES)
TRINITY_DN27688_c5_g3_i1_alb	TRINITY_DN26446_c6_g1_i1_sta	0.00956197	0.000191239	50	transcription factor TCP15-like	215	20	4.12351e-05	100	F:GO:0003677; C:GO:0005634; P:GO:0006355	F:DNA binding; C:nucleus; P:regulation of transcription, DNA-templated			no IPS match
TRINITY_DN41936_c0_g1_i1_alb	TRINITY_DN51695_c0_g1_i1_sta	0.00491626	0.000106609	46.1149	Transcription factor SPEECHLESS	822	20	6.61299e-71	75.1	C:GO:0016021; F:GO:0046983	C:integral component of membrane; F:protein dimerization activity			IPR036638 (G3DSA:4.10.280.GENE3D); IPR011598 (PFAM); mobidb-lite (MOBIDB_LITE); mobidb-lite (MOBIDB_LITE); PTHR11514 (PANTHER); PTHR11514:SF58 (PANTHER); PTHR11514:SF58 (PANTHER); PTHR11514 (PANTHER); IPR011598 (PROSITE_PROFILES); IPR011598 (CDD); IPR036638 (SUPERFAMILY)
TRINITY_DN5423_c0_g1_i1_alb	TRINITY_DN5827_c0_g1_i1_sta	0.00361054	722108	50	Transcription factor RAX3	441	17	2.08e-40	62.82	F:GO:0003677; F:GO:0140110	F:DNA binding; F:transcription regulator activity			no IPS match
TRINITY_DN18830_c1_g1_i1_alb	TRINITY_DN2037_c1_g1_i1_sta	0.00492567	985133	50	transcription factor RAX2-like	463	20	6.09272e-71	94.35	F:GO:0000981; F:GO:0001135; C:GO:0005634; P:GO:0006357; P:GO:0030154; F:GO:0043565; F:GO:0044212	F:RNA polymerase II transcription factor activity, sequence-specific DNA binding; F:transcription factor activity, RNA polymerase II transcription factor recruiting; C:nucleus; P:regulation of transcription by RNA polymerase II; P:cell differentiation; F:sequence-specific DNA binding; F:transcription regulatory region DNA binding			G3DSA:1.10.10.60 (GENE3D); G3DSA:1.10.10.60 (GENE3D); IPR001005 (PFAM); PTHR10641 (PANTHER); PTHR10641:SF654 (PANTHER); IPR017930 (PROSITE_PROFILES); IPR017877 (PROSITE_PROFILES); IPR001005 (CDD); IPR009057 (SUPERFAMILY)
TRINITY_DN28624_c1_g1_i1_alb	TRINITY_DN19583_c0_g1_i1_sta	0.0920986	0.0822342	1.11995	transcription factor PCF6-like	328	20	1.52222e-41	95.1	F:GO:0003677; C:GO:0005634; P:GO:0006355	F:DNA binding; C:nucleus; P:regulation of transcription, DNA-templated			mobidb-lite (MOBIDB_LITE)
TRINITY_DN11277_c0_g1_i1_alb	TRINITY_DN17633_c1_g1_i1_sta	0.00186453	372905	50	Transcription factor MYB86	718	20	7.30065e-132	78.45	F:GO:0000981; F:GO:0001135; C:GO:0005634; P:GO:0006357; P:GO:0030154; F:GO:0043565; F:GO:0044212	F:RNA polymerase II transcription factor activity, sequence-specific DNA binding; F:transcription factor activity, RNA polymerase II transcription factor recruiting; C:nucleus; P:regulation of transcription by RNA polymerase II; P:cell differentiation; F:sequence-specific DNA binding; F:transcription regulatory region DNA binding			G3DSA:1.10.10.60 (GENE3D); IPR001005 (PFAM); G3DSA:1.10.10.60 (GENE3D); PTHR10641 (PANTHER); PTHR10641:SF451 (PANTHER); IPR017930 (PROSITE_PROFILES); IPR017930 (PROSITE_PROFILES); IPR001005 (CDD); IPR001005 (CDD); IPR009057 (SUPERFAMILY)
TRINITY_DN28097_c0_g1_i1_alb	TRINITY_DN30938_c0_g1_i1_sta	0.047857	0.0341252	1.4024	transcription factor MYB44-like	453	20	1.55148e-25	76.65	F:GO:0000981; F:GO:0001135; C:GO:0005634; P:GO:0006357; P:GO:0030154; F:GO:0043565; F:GO:0044212	F:RNA polymerase II transcription factor activity, sequence-specific DNA binding; F:transcription factor activity, RNA polymerase II transcription factor recruiting; C:nucleus; P:regulation of transcription by RNA polymerase II; P:cell differentiation; F:sequence-specific DNA binding; F:transcription regulatory region DNA binding			mobidb-lite (MOBIDB_LITE)
TRINITY_DN14652_c1_g1_i1_alb	TRINITY_DN5709_c1_g1_i1_sta	0.00461429	922858	50	transcription factor MYB44-like	377	20	7.83026e-66	89.25	F:GO:0000981; F:GO:0001135; C:GO:0005634; P:GO:0006357; P:GO:0030154; F:GO:0043565; F:GO:0044212	F:RNA polymerase II transcription factor activity, sequence-specific DNA binding; F:transcription factor activity, RNA polymerase II transcription factor recruiting; C:nucleus; P:regulation of transcription by RNA polymerase II; P:cell differentiation; F:sequence-specific DNA binding; F:transcription regulatory region DNA binding			G3DSA:1.10.10.60 (GENE3D); G3DSA:1.10.10.60 (GENE3D); IPR001005 (PFAM); PTHR10641:SF553 (PANTHER); PTHR10641 (PANTHER); IPR017930 (PROSITE_PROFILES); IPR017930 (PROSITE_PROFILES); IPR001005 (CDD); IPR001005 (CDD); IPR009057 (SUPERFAMILY)
TRINITY_DN26728_c0_g3_i1_alb	TRINITY_DN25268_c1_g3_i3_sta	0.00310297	620594	50	Transcription factor MYB44	835	20	2.69966e-32	95.95	C:GO:0000276; F:GO:0000981; F:GO:0001135; C:GO:0005634; P:GO:0006357; F:GO:0015078; P:GO:0015986; C:GO:0016021; P:GO:0030154; F:GO:0043565; F:GO:0044212	C:mitochondrial proton-transporting ATP synthase complex, coupling factor F(o); F:RNA polymerase II transcription factor activity, sequence-specific DNA binding; F:transcription factor activity, RNA polymerase II transcription factor recruiting; C:nucleus; P:regulation of transcription by RNA polymerase II; F:proton transmembrane transporter activity; P:ATP synthesis coupled proton transport; C:i…			IPR001005 (PFAM); G3DSA:1.10.10.60 (GENE3D); mobidb-lite (MOBIDB_LITE); PTHR10641:SF524 (PANTHER); PTHR10641 (PANTHER); IPR017930 (PROSITE_PROFILES); IPR001005 (CDD); IPR009057 (SUPERFAMILY)
TRINITY_DN21655_c0_g1_i2_alb	TRINITY_DN22117_c0_g1_i1_sta	0.00748695	0.00558702	1.34006	transcription factor MYB1R1-like isoform X2	1103	20	4.39575e-112	64.55	F:GO:0003677	F:DNA binding			IPR006447 (TIGRFAM); IPR001005 (PFAM); G3DSA:1.10.10.60 (GENE3D); mobidb-lite (MOBIDB_LITE); mobidb-lite (MOBIDB_LITE); mobidb-lite (MOBIDB_LITE); PTHR44377 (PANTHER); IPR017930 (PROSITE_PROFILES); IPR001005 (CDD); IPR009057 (SUPERFAMILY)
TRINITY_DN26073_c2_g1_i1_alb	TRINITY_DN25157_c1_g1_i2_sta	0.00389289	871543	44.6667	transcription factor ILR3-like isoform X1	1198	20	1.01036e-123	76.05	F:GO:0046983	F:protein dimerization activity			IPR011598 (PFAM); IPR036638 (G3DSA:4.10.280.GENE3D); PTHR23042 (PANTHER); PTHR23042:SF66 (PANTHER); IPR011598 (PROSITE_PROFILES); IPR011598 (CDD); IPR036638 (SUPERFAMILY)
TRINITY_DN22272_c0_g2_i3_alb	TRINITY_DN21928_c0_g1_i1_sta	0.00453288	0.00389853	1.16272	Transcription factor IIIA	1328	20	0	80.05	F:GO:0003676	F:nucleic acid binding			G3DSA:3.30.160.60 (GENE3D); G3DSA:3.30.160.60 (GENE3D); G3DSA:3.30.160.60 (GENE3D); G3DSA:3.30.160.60 (GENE3D); PF00096 (PFAM); G3DSA:3.30.160.60 (GENE3D); PTHR45373 (PANTHER); IPR013087 (PROSITE_PROFILES); IPR013087 (PROSITE_PROFILES); IPR013087 (PROSITE_PROFILES); IPR013087 (PROSITE_PROFILES); IPR013087 (PROSITE_PROFILES); IPR036236 (SUPERFAMILY); IPR036236 (SUPERFAMILY); IPR036236 (SUPERFAMILY…
TRINITY_DN22272_c0_g1_i1_alb	TRINITY_DN21928_c0_g2_i1_sta	0.00753047	0.000162371	46.3783	Transcription factor IIIA	901	20	1.04209e-55	74.15	F:GO:0003676	F:nucleic acid binding			G3DSA:3.30.160.60 (GENE3D); PF00096 (PFAM); PTHR45373 (PANTHER); IPR013087 (PROSITE_PROFILES); IPR036236 (SUPERFAMILY)
TRINITY_DN14875_c0_g1_i1_alb	TRINITY_DN28322_c0_g1_i1_sta	0.010037	0.000200741	49.9999	transcription factor IBH1	854	20	1.87501e-51	59.2	F:GO:0046983	F:protein dimerization activity			PTHR33124:SF5 (PANTHER); PTHR33124 (PANTHER)
TRINITY_DN22818_c1_g1_i3_alb	TRINITY_DN23981_c1_g1_i6_sta	0.00586661	0.000120173	48.818	transcription factor GTE9 isoform X1	3456	20	0	60.8	F:GO:0005515	F:protein binding			IPR001487 (PRINTS); IPR001487 (PFAM); IPR036427 (G3DSA:1.20.920.GENE3D); PTHR22880:SF153 (PANTHER); PTHR22880 (PANTHER); IPR001487 (PROSITE_PROFILES); IPR037377 (CDD); IPR036427 (SUPERFAMILY)
TRINITY_DN15968_c0_g1_i1_alb	TRINITY_DN3448_c0_g1_i2_sta	0.000845713	169143	50	Transcription factor GAMYB	2347	20	0	64.1	F:GO:0003677	F:DNA binding			G3DSA:1.10.10.60 (GENE3D); G3DSA:1.10.10.60 (GENE3D); PF13921 (PFAM); mobidb-lite (MOBIDB_LITE); PTHR10641:SF938 (PANTHER); PTHR10641 (PANTHER); IPR017930 (PROSITE_PROFILES); IPR017930 (PROSITE_PROFILES); IPR001005 (CDD); IPR001005 (CDD); IPR009057 (SUPERFAMILY)
TRINITY_DN15968_c0_g1_i2_alb	TRINITY_DN3448_c0_g1_i1_sta	0.000975306	195061	50	Transcription factor GAMYB	2655	20	0	65.75	F:GO:0003677	F:DNA binding			G3DSA:1.10.10.60 (GENE3D); G3DSA:1.10.10.60 (GENE3D); PF13921 (PFAM); mobidb-lite (MOBIDB_LITE); PTHR10641:SF938 (PANTHER); PTHR10641 (PANTHER); IPR017930 (PROSITE_PROFILES); IPR017930 (PROSITE_PROFILES); IPR001005 (CDD); IPR001005 (CDD); IPR009057 (SUPERFAMILY)
TRINITY_DN12853_c0_g2_i1_alb	TRINITY_DN3703_c0_g1_i1_sta	0.0168921	0.000337842	50	Transcription factor FAMA	413	20	1.64939e-45	79.6	F:GO:0046983	F:protein dimerization activity			PTHR11969:SF46 (PANTHER); PTHR11969 (PANTHER)
TRINITY_DN24122_c0_g2_i1_alb	TRINITY_DN27170_c0_g1_i3_sta	0.00438219	957286	45.7772	transcription factor DIVARICATA-like	677	20	1.06311e-79	66.45	F:GO:0003677; C:GO:0005634; P:GO:0006355; C:GO:0016021	F:DNA binding; C:nucleus; P:regulation of transcription, DNA-templated; C:integral component of membrane			IPR001005 (PFAM); G3DSA:1.10.10.60 (GENE3D); PTHR44042 (PANTHER); PTHR44042:SF3 (PANTHER); IPR017884 (PROSITE_PROFILES); IPR001005 (CDD); IPR009057 (SUPERFAMILY)
TRINITY_DN24564_c0_g1_i9_alb	TRINITY_DN26875_c1_g3_i10_sta	0.00402222	841483	47.7992	transcription factor DIVARICATA-like	1854	20	2.28124e-94	74.6	P:GO:0001101; F:GO:0003677; C:GO:0005634; P:GO:0006355; P:GO:0048518; P:GO:1901700	P:response to acid chemical; F:DNA binding; C:nucleus; P:regulation of transcription, DNA-templated; P:positive regulation of biological process; P:response to oxygen-containing compound			IPR004182 (PFAM); IPR037848 (PANTHER); PTHR31969:SF14 (PANTHER)
TRINITY_DN24564_c0_g2_i1_alb	TRINITY_DN22550_c0_g1_i3_sta	0.0739997	0.0509707	1.45181	Transcription factor DIVARICATA	1690	20	7.6073e-17	62.7	F:GO:0003677; C:GO:0005634; P:GO:0006355	F:DNA binding; C:nucleus; P:regulation of transcription, DNA-templated			mobidb-lite (MOBIDB_LITE)
TRINITY_DN20398_c0_g1_i1_alb	TRINITY_DN20067_c0_g1_i1_sta	0.00138808	277617	50	Transcription factor DIVARICATA	1068	20	4.49143e-158	57.65	F:GO:0003677; C:GO:0005634; P:GO:0006355	F:DNA binding; C:nucleus; P:regulation of transcription, DNA-templated			IPR006447 (TIGRFAM); IPR001005 (PFAM); G3DSA:1.10.10.60 (GENE3D); mobidb-lite (MOBIDB_LITE); mobidb-lite (MOBIDB_LITE); PTHR44377 (PANTHER); IPR017930 (PROSITE_PROFILES); IPR001005 (CDD); IPR009057 (SUPERFAMILY)
TRINITY_DN26705_c2_g2_i3_alb	TRINITY_DN26112_c0_g2_i6_sta	0.017892	0.000357839	50	transcription factor BIM2-like isoform X2	369	20	7.64974e-31	76.8	F:GO:0046983	F:protein dimerization activity			mobidb-lite (MOBIDB_LITE)
TRINITY_DN26643_c5_g1_i3_alb	TRINITY_DN25933_c2_g2_i1_sta	0.0792404	0.0513201	1.54404	transcription factor BIM2-like isoform X1	335	11	1.54831e-28	64.82	F:GO:0046983	F:protein dimerization activity			mobidb-lite (MOBIDB_LITE)
TRINITY_DN27973_c5_g1_i1_alb	TRINITY_DN19328_c0_g2_i1_sta	0.00126402	252803	50	Transcription factor bHLH62	1144	20	5.51438e-133	73.4	F:GO:0046983	F:protein dimerization activity			no IPS match
TRINITY_DN27862_c1_g2_i1_alb	TRINITY_DN26179_c2_g1_i2_sta	0.00176969	353939	50	transcription factor bHLH47-like	1057	20	3.97634e-103	69.75	F:GO:0046983	F:protein dimerization activity			IPR036638 (G3DSA:4.10.280.GENE3D); mobidb-lite (MOBIDB_LITE); mobidb-lite (MOBIDB_LITE); mobidb-lite (MOBIDB_LITE); PTHR23042 (PANTHER); PTHR23042:SF51 (PANTHER); IPR011598 (PROSITE_PROFILES); IPR011598 (CDD); IPR036638 (SUPERFAMILY)
TRINITY_DN21191_c0_g2_i1_alb	TRINITY_DN15761_c0_g2_i1_sta	0.00175321	350642	50	Transcription factor bHLH47	1061	20	1.73741e-133	68	F:GO:0046983	F:protein dimerization activity			IPR036638 (G3DSA:4.10.280.GENE3D); mobidb-lite (MOBIDB_LITE); mobidb-lite (MOBIDB_LITE); mobidb-lite (MOBIDB_LITE); mobidb-lite (MOBIDB_LITE); PTHR23042:SF51 (PANTHER); PTHR23042 (PANTHER); IPR011598 (PROSITE_PROFILES); IPR011598 (CDD); IPR036638 (SUPERFAMILY)
TRINITY_DN5558_c0_g2_i1_alb	TRINITY_DN15071_c0_g2_i1_sta	0.00461136	940239	49.0445	transcription factor bHLH36-like	879	20	1.99016e-92	67.2	F:GO:0003677; P:GO:0006357; C:GO:0016021; F:GO:0046983	F:DNA binding; P:regulation of transcription by RNA polymerase II; C:integral component of membrane; F:protein dimerization activity			IPR011598 (PFAM); IPR036638 (G3DSA:4.10.280.GENE3D); mobidb-lite (MOBIDB_LITE); PTHR13935:SF46 (PANTHER); IPR015660 (PANTHER); IPR011598 (PROSITE_PROFILES); IPR036638 (SUPERFAMILY)
TRINITY_DN24768_c1_g1_i1_alb	TRINITY_DN24350_c0_g1_i1_sta	0.0264629	0.0208866	1.26698	transcription factor bHLH35-like	213	9	9.66549e-08	93.44	F:GO:0046983	F:protein dimerization activity			mobidb-lite (MOBIDB_LITE)
TRINITY_DN27868_c6_g1_i1_alb	TRINITY_DN27432_c2_g1_i1_sta	0.101826	0.0668423	1.52338	transcription factor bHLH149-like	856	20	1.99823e-38	64.95	F:GO:0046983	F:protein dimerization activity			mobidb-lite (MOBIDB_LITE); mobidb-lite (MOBIDB_LITE)
TRINITY_DN23536_c0_g1_i1_alb	TRINITY_DN13977_c0_g2_i1_sta	0.00296588	605253	49.0024	Transcription factor bHLH137	1357	20	1.62084e-133	73.1	F:GO:0046983	F:protein dimerization activity			IPR036638 (G3DSA:4.10.280.GENE3D); IPR011598 (PFAM); mobidb-lite (MOBIDB_LITE); PTHR12565 (PANTHER); PTHR12565:SF302 (PANTHER); IPR011598 (PROSITE_PROFILES); IPR011598 (CDD); IPR036638 (SUPERFAMILY)
TRINITY_DN12754_c1_g1_i1_alb	TRINITY_DN18385_c0_g1_i1_sta	0.0028336	566719	50	Transcription factor bHLH111	881	20	6.26257e-147	62.55	F:GO:0046983	F:protein dimerization activity			PTHR16223 (PANTHER); PTHR16223:SF32 (PANTHER)
TRINITY_DN13572_c0_g1_i1_alb	TRINITY_DN27755_c6_g1_i1_sta	0.00167854	335707	50	transcription factor AS1-like	1095	20	7.91927e-98	68.95	P:GO:0001101; F:GO:0003677; C:GO:0005634; P:GO:0006351; P:GO:0006950; P:GO:0009725; P:GO:0010338; P:GO:0051707; P:GO:1901700	P:response to acid chemical; F:DNA binding; C:nucleus; P:transcription, DNA-templated; P:response to stress; P:response to hormone; P:leaf formation; P:response to other organism; P:response to oxygen-containing compound			no IPS match
TRINITY_DN28402_c2_g3_i3_alb	TRINITY_DN23740_c0_g2_i1_sta	0.00873315	0.00765692	1.14056	transcription activator GLK1	1321	20	3.11358e-137	73.8	F:GO:0003677; C:GO:0005634; P:GO:0006355	F:DNA binding; C:nucleus; P:regulation of transcription, DNA-templated			G3DSA:1.10.10.60 (GENE3D); IPR006447 (TIGRFAM); IPR001005 (PFAM); mobidb-lite (MOBIDB_LITE); PTHR31312 (PANTHER); IPR017930 (PROSITE_PROFILES); IPR009057 (SUPERFAMILY)
TRINITY_DN43281_c0_g1_i1_alb	TRINITY_DN59930_c0_g1_i1_sta	0.132812	0.0315379	4.21119	Transaldolase	235	20	2.24068e-39	92.9	F:GO:0004801; C:GO:0005737; P:GO:0005975; P:GO:0006098	F:sedoheptulose-7-phosphate:D-glyceraldehyde-3-phosphate glyceronetransferase activity; C:cytoplasm; P:carbohydrate metabolic process; P:pentose-phosphate shunt	EC:2.2.1.2	Transaldolase	IPR013785 (G3DSA:3.20.20.GENE3D); IPR001585 (PFAM); mobidb-lite (MOBIDB_LITE); SSF51569 (SUPERFAMILY)
TRINITY_DN28020_c6_g4_i1_alb	TRINITY_DN26357_c2_g2_i1_sta	0.00192445	3.8489e-05	50	TPRXL	1031	20	8.08636e-59	77.3					mobidb-lite (MOBIDB_LITE); mobidb-lite (MOBIDB_LITE); mobidb-lite (MOBIDB_LITE); PTHR33132 (PANTHER); PTHR33132:SF12 (PANTHER)
TRINITY_DN22793_c0_g1_i1_alb	TRINITY_DN19803_c0_g1_i3_sta	0.00104529	210502	49.6569	TPR repeat-containing thioredoxin TTL1	1613	20	0	84.7	F:GO:0005515; C:GO:0005623; P:GO:0045454	F:protein binding; C:cell; P:cell redox homeostasis			G3DSA:3.40.30.10 (GENE3D); IPR011990 (G3DSA:1.25.40.GENE3D); IPR001440 (PFAM); PF13432 (PFAM); IPR013766 (PFAM); PTHR22904 (PANTHER); PTHR22904:SF395 (PANTHER); IPR013026 (PROSITE_PROFILES); cd02947 (CDD); IPR011990 (SUPERFAMILY); IPR036249 (SUPERFAMILY); IPR011990 (SUPERFAMILY)
TRINITY_DN25923_c0_g1_i1_alb	TRINITY_DN26141_c1_g1_i5_sta	0.000949934	189987	50	TPR repeat-containing thioredoxin TDX isoform X2	1710	20	0	81.2	C:GO:0005623; P:GO:0045454; F:GO:0046983	C:cell; P:cell redox homeostasis; F:protein dimerization activity			IPR011990 (G3DSA:1.25.40.GENE3D); IPR019734 (PFAM); G3DSA:3.40.30.10 (GENE3D); IPR013766 (PFAM); mobidb-lite (MOBIDB_LITE); mobidb-lite (MOBIDB_LITE); PTHR22904:SF489 (PANTHER); PTHR22904 (PANTHER); IPR019734 (PROSITE_PROFILES); IPR013766 (PROSITE_PROFILES); IPR013026 (PROSITE_PROFILES); IPR019734 (PROSITE_PROFILES); IPR034649 (CDD); cd02947 (CDD); IPR036249 (SUPERFAMILY); IPR011990 (SUPERFAMILY)
TRINITY_DN27128_c2_g1_i3_alb	TRINITY_DN24088_c0_g1_i1_sta	0.00334755	6.6951e-05	50	TPD1 protein homolog 1-like	465	20	7.36832e-60	74.15					PTHR33184 (PANTHER); PTHR33184:SF6 (PANTHER)
TRINITY_DN51942_c0_g1_i1_alb	TRINITY_DN65707_c0_g1_i1_sta	0.00566548	0.00011331	50	topless-related protein 1-like isoform X2	277	20	2.76807e-34	67	P:GO:0006355	P:regulation of transcription, DNA-templated			mobidb-lite (MOBIDB_LITE)
TRINITY_DN24308_c0_g1_i4_alb	TRINITY_DN24023_c0_g2_i1_sta	0.00738606	0.000147721	50	Tonoplast dicarboxylate transporter	1185	20	3.85756e-111	91.95	F:GO:0005215; P:GO:0006814; C:GO:0016021; P:GO:0098656	F:transporter activity; P:sodium ion transport; C:integral component of membrane; P:anion transmembrane transport			IPR001898 (PFAM); PTHR10283:SF108 (PANTHER); PTHR10283 (PANTHER)
TRINITY_DN23692_c1_g1_i1_alb	TRINITY_DN25312_c2_g2_i3_sta	0.00451052	0.00324241	1.3911	TOM1-like protein 2	2055	20	0	70.15	C:GO:0005622; P:GO:0006886	C:intracellular; P:intracellular protein transport			IPR008942 (G3DSA:1.25.40.GENE3D); IPR038425 (G3DSA:1.20.58.GENE3D); IPR014645 (PIRSF); IPR004152 (PFAM); IPR002014 (PFAM); mobidb-lite (MOBIDB_LITE); PTHR13856:SF95 (PANTHER); PTHR13856 (PANTHER); IPR002014 (PROSITE_PROFILES); IPR004152 (PROSITE_PROFILES); cd03561 (CDD); cd14231 (CDD); SSF89009 (SUPERFAMILY); IPR008942 (SUPERFAMILY)
TRINITY_DN23692_c1_g1_i4_alb	TRINITY_DN25312_c2_g2_i7_sta	0.00826184	0.00484028	1.70689	TOM1-like protein 2	2418	20	0	79.55	C:GO:0005622; P:GO:0006886	C:intracellular; P:intracellular protein transport			IPR008942 (G3DSA:1.25.40.GENE3D); IPR002014 (PFAM); IPR004152 (PFAM); IPR014645 (PIRSF); IPR038425 (G3DSA:1.20.58.GENE3D); mobidb-lite (MOBIDB_LITE); PTHR13856:SF95 (PANTHER); PTHR13856 (PANTHER); IPR002014 (PROSITE_PROFILES); IPR004152 (PROSITE_PROFILES); cd03561 (CDD); cd14231 (CDD); IPR008942 (SUPERFAMILY); SSF89009 (SUPERFAMILY)
TRINITY_DN28362_c2_g2_i1_alb	TRINITY_DN14982_c0_g1_i1_sta	0.0056634	0.000113735	49.7949	tobamovirus multiplication protein 2A-like	1121	20	2.5212e-131	76.55	C:GO:0016021	C:integral component of membrane			IPR018499 (PFAM); PTHR19282 (PANTHER); PTHR19282:SF268 (PANTHER)
TRINITY_DN19985_c1_g1_i3_alb	TRINITY_DN45205_c0_g1_i1_sta	0.00361405	777548	46.4801	TNF receptor-associated factor family protein DDB_G0272829 isoform X1	375	7	8.24926e-43	62.57					mobidb-lite (MOBIDB_LITE)
TRINITY_DN23683_c1_g1_i1_alb	TRINITY_DN12366_c0_g1_i1_sta	0.0023491	536305	43.8015	titin homolog	560	2	4.28873e-95	68					no IPS match
TRINITY_DN27404_c0_g2_i1_alb	TRINITY_DN26628_c0_g1_i2_sta	0.00232743	465486	50	titin homolog	757	20	3.68995e-92	86.25					mobidb-lite (MOBIDB_LITE); PTHR31008 (PANTHER); PTHR31008:SF0 (PANTHER)
TRINITY_DN28064_c4_g1_i1_alb	TRINITY_DN26659_c1_g3_i1_sta	0.0522957	0.0263793	1.98245	Thymidine kinase	596	20	9.32516e-25	86.3	F:GO:0004797; F:GO:0005524; P:GO:0009157; P:GO:0016310; P:GO:0071897	F:thymidine kinase activity; F:ATP binding; P:deoxyribonucleoside monophosphate biosynthetic process; P:phosphorylation; P:DNA biosynthetic process	EC:2.7.1.145; EC:2.7.1.21	Deoxynucleoside kinase; Thymidine kinase	G3DSA:3.40.50.300 (GENE3D); IPR001267 (PFAM); mobidb-lite (MOBIDB_LITE); IPR001267 (PANTHER); PTHR11441:SF2 (PANTHER); IPR027417 (SUPERFAMILY)
TRINITY_DN24679_c0_g1_i2_alb	TRINITY_DN20884_c0_g1_i3_sta	0.000940657	222788	42.2221	threonine--tRNA ligase, chloroplastic/mitochondrial 2	2359	20	0	94	F:GO:0004829; F:GO:0005524; C:GO:0005739; P:GO:0006435; C:GO:0009570	F:threonine-tRNA ligase activity; F:ATP binding; C:mitochondrion; P:threonyl-tRNA aminoacylation; C:chloroplast stroma	EC:6.1.1.3	Threonine--tRNA ligase	IPR002320 (PRINTS); IPR004154 (PFAM); G3DSA:3.30.980.10 (GENE3D); IPR002320 (TIGRFAM); IPR036621 (G3DSA:3.40.50.GENE3D); G3DSA:3.30.54.20 (GENE3D); IPR012947 (PFAM); IPR002314 (PFAM); G3DSA:3.30.930.10 (GENE3D); PTHR11451:SF44 (PANTHER); IPR002320 (PANTHER); IPR006195 (PROSITE_PROFILES); IPR002320 (HAMAP); cd00860 (CDD); IPR033728 (CDD); SSF52954 (SUPERFAMILY); IPR018163 (SUPERFAMILY); SSF55681 (…
TRINITY_DN24679_c0_g1_i1_alb	TRINITY_DN20884_c0_g1_i7_sta	0.00291502	643351	45.3099	threonine--tRNA ligase, chloroplastic/mitochondrial 2	2953	20	0	95.4	F:GO:0004829; F:GO:0005524; C:GO:0005737; P:GO:0006435	F:threonine-tRNA ligase activity; F:ATP binding; C:cytoplasm; P:threonyl-tRNA aminoacylation	EC:6.1.1.3	Threonine--tRNA ligase	G3DSA:3.30.54.20 (GENE3D); G3DSA:3.30.980.10 (GENE3D); IPR012947 (PFAM); mobidb-lite (MOBIDB_LITE); PTHR11451:SF31 (PANTHER); IPR002320 (PANTHER); IPR018163 (SUPERFAMILY)
TRINITY_DN24679_c0_g1_i4_alb	TRINITY_DN20884_c0_g1_i5_sta	0.00134771	270999	49.7309	threonine--tRNA ligase, chloroplastic/mitochondrial 2	2379	20	0	95.55	F:GO:0004829; F:GO:0005524; C:GO:0005737; P:GO:0006435	F:threonine-tRNA ligase activity; F:ATP binding; C:cytoplasm; P:threonyl-tRNA aminoacylation	EC:6.1.1.3	Threonine--tRNA ligase	IPR002320 (PRINTS); G3DSA:3.30.54.20 (GENE3D); IPR002320 (TIGRFAM); IPR002314 (PFAM); IPR012947 (PFAM); G3DSA:3.30.930.10 (GENE3D); G3DSA:3.30.980.10 (GENE3D); IPR002320 (PANTHER); PTHR11451:SF44 (PANTHER); IPR006195 (PROSITE_PROFILES); IPR033728 (CDD); IPR018163 (SUPERFAMILY); SSF55681 (SUPERFAMILY)
TRINITY_DN26945_c0_g1_i1_alb	TRINITY_DN22201_c1_g1_i1_sta	0.000812563	162513	50	threonine dehydratase biosynthetic, chloroplastic	2395	20	0	90.7	F:GO:0004794; P:GO:0009097; F:GO:0030170	F:L-threonine ammonia-lyase activity; P:isoleucine biosynthetic process; F:pyridoxal phosphate binding	EC:4.3.1.19	Threonine ammonia-lyase	IPR005787 (TIGRFAM); G3DSA:3.40.50.1100 (GENE3D); IPR038110 (G3DSA:3.40.1020.GENE3D); IPR001926 (PFAM); G3DSA:3.40.50.1100 (GENE3D); IPR001721 (PFAM); PTHR43714 (PANTHER); IPR001721 (PROSITE_PROFILES); IPR001721 (PROSITE_PROFILES); cd04907 (CDD); cd01562 (CDD); cd04906 (CDD); SSF55021 (SUPERFAMILY); IPR036052 (SUPERFAMILY)
TRINITY_DN19083_c0_g1_i1_alb	TRINITY_DN25892_c1_g2_i1_sta	0.0010619	2.1238e-05	50	THO complex subunit 5B	1573	20	0	86.8	C:GO:0000228; C:GO:0000445; F:GO:0003729; P:GO:0006406; P:GO:0032786	C:nuclear chromosome; C:THO complex part of transcription export complex; F:mRNA binding; P:mRNA export from nucleus; P:positive regulation of DNA-templated transcription, elongation			IPR019163 (PFAM); mobidb-lite (MOBIDB_LITE); IPR019163 (PANTHER)
TRINITY_DN25987_c0_g1_i4_alb	TRINITY_DN21436_c0_g2_i2_sta	0.00290237	611621	47.4538	thiosulfate/3-mercaptopyruvate sulfurtransferase 1, mitochondrial-like	867	20	1.05269e-96	66.6	F:GO:0016740	F:transferase activity			IPR036873 (G3DSA:3.40.250.GENE3D); IPR036873 (G3DSA:3.40.250.GENE3D); mobidb-lite (MOBIDB_LITE); PTHR11364:SF12 (PANTHER); PTHR11364 (PANTHER); IPR036873 (SUPERFAMILY); IPR036873 (SUPERFAMILY)
TRINITY_DN25987_c0_g1_i6_alb	TRINITY_DN21436_c0_g2_i3_sta	0.00147105	3.0939e-05	47.5467	thiosulfate/3-mercaptopyruvate sulfurtransferase 1, mitochondrial-like	1460	20	0	86.1	F:GO:0004792	F:thiosulfate sulfurtransferase activity	EC:2.8.1.1	Thiosulfate sulfurtransferase	IPR036873 (G3DSA:3.40.250.GENE3D); IPR036873 (G3DSA:3.40.250.GENE3D); IPR001763 (PFAM); PTHR11364:SF12 (PANTHER); PTHR11364 (PANTHER); IPR001763 (PROSITE_PROFILES); IPR001763 (PROSITE_PROFILES); cd01449 (CDD); cd01448 (CDD); IPR036873 (SUPERFAMILY); IPR036873 (SUPERFAMILY)
TRINITY_DN40948_c0_g1_i1_alb	TRINITY_DN33881_c0_g1_i1_sta	0.0120131	0.000240262	50	thioredoxin-like 3-1, chloroplastic	226	1	2.55006e-09	91					no IPS match
TRINITY_DN21913_c0_g1_i2_alb	TRINITY_DN23225_c1_g1_i2_sta	0.00717961	0.000143592	50	thioredoxin-like 2, chloroplastic	844	20	2.46365e-114	88.55	C:GO:0009507; P:GO:0045454; P:GO:0055114	C:chloroplast; P:cell redox homeostasis; P:oxidation-reduction process			IPR013766 (PFAM); G3DSA:3.40.30.10 (GENE3D); PTHR43601 (PANTHER); PTHR43601:SF10 (PANTHER); IPR013766 (PROSITE_PROFILES); cd02947 (CDD); IPR036249 (SUPERFAMILY)
TRINITY_DN25839_c14_g1_i1_alb	TRINITY_DN24361_c5_g1_i1_sta	0.00444821	889642	50	thioredoxin reductase NTRB	312	20	2.02955e-48	96.4	F:GO:0004791; C:GO:0005737; P:GO:0019430; P:GO:0055114	F:thioredoxin-disulfide reductase activity; C:cytoplasm; P:removal of superoxide radicals; P:oxidation-reduction process	EC:1.8.1.9	Thioredoxin-disulfide reductase	mobidb-lite (MOBIDB_LITE)
TRINITY_DN21310_c0_g2_i2_alb	TRINITY_DN15052_c0_g1_i2_sta	0.00358015	7.1603e-05	50	Thioredoxin H4-1	968	20	2.33878e-43	86.55	F:GO:0004791; C:GO:0005737; P:GO:0006662; F:GO:0015035; F:GO:0016671; P:GO:0034599; P:GO:0045454; F:GO:0047134; P:GO:0055114; P:GO:0098869	F:thioredoxin-disulfide reductase activity; C:cytoplasm; P:glycerol ether metabolic process; F:protein disulfide oxidoreductase activity; F:oxidoreductase activity, acting on a sulfur group of donors, disulfide as acceptor; P:cellular response to oxidative stress; P:cell redox homeostasis; F:protein-disulfide reductase activity; P:oxidation-reduction process; P:cellular oxidant detoxification	EC:1.8.1.9; EC:1.8.1.8	Thioredoxin-disulfide reductase; Protein-disulfide reductase	IPR013766 (PFAM); G3DSA:3.40.30.10 (GENE3D); PTHR10438:SF267 (PANTHER); PTHR10438:SF267 (PANTHER); IPR005746 (PANTHER); cd02947 (CDD); IPR036249 (SUPERFAMILY)
TRINITY_DN28314_c1_g1_i6_alb	TRINITY_DN27813_c4_g2_i4_sta	0.00137805	360804	38.1938	thiol protease SEN102-like	1943	20	3.90679e-171	86.3	C:GO:0005788; P:GO:0006508; F:GO:0008234	C:endoplasmic reticulum lumen; P:proteolysis; F:cysteine-type peptidase activity			G3DSA:3.90.70.10 (GENE3D); IPR000668 (PFAM); IPR013201 (PFAM); PTHR12411:SF524 (PANTHER); IPR013128 (PANTHER); cd02248 (CDD); SSF54001 (SUPERFAMILY)
TRINITY_DN28251_c2_g5_i1_alb	TRINITY_DN21858_c0_g1_i1_sta	0.00102639	205277	50	Thermosome subunit gamma	1653	20	0	86.6					PTHR35757 (PANTHER)
TRINITY_DN22519_c0_g1_i10_alb	TRINITY_DN25968_c0_g2_i12_sta	0.0090652	0.000181304	50	tetratricopeptide repeat protein 4 homolog	1261	20	2.06076e-136	71.85	F:GO:0051879	F:Hsp90 protein binding			PTHR22904:SF365 (PANTHER); PTHR22904 (PANTHER); PTHR22904:SF365 (PANTHER); PTHR22904 (PANTHER)
TRINITY_DN25328_c1_g1_i13_alb	TRINITY_DN26435_c1_g1_i22_sta	0.00358051	716101	50	Tetratricopeptide repeat (TPR)-like superfamily protein	1693	20	0	84.9	F:GO:0005515; C:GO:0009535; C:GO:0016021	F:protein binding; C:chloroplast thylakoid membrane; C:integral component of membrane			IPR011990 (G3DSA:1.25.40.GENE3D); IPR011990 (G3DSA:1.25.40.GENE3D); IPR019734 (PFAM); PF13432 (PFAM); mobidb-lite (MOBIDB_LITE); PTHR26312:SF96 (PANTHER); PTHR26312 (PANTHER); IPR019734 (PROSITE_PROFILES); IPR019734 (PROSITE_PROFILES); IPR019734 (PROSITE_PROFILES); IPR019734 (PROSITE_PROFILES); IPR013026 (PROSITE_PROFILES); IPR011990 (SUPERFAMILY)
TRINITY_DN25328_c1_g1_i14_alb	TRINITY_DN26435_c1_g1_i19_sta	0.00210844	421688	50	Tetratricopeptide repeat (TPR)-like superfamily protein	2380	20	0	83.65	F:GO:0005515; C:GO:0009535; C:GO:0016021	F:protein binding; C:chloroplast thylakoid membrane; C:integral component of membrane			IPR011990 (G3DSA:1.25.40.GENE3D); PF13432 (PFAM); IPR019734 (PFAM); mobidb-lite (MOBIDB_LITE); PTHR26312:SF96 (PANTHER); PTHR26312 (PANTHER); IPR013026 (PROSITE_PROFILES); IPR019734 (PROSITE_PROFILES); IPR013026 (PROSITE_PROFILES); IPR019734 (PROSITE_PROFILES); IPR019734 (PROSITE_PROFILES); IPR011990 (SUPERFAMILY)
TRINITY_DN25328_c1_g1_i15_alb	TRINITY_DN26435_c1_g1_i25_sta	0.00336846	673693	50	Tetratricopeptide repeat (TPR)-like superfamily protein	1765	20	0	76.1	F:GO:0005515; C:GO:0009507; C:GO:0016021	F:protein binding; C:chloroplast; C:integral component of membrane			PF13432 (PFAM); IPR011990 (G3DSA:1.25.40.GENE3D); mobidb-lite (MOBIDB_LITE); PTHR26312:SF96 (PANTHER); PTHR26312 (PANTHER); IPR019734 (PROSITE_PROFILES); IPR013026 (PROSITE_PROFILES); IPR019734 (PROSITE_PROFILES); IPR011990 (SUPERFAMILY)
TRINITY_DN25328_c1_g1_i8_alb	TRINITY_DN26435_c1_g1_i11_sta	0.00318261	636523	50	Tetratricopeptide repeat (TPR)-like superfamily protein	1840	20	0	81.2	F:GO:0005515; C:GO:0009535; C:GO:0016021	F:protein binding; C:chloroplast thylakoid membrane; C:integral component of membrane			IPR011990 (G3DSA:1.25.40.GENE3D); IPR011990 (G3DSA:1.25.40.GENE3D); PF13432 (PFAM); IPR019734 (PFAM); mobidb-lite (MOBIDB_LITE); PTHR26312:SF96 (PANTHER); PTHR26312 (PANTHER); IPR019734 (PROSITE_PROFILES); IPR019734 (PROSITE_PROFILES); IPR013026 (PROSITE_PROFILES); IPR019734 (PROSITE_PROFILES); IPR019734 (PROSITE_PROFILES); IPR011990 (SUPERFAMILY)
TRINITY_DN27995_c3_g4_i5_alb	TRINITY_DN27742_c3_g2_i2_sta	0.00880254	0.000176051	50	tetratricopeptide repeat (TPR)-containing protein	312	20	9.88372e-27	95.9	F:GO:0004596	F:peptide alpha-N-acetyltransferase activity	EC:2.3.1.88	Acyltransferases	no IPS match
TRINITY_DN28462_c7_g3_i1_alb	TRINITY_DN27776_c5_g1_i2_sta	0.00730329	0.000146066	50	tetraspanin-6	595	20	7.91445e-54	83.8	C:GO:0016021	C:integral component of membrane			IPR018499 (PFAM); PTHR32191 (PANTHER); PTHR32191:SF1 (PANTHER)
TRINITY_DN28585_c5_g2_i5_alb	TRINITY_DN27809_c10_g2_i1_sta	0.0290244	0.0195982	1.48097	tetraspanin-18-like isoform X1	698	20	5.48476e-30	68.75	C:GO:0016020	C:membrane			PTHR19282 (PANTHER); PTHR19282:SF227 (PANTHER)
TRINITY_DN11476_c0_g1_i1_alb	TRINITY_DN16643_c0_g1_i1_sta	0.00141531	283061	50	Tetraketide alpha-pyrone reductase 2	1195	20	0	85.35	F:GO:0045552; F:GO:0050662; P:GO:0055114	F:dihydrokaempferol 4-reductase activity; F:coenzyme binding; P:oxidation-reduction process	EC:1.1.1.219	Dihydroflavanol 4-reductase	G3DSA:3.40.50.720 (GENE3D); IPR001509 (PFAM); PTHR10366:SF503 (PANTHER); PTHR10366 (PANTHER); cd08958 (CDD); IPR036291 (SUPERFAMILY)
TRINITY_DN54918_c0_g1_i1_alb	TRINITY_DN43851_c0_g1_i1_sta	0.00944123	0.00904405	1.04392	telomere-associated protein RIF1-like	1081	20	0	55.4					IPR028566 (PANTHER)
TRINITY_DN23986_c0_g2_i4_alb	TRINITY_DN25312_c2_g1_i3_sta	0.00402168	0.00288732	1.39288	target of Myb protein 1-like isoform X1	1611	20	3.17045e-136	61.9	C:GO:0005622; P:GO:0006886	C:intracellular; P:intracellular protein transport			mobidb-lite (MOBIDB_LITE); mobidb-lite (MOBIDB_LITE); mobidb-lite (MOBIDB_LITE); PTHR13856:SF88 (PANTHER); PTHR13856 (PANTHER)
TRINITY_DN28449_c2_g8_i3_alb	TRINITY_DN27780_c1_g5_i3_sta	0.00541582	0.00499748	1.08371	tail-anchored protein insertion receptor WRB	861	20	1.21156e-90	80.3	C:GO:0005789; C:GO:0016021; F:GO:0043621; P:GO:0048767; P:GO:0071816	C:endoplasmic reticulum membrane; C:integral component of membrane; F:protein self-association; P:root hair elongation; P:tail-anchored membrane protein insertion into ER membrane			IPR028945 (PFAM); PTHR11760:SF21 (PANTHER); PTHR11760 (PANTHER)
TRINITY_DN28082_c4_g1_i1_alb	TRINITY_DN27348_c2_g1_i4_sta	0.00599811	0.000119962	50	T-complex protein 11-like protein 1	355	17	5.94186e-07	80.88					mobidb-lite (MOBIDB_LITE)
TRINITY_DN27392_c2_g1_i2_alb	TRINITY_DN26443_c6_g1_i5_sta	0.00151576	303152	50	syntaxin-22-like	1090	20	5.69776e-119	73.3	F:GO:0005515; P:GO:0009987; C:GO:0016021; P:GO:0016192; C:GO:0044464; P:GO:0051641	F:protein binding; P:cellular process; C:integral component of membrane; P:vesicle-mediated transport; C:cell part; P:cellular localization			IPR006011 (PFAM); G3DSA:1.20.5.110 (GENE3D); G3DSA:1.20.58.70 (GENE3D); mobidb-lite (MOBIDB_LITE); PTHR19957:SF138 (PANTHER); PTHR19957 (PANTHER); IPR000727 (PROSITE_PROFILES); cd15840 (CDD); IPR010989 (SUPERFAMILY)
TRINITY_DN2869_c0_g1_i2_alb	TRINITY_DN21712_c0_g1_i4_sta	0.00133166	302258	44.0572	switch-associated protein 70 isoform X1	1016	20	2.10762e-173	72.3					G3DSA:1.20.5.340 (GENE3D); PTHR38353 (PANTHER)
TRINITY_DN27175_c4_g6_i1_alb	TRINITY_DN23171_c0_g2_i1_sta	0.00852009	0.000177649	47.9603	SWI/SNF-related matrix-associated actin-dependent regulator of chromatin subfamily A-like protein 1 isoform X2	537	20	8.88149e-23	66.6	F:GO:0005524	F:ATP binding			no IPS match
TRINITY_DN23459_c0_g2_i2_alb	TRINITY_DN24622_c0_g3_i1_sta	0.000689535	1.3939e-05	49.4681	SWI/SNF complex subunit SWI3A	2114	20	0	68.65	F:GO:0003677; F:GO:0005515	F:DNA binding; F:protein binding			IPR007526 (PFAM); IPR036388 (G3DSA:1.10.10.GENE3D); IPR032451 (PFAM); G3DSA:1.10.10.60 (GENE3D); IPR001005 (PFAM); mobidb-lite (MOBIDB_LITE); PTHR12802:SF41 (PANTHER); PTHR12802 (PANTHER); IPR007526 (PROSITE_PROFILES); IPR017884 (PROSITE_PROFILES); IPR001005 (CDD); IPR009057 (SUPERFAMILY); IPR009057 (SUPERFAMILY)
TRINITY_DN27655_c2_g2_i5_alb	TRINITY_DN23975_c0_g1_i1_sta	0.00449704	987292	45.5492	suppressor of disruption of TFIIS-like	1174	20	3.25712e-102	74.55	P:GO:0008152; F:GO:0016787	P:metabolic process; F:hydrolase activity			IPR006439 (TIGRFAM); IPR023214 (G3DSA:3.40.50.GENE3D); mobidb-lite (MOBIDB_LITE); PTHR12725:SF81 (PANTHER); PTHR12725 (PANTHER); IPR036412 (SUPERFAMILY)
TRINITY_DN18259_c1_g1_i1_alb	TRINITY_DN15326_c1_g1_i1_sta	0.00565503	0.000113101	50	Superoxide dismutase	515	19	2.09075e-06	96	F:GO:0004784; F:GO:0005507; C:GO:0005615; C:GO:0005634; C:GO:0005829; F:GO:0008270; P:GO:0010039; P:GO:0019430; P:GO:0035195; P:GO:0042742; P:GO:0055114; P:GO:0071280; P:GO:0071329; P:GO:0071457; P:GO:0071472; P:GO:0071484; P:GO:0071493	F:superoxide dismutase activity; F:copper ion binding; C:extracellular space; C:nucleus; C:cytosol; F:zinc ion binding; P:response to iron ion; P:removal of superoxide radicals; P:gene silencing by miRNA; P:defense response to bacterium; P:oxidation-reduction process; P:cellular response to copper ion; P:cellular response to sucrose stimulus; P:cellular response to ozone; P:cellular response to s…	EC:1.15.1.1	Superoxide dismutase	PS51257 (PROSITE_PROFILES)
TRINITY_DN22074_c0_g2_i1_alb	TRINITY_DN23744_c0_g1_i3_sta	0.00348902	697804	50	sulfiredoxin, chloroplastic/mitochondrial	732	20	1.08232e-60	85	F:GO:0005524; C:GO:0005737; F:GO:0032542; P:GO:0034599; P:GO:0055114; P:GO:0098869	F:ATP binding; C:cytoplasm; F:sulfiredoxin activity; P:cellular response to oxidative stress; P:oxidation-reduction process; P:cellular oxidant detoxification	EC:1.8.98.2	Sulfiredoxin	IPR003115 (PFAM); IPR016692 (PIRSF); G3DSA:3.90.1530.10 (GENE3D); mobidb-lite (MOBIDB_LITE); IPR016692 (PANTHER); cd16395 (CDD); IPR036086 (SUPERFAMILY)
TRINITY_DN27870_c8_g1_i1_alb	TRINITY_DN26291_c0_g2_i3_sta	0.00510621	0.0024146	2.11472	sugar transporter ERD6-like 5 isoform X1	2128	20	0	88.05	F:GO:0005351; F:GO:0005355; C:GO:0016021; P:GO:0046323; P:GO:1902600	F:carbohydrate:proton symporter activity; F:glucose transmembrane transporter activity; C:integral component of membrane; P:glucose import; P:proton transmembrane transport			IPR003663 (PRINTS); IPR005828 (PFAM); IPR003663 (TIGRFAM); G3DSA:1.20.1250.20 (GENE3D); mobidb-lite (MOBIDB_LITE); PTHR23500:SF352 (PANTHER); PTHR23500 (PANTHER); IPR020846 (PROSITE_PROFILES); IPR020846 (CDD); IPR036259 (SUPERFAMILY)
TRINITY_DN28901_c5_g1_i2_alb	TRINITY_DN26635_c3_g4_i3_sta	0.120706	0.0778953	1.54959	sugar carrier protein C-like	2031	20	0	91.45	F:GO:0005351; F:GO:0005355; C:GO:0016021; P:GO:0046323; P:GO:1902600	F:carbohydrate:proton symporter activity; F:glucose transmembrane transporter activity; C:integral component of membrane; P:glucose import; P:proton transmembrane transport			mobidb-lite (MOBIDB_LITE); mobidb-lite (MOBIDB_LITE); mobidb-lite (MOBIDB_LITE); mobidb-lite (MOBIDB_LITE); mobidb-lite (MOBIDB_LITE)
TRINITY_DN26753_c4_g3_i4_alb	TRINITY_DN24535_c0_g1_i1_sta	0.00949977	0.000189995	50	Sucrose-phosphatase 2	1969	20	0	85.5	F:GO:0000287; P:GO:0005986; P:GO:0016311; F:GO:0016757; F:GO:0050307	F:magnesium ion binding; P:sucrose biosynthetic process; P:dephosphorylation; F:transferase activity, transferring glycosyl groups; F:sucrose-phosphate phosphatase activity	EC:3.1.3.23; EC:3.1.3.24; EC:3.1.3.41	Sugar-phosphatase; Sucrose-phosphate phosphatase; 4-nitrophenylphosphatase	IPR012847 (TIGRFAM); IPR006380 (PFAM); IPR006379 (TIGRFAM); G3DSA:3.90.1070.10 (GENE3D); IPR013679 (PFAM); IPR023214 (G3DSA:3.40.50.GENE3D); TIGR01482 (TIGRFAM),SFLDF00043 (SFLD),SFLDG01141 (SFLD); PTHR12526:SF2 (PANTHER); PTHR12526 (PANTHER); cd02605 (CDD); IPR032710 (SUPERFAMILY); IPR036412 (SUPERFAMILY)
TRINITY_DN20591_c0_g1_i1_alb	TRINITY_DN4610_c0_g2_i2_sta	0.0061567	0.00420963	1.46253	sucrose transport protein SUT2	1733	20	0	82.8	C:GO:0005801; C:GO:0005887; P:GO:0005985; F:GO:0008515; C:GO:0009705; F:GO:0015293; P:GO:0015770; P:GO:0055085	C:cis-Golgi network; C:integral component of plasma membrane; P:sucrose metabolic process; F:sucrose transmembrane transporter activity; C:plant-type vacuole membrane; F:symporter activity; P:sucrose transport; P:transmembrane transport			G3DSA:1.20.1250.20 (GENE3D); IPR011701 (PFAM); IPR005989 (TIGRFAM); PTHR19432:SF38 (PANTHER); PTHR19432 (PANTHER); IPR020846 (PROSITE_PROFILES); IPR036259 (SUPERFAMILY)
TRINITY_DN14444_c0_g1_i1_alb	TRINITY_DN26832_c5_g1_i1_sta	0.00524561	0.000105719	49.6182	Subtilisin-like protease SBT5.3	451	20	4.21892e-89	87.5	F:GO:0004252; P:GO:0006508	F:serine-type endopeptidase activity; P:proteolysis	EC:3.4.21	Acting on peptide bonds (peptidases)	IPR037045 (G3DSA:3.30.70.GENE3D); IPR010259 (PFAM); PTHR43806 (PANTHER); PTHR43806:SF27 (PANTHER); SSF54897 (SUPERFAMILY)
TRINITY_DN33538_c0_g2_i1_alb	TRINITY_DN20056_c0_g2_i1_sta	0.00471528	983872	47.9257	subtilisin-like protease SBT2.6	587	20	1.30375e-53	86.05					IPR010259 (PFAM); PTHR37379 (PANTHER)
TRINITY_DN53874_c0_g1_i1_alb	TRINITY_DN12485_c1_g1_i1_sta	0.00620623	0.000124125	50	subtilisin-like protease SBT2.3	249	20	2.0621e-46	91.7	F:GO:0004252; P:GO:0006508	F:serine-type endopeptidase activity; P:proteolysis	EC:3.4.21	Acting on peptide bonds (peptidases)	IPR000209 (PFAM); IPR036852 (G3DSA:3.40.50.GENE3D); PTHR10795:SF439 (PANTHER); PTHR10795 (PANTHER); IPR036852 (SUPERFAMILY)
TRINITY_DN6179_c0_g1_i1_alb	TRINITY_DN26029_c8_g1_i1_sta	0.00689913	0.000137983	50	Subtilisin-like protease SBT1.2	567	20	1.43934e-48	80.3	F:GO:0004252; P:GO:0006508	F:serine-type endopeptidase activity; P:proteolysis	EC:3.4.21	Acting on peptide bonds (peptidases)	no IPS match
TRINITY_DN20981_c1_g1_i1_alb	TRINITY_DN21758_c0_g1_i1_sta	0.0143594	0.00285878	5.02291	structure-specific endonuclease subunit slx1	1266	20	9.06996e-167	87	P:GO:0006281; P:GO:0006310; F:GO:0017108; C:GO:0033557; P:GO:0090305	P:DNA repair; P:DNA recombination; F:5'-flap endonuclease activity; C:Slx1-Slx4 complex; P:nucleic acid phosphodiester bond hydrolysis	EC:3.1.30; EC:3.1.21	Acting on ester bonds; Acting on ester bonds	IPR000305 (PFAM); IPR035901 (G3DSA:3.40.1440.GENE3D); mobidb-lite (MOBIDB_LITE); mobidb-lite (MOBIDB_LITE); PTHR20208:SF10 (PANTHER); PTHR20208 (PANTHER); IPR027520 (HAMAP); IPR000305 (PROSITE_PROFILES); cd10455 (CDD)
TRINITY_DN21492_c0_g1_i1_alb	TRINITY_DN19764_c0_g1_i1_sta	0.00195269	393126	49.6708	stress responsive protein	1049	20	1.73404e-107	89.2	F:GO:0030246	F:carbohydrate binding			G3DSA:2.80.10.50 (GENE3D); PTHR31257 (PANTHER); PTHR31257:SF6 (PANTHER); IPR035992 (SUPERFAMILY)
TRINITY_DN23901_c0_g2_i1_alb	TRINITY_DN51465_c0_g1_i1_sta	0.00299613	0.0026936	1.11231	stress response protein NST1-like	1831	20	2.6512e-26	57.65					IPR007930 (PFAM); mobidb-lite (MOBIDB_LITE)
TRINITY_DN23238_c0_g1_i1_alb	TRINITY_DN21464_c0_g1_i1_sta	0.00344159	688319	50	stress enhanced protein 2, chloroplastic	1795	20	1.3973e-32	87.9	C:GO:0009535; P:GO:0009611; C:GO:0016021; P:GO:0071486; P:GO:0071492	C:chloroplast thylakoid membrane; P:response to wounding; C:integral component of membrane; P:cellular response to high light intensity; P:cellular response to UV-A			no IPS match
TRINITY_DN22123_c0_g1_i1_alb	TRINITY_DN25317_c0_g1_i6_sta	0.0277124	0.0205081	1.35129	Stem-specific protein TSJT1	1102	20	7.49078e-127	90.15					no IPS match
TRINITY_DN27359_c7_g1_i2_alb	TRINITY_DN22753_c0_g1_i1_sta	0.00402181	0.00400891	1.00322	staphylococcal-like nuclease CAN2	1395	20	0	82.7	F:GO:0003676; F:GO:0004518; F:GO:0004812; F:GO:0005524; C:GO:0005634; C:GO:0005737; P:GO:0006401; P:GO:0006418; F:GO:0046872; P:GO:0090305	F:nucleic acid binding; F:nuclease activity; F:aminoacyl-tRNA ligase activity; F:ATP binding; C:nucleus; C:cytoplasm; P:RNA catabolic process; P:tRNA aminoacylation for protein translation; F:metal ion binding; P:nucleic acid phosphodiester bond hydrolysis			IPR035437 (G3DSA:2.40.50.GENE3D); IPR016071 (PFAM); PTHR12302:SF4 (PANTHER); PTHR12302 (PANTHER); IPR016071 (PROSITE_PROFILES); SSF50199 (SUPERFAMILY)
TRINITY_DN19272_c0_g1_i1_alb	TRINITY_DN61321_c0_g1_i1_sta	0.00527968	0.00323245	1.63334	squamosa promoter-binding-like protein 16	1222	20	0	59.6	F:GO:0003677; C:GO:0005634; F:GO:0046872	F:DNA binding; C:nucleus; F:metal ion binding			IPR004333 (PFAM); IPR036893 (G3DSA:4.10.1100.GENE3D); mobidb-lite (MOBIDB_LITE); mobidb-lite (MOBIDB_LITE); PTHR31251 (PANTHER); PTHR31251:SF33 (PANTHER); IPR004333 (PROSITE_PROFILES); IPR036893 (SUPERFAMILY)
TRINITY_DN14024_c1_g1_i1_alb	TRINITY_DN57920_c0_g1_i1_sta	0.00869511	0.00814395	1.06768	spindle and kinetochore-associated protein 1 homolog	253	20	6.24411e-36	87.45	P:GO:0007059; F:GO:0008017; P:GO:0051301	P:chromosome segregation; F:microtubule binding; P:cell division			no IPS match
TRINITY_DN26630_c0_g1_i3_alb	TRINITY_DN17442_c0_g1_i2_sta	0.000817741	163548	50	sphingosine-1-phosphate lyase	2013	20	0	90.1	C:GO:0005783; F:GO:0008117; C:GO:0016021; F:GO:0016831; P:GO:0019752; P:GO:0030149; F:GO:0030170	C:endoplasmic reticulum; F:sphinganine-1-phosphate aldolase activity; C:integral component of membrane; F:carboxy-lyase activity; P:carboxylic acid metabolic process; P:sphingolipid catabolic process; F:pyridoxal phosphate binding	EC:4.1.2.27	Sphinganine-1-phosphate aldolase	IPR015421 (G3DSA:3.40.640.GENE3D); IPR002129 (PFAM); IPR015422 (G3DSA:3.90.1150.GENE3D); PTHR42735 (PANTHER); PTHR42735:SF6 (PANTHER); IPR015424 (SUPERFAMILY)
TRINITY_DN22054_c0_g2_i2_alb	TRINITY_DN27570_c8_g2_i2_sta	0.00188279	393569	47.8389	sphingosine kinase 1-like	1719	20	2.17177e-140	81.4	F:GO:0003951; C:GO:0016021; P:GO:0016310	F:NAD+ kinase activity; C:integral component of membrane; P:phosphorylation	EC:2.7.1.23	NAD(+) kinase	IPR001206 (PFAM); IPR017438 (G3DSA:3.40.50.GENE3D); PTHR12358:SF74 (PANTHER); PTHR12358 (PANTHER); IPR001206 (PROSITE_PROFILES); IPR016064 (SUPERFAMILY)
TRINITY_DN22594_c0_g1_i1_alb	TRINITY_DN22814_c0_g1_i3_sta	0.00186549	451371	41.3294	Sphingoid long-chain bases kinase 1	1781	20	0	75.75	F:GO:0003951; P:GO:0016310	F:NAD+ kinase activity; P:phosphorylation	EC:2.7.1.23	NAD(+) kinase	G3DSA:2.60.200.40 (GENE3D); IPR001206 (PFAM); IPR017438 (G3DSA:3.40.50.GENE3D); PTHR12358 (PANTHER); PTHR12358:SF52 (PANTHER); PTHR12358:SF52 (PANTHER); IPR001206 (PROSITE_PROFILES); IPR016064 (SUPERFAMILY)
TRINITY_DN22594_c0_g1_i3_alb	TRINITY_DN22814_c0_g1_i4_sta	0.00184299	4.1888e-05	43.998	Sphingoid long-chain bases kinase 1	1799	20	0	75.55	F:GO:0003951; P:GO:0016310	F:NAD+ kinase activity; P:phosphorylation	EC:2.7.1.23	NAD(+) kinase	IPR001206 (PFAM); IPR017438 (G3DSA:3.40.50.GENE3D); G3DSA:2.60.200.40 (GENE3D); PTHR12358 (PANTHER); PTHR12358:SF52 (PANTHER); PTHR12358 (PANTHER); PTHR12358:SF52 (PANTHER); IPR001206 (PROSITE_PROFILES); IPR016064 (SUPERFAMILY)
TRINITY_DN22594_c0_g1_i2_alb	TRINITY_DN22814_c0_g1_i2_sta	0.00137782	287689	47.8929	Sphingoid long-chain bases kinase 1	1414	20	1.3486e-149	72.15	F:GO:0003951; P:GO:0016310	F:NAD+ kinase activity; P:phosphorylation	EC:2.7.1.23	NAD(+) kinase	IPR017438 (G3DSA:3.40.50.GENE3D); IPR001206 (PFAM); PTHR12358 (PANTHER); PTHR12358:SF52 (PANTHER); IPR001206 (PROSITE_PROFILES); IPR016064 (SUPERFAMILY)
TRINITY_DN26477_c0_g1_i4_alb	TRINITY_DN26517_c3_g2_i4_sta	0.00342503	690293	49.617	Spermine synthase	1597	20	0	83.7	F:GO:0004766; P:GO:0006596	F:spermidine synthase activity; P:polyamine biosynthetic process	EC:2.5.1.16	Spermidine synthase	G3DSA:3.40.50.150 (GENE3D); IPR037163 (G3DSA:2.30.140.GENE3D); IPR035246 (PFAM); IPR001045 (TIGRFAM); PF01564 (PFAM); PTHR11558:SF29 (PANTHER); PTHR11558 (PANTHER); IPR030374 (PROSITE_PROFILES); IPR001045 (HAMAP); cd02440 (CDD); IPR029063 (SUPERFAMILY)
TRINITY_DN25822_c5_g1_i1_alb	TRINITY_DN25983_c8_g1_i1_sta	0.00527644	0.000105529	50	Sorting nexin 2B	403	20	3.14978e-74	87.5	F:GO:0035091	F:phosphatidylinositol binding			no IPS match
TRINITY_DN25822_c4_g1_i6_alb	TRINITY_DN25983_c5_g2_i4_sta	0.00144514	289028	50	Sorting nexin 2B	1640	20	0	78.9	C:GO:0005768; P:GO:0006897; P:GO:0016050; C:GO:0019898; F:GO:0035091	C:endosome; P:endocytosis; P:vesicle organization; C:extrinsic component of membrane; F:phosphatidylinositol binding			IPR001683 (PFAM); IPR027267 (G3DSA:1.20.1270.GENE3D); IPR036871 (G3DSA:3.30.1520.GENE3D); IPR015404 (PFAM); mobidb-lite (MOBIDB_LITE); PTHR10555 (PANTHER); PTHR10555:SF201 (PANTHER); IPR001683 (PROSITE_PROFILES); cd07596 (CDD); IPR036871 (SUPERFAMILY)
TRINITY_DN25141_c0_g1_i1_alb	TRINITY_DN26300_c0_g1_i14_sta	0.0014835	296701	50	Solute carrier family 40 member 2, chloroplastic	2496	20	0	83.25	F:GO:0005381; C:GO:0016021; P:GO:0034755	F:iron ion transmembrane transporter activity; C:integral component of membrane; P:iron ion transmembrane transport			IPR009716 (PFAM); IPR009716 (PANTHER); PTHR11660:SF53 (PANTHER); IPR036259 (SUPERFAMILY)
TRINITY_DN28928_c2_g2_i2_alb	TRINITY_DN27242_c3_g2_i1_sta	0.00653479	0.00164626	3.96948	solute carrier family 25 member 44-like	1692	20	1.19188e-159	79.45	C:GO:0016021; P:GO:0055085	C:integral component of membrane; P:transmembrane transport			mobidb-lite (MOBIDB_LITE); mobidb-lite (MOBIDB_LITE); mobidb-lite (MOBIDB_LITE)
TRINITY_DN19985_c2_g1_i1_alb	TRINITY_DN27534_c3_g2_i1_sta	0.0112206	0.000224412	50	Soluble inorganic pyrophosphatase	431	20	4.44663e-44	89.6	F:GO:0000287; F:GO:0004427; C:GO:0005737; P:GO:0006796	F:magnesium ion binding; F:inorganic diphosphatase activity; C:cytoplasm; P:phosphate-containing compound metabolic process	EC:3.6.1.1	Inorganic diphosphatase	IPR036649 (G3DSA:3.90.80.GENE3D); mobidb-lite (MOBIDB_LITE); PTHR10286:SF10 (PANTHER); IPR008162 (PANTHER); IPR036649 (SUPERFAMILY)
TRINITY_DN25838_c3_g2_i13_alb	TRINITY_DN25680_c0_g1_i6_sta	0.00398575	7.9715e-05	50	soluble inorganic pyrophosphatase	1325	20	1.05241e-90	97.25	F:GO:0000287; F:GO:0004427; C:GO:0005737; P:GO:0006796	F:magnesium ion binding; F:inorganic diphosphatase activity; C:cytoplasm; P:phosphate-containing compound metabolic process	EC:3.6.1.1	Inorganic diphosphatase	IPR036649 (G3DSA:3.90.80.GENE3D); IPR008162 (PFAM); IPR008162 (PANTHER); PTHR10286:SF40 (PANTHER); IPR036649 (SUPERFAMILY)
TRINITY_DN26205_c1_g1_i2_alb	TRINITY_DN22126_c0_g2_i5_sta	0.000824333	164867	50	sodium/proton antiporter 2-like	2368	20	0	93.3	C:GO:0016021; P:GO:0055085	C:integral component of membrane; P:transmembrane transport			IPR004680 (PFAM); mobidb-lite (MOBIDB_LITE); PTHR43269:SF2 (PANTHER); PTHR43269 (PANTHER)
TRINITY_DN25833_c0_g1_i8_alb	TRINITY_DN26704_c0_g1_i16_sta	0.000814755	167011	48.7845	sodium/hydrogen exchanger 6-like isoform X2	1961	20	0	91.3	P:GO:0006885; F:GO:0015385; C:GO:0016021; P:GO:0035725; P:GO:1902600	P:regulation of pH; F:sodium:proton antiporter activity; C:integral component of membrane; P:sodium ion transmembrane transport; P:proton transmembrane transport			IPR004709 (PRINTS); IPR006153 (PFAM); IPR004709 (TIGRFAM); mobidb-lite (MOBIDB_LITE); IPR018422 (PANTHER); PTHR10110:SF111 (PANTHER)
TRINITY_DN23240_c0_g1_i1_alb	TRINITY_DN26636_c1_g3_i1_sta	0.0145392	0.000290785	50	sodium/hydrogen exchanger 2-like	779	20	6.81323e-39	76.95	C:GO:0005774; C:GO:0005886; P:GO:0009651; F:GO:0015385; F:GO:0015386; C:GO:0016021; P:GO:0051453; P:GO:0055075; P:GO:0071805; P:GO:0098719; P:GO:1902600	C:vacuolar membrane; C:plasma membrane; P:response to salt stress; F:sodium:proton antiporter activity; F:potassium:proton antiporter activity; C:integral component of membrane; P:regulation of intracellular pH; P:potassium ion homeostasis; P:potassium ion transmembrane transport; P:sodium ion import across plasma membrane; P:proton transmembrane transport			IPR018422 (PANTHER); PTHR10110:SF154 (PANTHER)
TRINITY_DN23713_c1_g1_i1_alb	TRINITY_DN3300_c0_g1_i1_sta	0.00150962	325438	46.3875	SNW/SKI-interacting protein-like	3072	20	0	88.8	P:GO:0000350; F:GO:0003712; C:GO:0005730; P:GO:0006357; P:GO:0009737; P:GO:0010555; F:GO:0036002; P:GO:0042752; P:GO:0045893; C:GO:0071013; C:GO:0071014; C:GO:0071141; P:GO:1901002; P:GO:1902584; P:GO:2000028	P:generation of catalytic spliceosome for second transesterification step; F:transcription cofactor activity; C:nucleolus; P:regulation of transcription by RNA polymerase II; P:response to abscisic acid; P:response to mannitol; F:pre-mRNA binding; P:regulation of circadian rhythm; P:positive regulation of transcription, DNA-templated; C:catalytic step 2 spliceosome; C:post-mRNA release spliceosom…			IPR004015 (PFAM); mobidb-lite (MOBIDB_LITE); mobidb-lite (MOBIDB_LITE); mobidb-lite (MOBIDB_LITE); mobidb-lite (MOBIDB_LITE); mobidb-lite (MOBIDB_LITE); IPR017862 (PANTHER)
TRINITY_DN27200_c0_g1_i3_alb	TRINITY_DN24006_c0_g1_i1_sta	0.0275533	0.000551066	50	SNAP25 homologous protein SNAP33-like	916	20	1.25634e-07	87.3	F:GO:0005484; C:GO:0005622; P:GO:0006886; C:GO:0016020; P:GO:0061025	F:SNAP receptor activity; C:intracellular; P:intracellular protein transport; C:membrane; P:membrane fusion			no IPS match
TRINITY_DN24695_c0_g1_i1_alb	TRINITY_DN17053_c0_g1_i1_sta	0.00806117	0.00592287	1.36102	small nuclear ribonucleoprotein-associated protein B'-like	888	20	9.83712e-06	97.3	F:GO:0003723; C:GO:0005634	F:RNA binding; C:nucleus			mobidb-lite (MOBIDB_LITE); mobidb-lite (MOBIDB_LITE)
TRINITY_DN44173_c0_g1_i1_alb	TRINITY_DN56709_c0_g1_i1_sta	0.00507018	0.000101404	50	small heat shock protein, chloroplastic-like	500	20	9.79018e-85	69.55	P:GO:0009408; C:GO:0009536	P:response to heat; C:plastid			IPR008978 (G3DSA:2.60.40.GENE3D); IPR002068 (PFAM); mobidb-lite (MOBIDB_LITE); IPR031107 (PANTHER); PTHR11527:SF167 (PANTHER); IPR002068 (PROSITE_PROFILES); cd06464 (CDD); IPR008978 (SUPERFAMILY)
TRINITY_DN26523_c1_g2_i1_alb	TRINITY_DN25059_c1_g2_i2_sta	0.00229431	458862	50	SKP1-like protein 1B	939	20	5.55636e-74	80.6	P:GO:0006511; P:GO:0009793; F:GO:0016301; P:GO:0016310	P:ubiquitin-dependent protein catabolic process; P:embryo development ending in seed dormancy; F:kinase activity; P:phosphorylation			no IPS match
TRINITY_DN26825_c4_g1_i1_alb	TRINITY_DN27464_c9_g3_i1_sta	0.00646566	0.000129313	50	SKP1-like protein 1A	578	1	3.84137e-05	84					no IPS match
TRINITY_DN25175_c2_g1_i1_alb	TRINITY_DN24358_c0_g2_i1_sta	0.00198049	408492	48.4831	Sister chromatid cohesion protein PDS A	1619	20	0	74.45	F:GO:0005488	F:binding			mobidb-lite (MOBIDB_LITE); PTHR12663 (PANTHER); PTHR12663:SF3 (PANTHER); IPR016024 (SUPERFAMILY)
TRINITY_DN17612_c0_g1_i1_alb	TRINITY_DN4734_c0_g2_i1_sta	0.00193423	3.921e-05	49.33	Single-stranded DNA-binding protein, mitochondrial	966	20	1.21551e-138	85.3	F:GO:0003697; P:GO:0006260	F:single-stranded DNA binding; P:DNA replication			G3DSA:2.40.50.140 (GENE3D); IPR000424 (PFAM); IPR000424 (PANTHER); PTHR10302:SF6 (PANTHER); IPR000424 (PROSITE_PROFILES); IPR000424 (CDD); IPR012340 (SUPERFAMILY)
TRINITY_DN26289_c5_g2_i1_alb	TRINITY_DN25272_c0_g2_i1_sta	0.0660845	0.0269597	2.45124	signal peptidase complex catalytic subunit SEC11A-like	761	20	8.99936e-105	98.65	C:GO:0005787; P:GO:0006465; F:GO:0008233; C:GO:0016021	C:signal peptidase complex; P:signal peptide processing; F:peptidase activity; C:integral component of membrane			IPR001733 (PRINTS); IPR015927 (PFAM); IPR001733 (TIGRFAM); IPR001733 (PANTHER); PTHR10806:SF16 (PANTHER); cd06530 (CDD); IPR036286 (SUPERFAMILY)
TRINITY_DN26289_c5_g2_i2_alb	TRINITY_DN25272_c0_g1_i1_sta	0.00788422	0.000167731	47.0051	signal peptidase complex catalytic subunit SEC11A-like	686	20	8.7372e-75	98.2	P:GO:0006465; F:GO:0008233; C:GO:0016021	P:signal peptide processing; F:peptidase activity; C:integral component of membrane			IPR001733 (PANTHER); PTHR10806:SF16 (PANTHER); cd06530 (CDD)
TRINITY_DN21788_c0_g2_i3_alb	TRINITY_DN25998_c0_g1_i5_sta	0.00585215	0.00320471	1.82611	sialyltransferase-like protein 2	1910	20	0	89.4	C:GO:0000139; C:GO:0005768; C:GO:0005802; F:GO:0008373; P:GO:0009311; P:GO:0009846; P:GO:0009860; C:GO:0016021; P:GO:0018279; P:GO:0097503	C:Golgi membrane; C:endosome; C:trans-Golgi network; F:sialyltransferase activity; P:oligosaccharide metabolic process; P:pollen germination; P:pollen tube growth; C:integral component of membrane; P:protein N-linked glycosylation via asparagine; P:sialylation	EC:2.4.99	Glycosyltransferases	IPR001675 (PFAM); IPR038578 (G3DSA:3.90.1480.GENE3D); PTHR13713:SF42 (PANTHER); PTHR13713 (PANTHER)
TRINITY_DN43846_c0_g1_i1_alb	TRINITY_DN44981_c0_g1_i1_sta	0.0143833	0.000300327	47.8922	short-chain type dehydrogenase/reductase-like	268	1	1.294e-07	63					no IPS match
TRINITY_DN51667_c0_g1_i1_alb	TRINITY_DN61064_c0_g1_i1_sta	0.0046862	937241	50	short-chain dehydrogenase/reductase	566	20	3.88249e-14	76.75	C:GO:0016021	C:integral component of membrane			G3DSA:3.40.50.720 (GENE3D); IPR002347 (PFAM); PTHR43086:SF2 (PANTHER); PTHR43086 (PANTHER); IPR036291 (SUPERFAMILY)
TRINITY_DN24119_c0_g1_i5_alb	TRINITY_DN25568_c0_g1_i18_sta	0.00305752	640957	47.7025	short-chain dehydrogenase TIC 32, chloroplastic-like	1839	20	1.56041e-179	87.05	C:GO:0005886; P:GO:0006952	C:plasma membrane; P:defense response			IPR002347 (PRINTS); IPR002347 (PRINTS); G3DSA:3.40.50.720 (GENE3D); IPR002347 (PFAM); PTHR31942:SF36 (PANTHER); PTHR31942 (PANTHER); cd05327 (CDD); IPR036291 (SUPERFAMILY)
TRINITY_DN24177_c1_g2_i1_alb	TRINITY_DN20929_c0_g1_i1_sta	0.00259483	529603	48.9958	shikimate O-hydroxycinnamoyltransferase	1897	20	0	81.3	C:GO:0005829; P:GO:0009809; P:GO:0009963; P:GO:0010252; C:GO:0016020; F:GO:0047172; F:GO:0047205	C:cytosol; P:lignin biosynthetic process; P:positive regulation of flavonoid biosynthetic process; P:auxin homeostasis; C:membrane; F:shikimate O-hydroxycinnamoyltransferase activity; F:quinate O-hydroxycinnamoyltransferase activity	EC:2.3.1.133; EC:2.3.1.99	Shikimate O-hydroxycinnamoyltransferase; Quinate O-hydroxycinnamoyltransferase	mobidb-lite (MOBIDB_LITE); mobidb-lite (MOBIDB_LITE); mobidb-lite (MOBIDB_LITE)
TRINITY_DN26411_c0_g1_i1_alb	TRINITY_DN24563_c0_g2_i3_sta	0.00392804	785608	50	shikimate kinase 3, chloroplastic-like	1221	2	7.04416e-16	60.5	F:GO:0016301; P:GO:0016310	F:kinase activity; P:phosphorylation			no IPS match
TRINITY_DN27433_c1_g1_i2_alb	TRINITY_DN25661_c0_g1_i1_sta	0.0171599	0.000343845	49.906	Shaggy-related protein kinase NtK-1	522	2	1.58478e-07	62	F:GO:0003676; F:GO:0008270; P:GO:0015074; F:GO:0016301; P:GO:0016310	F:nucleic acid binding; F:zinc ion binding; P:DNA integration; F:kinase activity; P:phosphorylation			no IPS match
TRINITY_DN26359_c0_g2_i4_alb	TRINITY_DN27207_c2_g3_i3_sta	0.00962517	0.000192503	50	shaggy-related protein kinase eta-like	1012	20	1.11176e-11	95.75	F:GO:0004674; F:GO:0005524; C:GO:0005886; P:GO:0009729; P:GO:0009733; P:GO:0009825; P:GO:0009965; P:GO:0016032; F:GO:0042802; P:GO:0046777; P:GO:0046827; P:GO:0048765; P:GO:1900458	F:protein serine/threonine kinase activity; F:ATP binding; C:plasma membrane; P:detection of brassinosteroid stimulus; P:response to auxin; P:multidimensional cell growth; P:leaf morphogenesis; P:viral process; F:identical protein binding; P:protein autophosphorylation; P:positive regulation of protein export from nucleus; P:root hair cell differentiation; P:negative regulation of brassinosteroid…	EC:2.7.11	Transferring phosphorus-containing groups	no IPS match
TRINITY_DN24168_c1_g1_i1_alb	TRINITY_DN22361_c4_g1_i1_sta	0.00916981	0.000183396	50	Serine/threonine-protein phosphatase PP1	720	20	2.01347e-74	93.95	F:GO:0004721; P:GO:0006470; C:GO:0016021; F:GO:0046872	F:phosphoprotein phosphatase activity; P:protein dephosphorylation; C:integral component of membrane; F:metal ion binding	EC:3.1.3.16; EC:3.1.3.41	Protein-serine/threonine phosphatase; 4-nitrophenylphosphatase	IPR006186 (PRINTS); IPR029052 (G3DSA:3.60.21.GENE3D); PTHR11668 (PANTHER); PTHR11668:SF403 (PANTHER); SSF56300 (SUPERFAMILY)
TRINITY_DN28900_c1_g2_i1_alb	TRINITY_DN18490_c0_g1_i1_sta	0.0327626	0.012193	2.68701	serine/threonine-protein phosphatase 7 long form homolog	860	10	1.84117e-36	55					mobidb-lite (MOBIDB_LITE)
TRINITY_DN2549_c0_g1_i1_alb	TRINITY_DN62043_c0_g1_i1_sta	0.0140656	0.000283146	49.6761	serine/threonine-protein phosphatase 7 long form homolog	526	5	1.07564e-09	73					no IPS match
TRINITY_DN23232_c0_g1_i1_alb	TRINITY_DN26977_c10_g1_i1_sta	0.00706481	0.000141296	50	serine/threonine-protein phosphatase 7 long form homolog	2140	6	1.67918e-08	55.5					mobidb-lite (MOBIDB_LITE)
TRINITY_DN40632_c0_g1_i1_alb	TRINITY_DN47173_c0_g1_i1_sta	0.00567812	0.000113562	50	serine/threonine-protein kinase-like protein CCR4	300	20	5.66597e-21	63.65	F:GO:0016301	F:kinase activity			no IPS match
TRINITY_DN27111_c2_g1_i1_alb	TRINITY_DN27523_c1_g1_i3_sta	0.00495457	990914	50	serine/threonine-protein kinase-like protein CCR4	1262	20	1.09516e-22	65.6	F:GO:0016301	F:kinase activity			IPR001623 (PRINTS); IPR001623 (PFAM); IPR036869 (G3DSA:1.10.287.GENE3D); mobidb-lite (MOBIDB_LITE); PTHR24074 (PANTHER); PTHR24074:SF12 (PANTHER); IPR001623 (PROSITE_PROFILES); IPR001623 (CDD); IPR036869 (SUPERFAMILY)
TRINITY_DN24520_c0_g1_i2_alb	TRINITY_DN22542_c0_g2_i3_sta	0.00163493	326985	50	serine/threonine-protein kinase tricorner-like isoform X2	2043	20	0	82.7	F:GO:0004674; F:GO:0005524; P:GO:0006468	F:protein serine/threonine kinase activity; F:ATP binding; P:protein phosphorylation	EC:2.7.11	Transferring phosphorus-containing groups	IPR000719 (PFAM); IPR017892 (PFAM); mobidb-lite (MOBIDB_LITE); mobidb-lite (MOBIDB_LITE); PTHR24356:SF312 (PANTHER); PTHR24356 (PANTHER); IPR000719 (PROSITE_PROFILES); IPR000961 (PROSITE_PROFILES); cd05599 (CDD); IPR011009 (SUPERFAMILY)
TRINITY_DN26610_c4_g4_i1_alb	TRINITY_DN22331_c0_g2_i1_sta	0.00716816	0.000143363	50	serine/threonine-protein kinase STY8	1023	20	9.17656e-16	83.25	P:GO:0000186; F:GO:0004709; F:GO:0005524; C:GO:0005737; P:GO:0009734; P:GO:0009742	P:activation of MAPKK activity; F:MAP kinase kinase kinase activity; F:ATP binding; C:cytoplasm; P:auxin-activated signaling pathway; P:brassinosteroid mediated signaling pathway	EC:2.7.11.25; EC:2.7.11	Mitogen-activated protein kinase kinase kinase; Transferring phosphorus-containing groups	mobidb-lite (MOBIDB_LITE)
TRINITY_DN27450_c7_g3_i1_alb	TRINITY_DN27300_c2_g1_i2_sta	0.00134356	268713	50	serine/threonine-protein kinase STY46	1261	20	8.17572e-152	83.5	F:GO:0004674; F:GO:0004871; F:GO:0005524; C:GO:0005829; P:GO:0006468; P:GO:0035556	F:protein serine/threonine kinase activity; F:signal transducer activity; F:ATP binding; C:cytosol; P:protein phosphorylation; P:intracellular signal transduction	EC:2.7.11	Transferring phosphorus-containing groups	IPR002912 (PFAM); G3DSA:3.30.70.260 (GENE3D); mobidb-lite (MOBIDB_LITE); PTHR44012:SF1 (PANTHER); PTHR44012 (PANTHER); IPR002912 (PROSITE_PROFILES); cd04928 (CDD); SSF55021 (SUPERFAMILY)
TRINITY_DN25100_c1_g1_i2_alb	TRINITY_DN26525_c0_g3_i2_sta	0.00196089	392179	50	serine/threonine-protein kinase STY17-like	1779	20	0	87.2	F:GO:0004672; F:GO:0005524; P:GO:0006468	F:protein kinase activity; F:ATP binding; P:protein phosphorylation			IPR001245 (PRINTS); G3DSA:1.10.510.10 (GENE3D); IPR001245 (PFAM); G3DSA:3.30.200.20 (GENE3D); PIRSF000654 (PIRSF); PTHR44084 (PANTHER); PTHR44084:SF6 (PANTHER); IPR000719 (PROSITE_PROFILES); cd13999 (CDD); IPR011009 (SUPERFAMILY)
TRINITY_DN23219_c0_g1_i1_alb	TRINITY_DN21465_c0_g3_i1_sta	0.0047763	9.5526e-05	50	serine/threonine-protein kinase SRK2E-like	962	20	2.18106e-39	92	F:GO:0004674; F:GO:0005524; P:GO:0006468	F:protein serine/threonine kinase activity; F:ATP binding; P:protein phosphorylation	EC:2.7.11	Transferring phosphorus-containing groups	no IPS match
TRINITY_DN16653_c1_g1_i1_alb	TRINITY_DN29933_c0_g1_i1_sta	0.00239488	480886	49.8016	serine/threonine-protein kinase SAPK7-like	634	20	9.11496e-126	79.4	F:GO:0004674; F:GO:0005524; C:GO:0005634; C:GO:0005737; P:GO:0006468; P:GO:0009738; P:GO:0035556; P:GO:0042742	F:protein serine/threonine kinase activity; F:ATP binding; C:nucleus; C:cytoplasm; P:protein phosphorylation; P:abscisic acid-activated signaling pathway; P:intracellular signal transduction; P:defense response to bacterium	EC:2.7.11	Transferring phosphorus-containing groups	G3DSA:1.10.510.10 (GENE3D); IPR000719 (PFAM); mobidb-lite (MOBIDB_LITE); PTHR24343:SF161 (PANTHER); PTHR24343 (PANTHER); IPR000719 (PROSITE_PROFILES); IPR011009 (SUPERFAMILY)
TRINITY_DN26232_c6_g1_i1_alb	TRINITY_DN27621_c15_g1_i1_sta	0.00626361	0.000125272	50	serine/threonine-protein kinase OXI1-like	527	20	3.42103e-15	75.5	F:GO:0004674; F:GO:0005524; P:GO:0006468	F:protein serine/threonine kinase activity; F:ATP binding; P:protein phosphorylation	EC:2.7.11	Transferring phosphorus-containing groups	mobidb-lite (MOBIDB_LITE)
TRINITY_DN26825_c11_g1_i4_alb	TRINITY_DN24327_c0_g3_i6_sta	0.00216751	433503	50	serine/threonine-protein kinase Nek6 isoform X2	1311	20	0	68.5	F:GO:0004672; F:GO:0005515; F:GO:0005524; C:GO:0005737; P:GO:0006468	F:protein kinase activity; F:protein binding; F:ATP binding; C:cytoplasm; P:protein phosphorylation			G3DSA:1.10.510.10 (GENE3D); IPR000719 (PFAM); mobidb-lite (MOBIDB_LITE); mobidb-lite (MOBIDB_LITE); PTHR43671 (PANTHER); PTHR43671:SF8 (PANTHER); PTHR43671 (PANTHER); IPR000719 (PROSITE_PROFILES); IPR011009 (SUPERFAMILY)
TRINITY_DN2088_c0_g2_i1_alb	TRINITY_DN27059_c1_g1_i1_sta	0.00739098	0.00014782	50	serine/threonine-protein kinase HT1-like isoform X2	319	1	3.35445e-08	81					no IPS match
TRINITY_DN13612_c0_g1_i1_alb	TRINITY_DN27172_c4_g3_i3_sta	0.00253867	5.1239e-05	49.5457	serine/threonine-protein kinase HT1-like	890	20	9.14167e-86	93	F:GO:0004672; F:GO:0005524; P:GO:0006468	F:protein kinase activity; F:ATP binding; P:protein phosphorylation			no IPS match
TRINITY_DN38102_c0_g1_i1_alb	TRINITY_DN6062_c0_g1_i1_sta	0.00243781	487562	50	serine/threonine-protein kinase haspin homolog	522	20	5.45816e-117	87.2	P:GO:0000278; F:GO:0005524; C:GO:0005634; C:GO:0005737; F:GO:0035402; P:GO:0035407; F:GO:0072354; P:GO:0072355	P:mitotic cell cycle; F:ATP binding; C:nucleus; C:cytoplasm; F:histone kinase activity (H3-T11 specific); P:histone H3-T11 phosphorylation; F:histone kinase activity (H3-T3 specific); P:histone H3-T3 phosphorylation	EC:2.7.11	Transferring phosphorus-containing groups	G3DSA:3.30.200.20 (GENE3D); G3DSA:1.10.510.10 (GENE3D); PF12330 (PFAM); PTHR24419 (PANTHER); PTHR24419:SF18 (PANTHER); IPR000719 (PROSITE_PROFILES); IPR011009 (SUPERFAMILY)
TRINITY_DN20443_c0_g1_i2_alb	TRINITY_DN24051_c0_g1_i6_sta	0.0021189	6.0753e-05	34.8773	serine/threonine-protein kinase fray2 isoform X1	1508	20	7.96117e-126	78	F:GO:0003723	F:RNA binding			mobidb-lite (MOBIDB_LITE)
TRINITY_DN27647_c0_g1_i21_alb	TRINITY_DN26773_c0_g2_i25_sta	0.00230257	478743	48.0962	serine/threonine-protein kinase AFC1 isoform X1	719	20	9.79053e-96	82.6	F:GO:0004672; F:GO:0005524; P:GO:0006468	F:protein kinase activity; F:ATP binding; P:protein phosphorylation			IPR000719 (PFAM); G3DSA:3.30.200.20 (GENE3D); PTHR24058 (PANTHER); PTHR24058:SF44 (PANTHER); IPR000719 (PROSITE_PROFILES); IPR011009 (SUPERFAMILY)
TRINITY_DN21274_c2_g1_i1_alb	TRINITY_DN5939_c0_g1_i1_sta	0.00394063	788126	50	serine/threonine receptor-like kinase NFP	1126	20	9.87763e-109	73.05	C:GO:0016020; F:GO:0016301; P:GO:0016310	C:membrane; F:kinase activity; P:phosphorylation			IPR036779 (G3DSA:3.10.350.GENE3D); IPR036779 (G3DSA:3.10.350.GENE3D); PTHR33734:SF6 (PANTHER); PTHR33734 (PANTHER); IPR018392 (CDD); SSF54106 (SUPERFAMILY)
TRINITY_DN27788_c1_g1_i9_alb	TRINITY_DN27534_c8_g2_i16_sta	0.00130125	303392	42.8902	serine/threonine protein phosphatase 2A 55 kDa regulatory subunit B beta isoform-like	1157	20	2.07065e-145	77.55	C:GO:0000159; P:GO:0000278; F:GO:0004722; F:GO:0005515; C:GO:0005829; C:GO:0016020; F:GO:0019888; P:GO:0032502; P:GO:0043666; P:GO:0070262	C:protein phosphatase type 2A complex; P:mitotic cell cycle; F:protein serine/threonine phosphatase activity; F:protein binding; C:cytosol; C:membrane; F:protein phosphatase regulator activity; P:developmental process; P:regulation of phosphoprotein phosphatase activity; P:peptidyl-serine dephosphorylation	EC:3.1.3.16; EC:3.1.3.41	Protein-serine/threonine phosphatase; 4-nitrophenylphosphatase	IPR000009 (PRINTS); IPR000009 (PIRSF); IPR001680 (PFAM); IPR000009 (PANTHER); PTHR11871:SF12 (PANTHER); IPR036322 (SUPERFAMILY)
TRINITY_DN27788_c1_g1_i12_alb	TRINITY_DN27534_c8_g2_i19_sta	0.00527909	0.000105582	50	serine/threonine protein phosphatase 2A 55 kDa regulatory subunit B beta isoform-like	1326	20	1.28068e-131	80.15	C:GO:0000159; F:GO:0005515; F:GO:0019888; P:GO:0043666	C:protein phosphatase type 2A complex; F:protein binding; F:protein phosphatase regulator activity; P:regulation of phosphoprotein phosphatase activity			IPR000009 (PRINTS); IPR001680 (PFAM); mobidb-lite (MOBIDB_LITE); PTHR11871:SF12 (PANTHER); IPR000009 (PANTHER); IPR036322 (SUPERFAMILY)
TRINITY_DN28101_c2_g4_i1_alb	TRINITY_DN50335_c0_g1_i1_sta	0.0119758	0.000239517	50	serine/arginine-rich splicing factor SR34B-like isoform X1	2707	2	0.000192606	100					no IPS match
TRINITY_DN25925_c2_g1_i1_alb	TRINITY_DN22345_c0_g2_i1_sta	0.00696	0.0001392	50	serine/arginine-rich SC35-like splicing factor SCL28	1398	20	7.85203e-94	75.4	F:GO:0003700; F:GO:0003723; P:GO:0006355; C:GO:0043229	F:DNA binding transcription factor activity; F:RNA binding; P:regulation of transcription, DNA-templated; C:intracellular organelle			IPR012677 (G3DSA:3.30.70.GENE3D); IPR000504 (PFAM); mobidb-lite (MOBIDB_LITE); mobidb-lite (MOBIDB_LITE); PTHR23147 (PANTHER); PTHR23147:SF7 (PANTHER); PTHR23147 (PANTHER); PTHR23147:SF7 (PANTHER); IPR001289 (PROSITE_PROFILES); IPR000504 (PROSITE_PROFILES); IPR035979 (SUPERFAMILY)
TRINITY_DN25925_c2_g1_i3_alb	TRINITY_DN22345_c0_g1_i1_sta	0.00716652	0.00014333	50	serine/arginine-rich SC35-like splicing factor SCL28	1301	20	2.85796e-94	75.4	F:GO:0003700; F:GO:0003723; P:GO:0006355; C:GO:0043229	F:DNA binding transcription factor activity; F:RNA binding; P:regulation of transcription, DNA-templated; C:intracellular organelle			IPR000504 (PFAM); IPR012677 (G3DSA:3.30.70.GENE3D); mobidb-lite (MOBIDB_LITE); mobidb-lite (MOBIDB_LITE); PTHR23147 (PANTHER); PTHR23147:SF7 (PANTHER); PTHR23147 (PANTHER); IPR001289 (PROSITE_PROFILES); IPR000504 (PROSITE_PROFILES); IPR035979 (SUPERFAMILY)
TRINITY_DN24295_c0_g2_i1_alb	TRINITY_DN25191_c0_g2_i1_sta	0.0227543	0.000455087	50	serine/arginine repetitive matrix protein 2	441	1	2.71374e-12	86					mobidb-lite (MOBIDB_LITE)
TRINITY_DN24428_c1_g1_i1_alb	TRINITY_DN25332_c0_g1_i1_sta	0.0189499	0.0127505	1.48621	serine/arginine repetitive matrix protein 1-like isoform X2	746	2	5.08914e-07	88					no IPS match
TRINITY_DN2470_c1_g1_i1_alb	TRINITY_DN15563_c1_g1_i1_sta	0.00590498	0.000119679	49.3401	serine/arginine repetitive matrix protein 1-like	825	20	1.47525e-158	60.85					mobidb-lite (MOBIDB_LITE); mobidb-lite (MOBIDB_LITE); PTHR34367 (PANTHER)
TRINITY_DN28267_c1_g1_i3_alb	TRINITY_DN23094_c0_g1_i1_sta	0.000806456	161291	50	serine decarboxylase 1	2057	20	0	88.65	C:GO:0016021; F:GO:0016831; P:GO:0019752; F:GO:0030170	C:integral component of membrane; F:carboxy-lyase activity; P:carboxylic acid metabolic process; F:pyridoxal phosphate binding			IPR015421 (G3DSA:3.40.640.GENE3D); IPR015422 (G3DSA:3.90.1150.GENE3D); IPR002129 (PFAM); PTHR11999:SF110 (PANTHER); PTHR11999 (PANTHER); IPR015424 (SUPERFAMILY)
TRINITY_DN28321_c7_g2_i1_alb	TRINITY_DN26908_c1_g1_i1_sta	0.00234724	0.00185657	1.26429	Serine carboxypeptidase-like 51	1551	20	0	80.8	F:GO:0004185; P:GO:0051603	F:serine-type carboxypeptidase activity; P:proteolysis involved in cellular protein catabolic process	EC:3.4.21; EC:3.4.16	Acting on peptide bonds (peptidases); Acting on peptide bonds (peptidases)	IPR001563 (PRINTS); IPR029058 (G3DSA:3.40.50.GENE3D); IPR001563 (PFAM); PTHR11802:SF195 (PANTHER); IPR001563 (PANTHER); IPR029058 (SUPERFAMILY)
TRINITY_DN26991_c2_g1_i5_alb	TRINITY_DN27136_c8_g1_i6_sta	0.0104906	0.00021942	47.8104	Serine carboxypeptidase-like 33	719	20	2.69381e-19	87.6	F:GO:0004185; C:GO:0005773; P:GO:0051603	F:serine-type carboxypeptidase activity; C:vacuole; P:proteolysis involved in cellular protein catabolic process	EC:3.4.21; EC:3.4.16	Acting on peptide bonds (peptidases); Acting on peptide bonds (peptidases)	no IPS match
TRINITY_DN23697_c0_g1_i1_alb	TRINITY_DN22232_c0_g1_i3_sta	0.00291824	583647	50	serine carboxypeptidase-like 18 isoform X2	1910	20	0	79.4	F:GO:0004185; F:GO:0016747; P:GO:0019748; P:GO:0051603	F:serine-type carboxypeptidase activity; F:transferase activity, transferring acyl groups other than amino-acyl groups; P:secondary metabolic process; P:proteolysis involved in cellular protein catabolic process	EC:3.4.21; EC:3.4.16	Acting on peptide bonds (peptidases); Acting on peptide bonds (peptidases)	IPR001563 (PRINTS); IPR001563 (PFAM); IPR029058 (G3DSA:3.40.50.GENE3D); G3DSA:3.40.50.12670 (GENE3D); PTHR11802:SF121 (PANTHER); IPR001563 (PANTHER); IPR029058 (SUPERFAMILY)
TRINITY_DN26599_c0_g2_i1_alb	TRINITY_DN27755_c0_g1_i1_sta	0.00777303	0.000186198	41.7461	serine carboxypeptidase-like 1 isoform X1	363	3	1.83069e-05	77.67					no IPS match
TRINITY_DN24990_c0_g1_i1_alb	TRINITY_DN23074_c0_g2_i1_sta	0.0182792	0.0147151	1.2422	serine carboxypeptidase-like	1910	20	0	83.35	F:GO:0004185; P:GO:0006508	F:serine-type carboxypeptidase activity; P:proteolysis	EC:3.4.21; EC:3.4.16	Acting on peptide bonds (peptidases); Acting on peptide bonds (peptidases)	IPR001563 (PRINTS); G3DSA:1.10.287.410 (GENE3D); IPR001563 (PFAM); IPR029058 (G3DSA:3.40.50.GENE3D); PTHR11802:SF95 (PANTHER); IPR001563 (PANTHER); IPR029058 (SUPERFAMILY)
TRINITY_DN19633_c0_g1_i1_alb	TRINITY_DN17421_c0_g2_i1_sta	0.000935549	216439	43.2245	sequence-specific DNA binding transcription factor	1801	20	0	70.2					PF13837 (PFAM); G3DSA:1.10.10.60 (GENE3D); mobidb-lite (MOBIDB_LITE); PTHR21654:SF11 (PANTHER); PTHR21654 (PANTHER)
TRINITY_DN50346_c0_g1_i1_alb	TRINITY_DN842_c1_g1_i1_sta	0.00297372	594743	50	separase isoform X2	457	20	1.05832e-76	63.8	C:GO:0043229	C:intracellular organelle			no IPS match
TRINITY_DN57814_c0_g1_i1_alb	TRINITY_DN34735_c0_g1_i1_sta	0.0117923	0.000237361	49.6808	separase isoform X1	242	20	1.37876e-40	75.75	F:GO:0004197; C:GO:0005634; C:GO:0005737; C:GO:0005813; P:GO:0006508; P:GO:0051307; C:GO:0072686	F:cysteine-type endopeptidase activity; C:nucleus; C:cytoplasm; C:centrosome; P:proteolysis; P:meiotic chromosome separation; C:mitotic spindle	EC:3.4.22	Acting on peptide bonds (peptidases)	no IPS match
TRINITY_DN20290_c1_g2_i1_alb	TRINITY_DN31702_c0_g1_i1_sta	0.00638518	0.000127704	50	Senescence-specific cysteine protease SAG39	1149	20	1.62018e-85	84.65	P:GO:0006508; F:GO:0008234	P:proteolysis; F:cysteine-type peptidase activity			G3DSA:3.90.70.10 (GENE3D); IPR013201 (PFAM); IPR000668 (PFAM); PTHR12411:SF297 (PANTHER); IPR013128 (PANTHER); SSF54001 (SUPERFAMILY)
TRINITY_DN21363_c0_g1_i1_alb	TRINITY_DN19076_c0_g1_i1_sta	0.0240402	0.014587	1.64806	senescence-associated protein DH	1246	20	1.72908e-138	82.35	C:GO:0009506; C:GO:0016021	C:plasmodesma; C:integral component of membrane			mobidb-lite (MOBIDB_LITE); mobidb-lite (MOBIDB_LITE)
TRINITY_DN34101_c0_g1_i1_alb	TRINITY_DN39782_c0_g1_i1_sta	0.225008	0.116677	1.92846	Sedoheptulose-1,7-bisphosphatase, chloroplastic	776	20	1.26982e-123	83.95	P:GO:0005986; P:GO:0006000; P:GO:0006002; P:GO:0006094; C:GO:0009570; C:GO:0009579; C:GO:0009941; P:GO:0016311; P:GO:0019252; P:GO:0019253; P:GO:0030388; F:GO:0042132; P:GO:0042742; F:GO:0046872; C:GO:0048046; F:GO:0050278	P:sucrose biosynthetic process; P:fructose metabolic process; P:fructose 6-phosphate metabolic process; P:gluconeogenesis; C:chloroplast stroma; C:thylakoid; C:chloroplast envelope; P:dephosphorylation; P:starch biosynthetic process; P:reductive pentose-phosphate cycle; P:fructose 1,6-bisphosphate metabolic process; F:fructose 1,6-bisphosphate 1-phosphatase activity; P:defense response to bacteri…	EC:3.1.3.37; EC:3.1.3.23; EC:3.1.3.11; EC:3.1.3.41	Sedoheptulose-bisphosphatase; Sugar-phosphatase; Fructose-bisphosphatase; 4-nitrophenylphosphatase	IPR023079 (PRINTS); IPR033391 (PFAM); G3DSA:3.30.540.10 (GENE3D); PTHR11556:SF2 (PANTHER); IPR000146 (PANTHER); SSF56655 (SUPERFAMILY)
TRINITY_DN39161_c0_g1_i1_alb	TRINITY_DN20373_c1_g1_i1_sta	0.0609079	0.0228553	2.66494	scopoletin glucosyltransferase-like	376	20	1.715e-46	60	P:GO:0008152; F:GO:0016758	P:metabolic process; F:transferase activity, transferring hexosyl groups			G3DSA:3.40.50.2000 (GENE3D); G3DSA:3.40.50.2000 (GENE3D); PTHR11926 (PANTHER); PTHR11926:SF500 (PANTHER); SSF53756 (SUPERFAMILY)
TRINITY_DN28426_c4_g1_i1_alb	TRINITY_DN26858_c8_g2_i1_sta	0.00212104	425486	49.8499	scopoletin glucosyltransferase-like	1723	20	0	70.35	P:GO:0008152; F:GO:0035251	P:metabolic process; F:UDP-glucosyltransferase activity			G3DSA:3.40.50.2000 (GENE3D); G3DSA:3.40.50.2000 (GENE3D); IPR002213 (PFAM); mobidb-lite (MOBIDB_LITE); PTHR11926 (PANTHER); PTHR11926:SF384 (PANTHER); SSF53756 (SUPERFAMILY)
TRINITY_DN46059_c0_g1_i1_alb	TRINITY_DN12878_c0_g1_i1_sta	0.00355907	711814	50	scarecrow-like protein 21	363	20	9.78122e-57	77.85	P:GO:0006355	P:regulation of transcription, DNA-templated			IPR005202 (PFAM); PTHR31636:SF19 (PANTHER); PTHR31636 (PANTHER); IPR005202 (PROSITE_PROFILES)
TRINITY_DN25831_c0_g1_i1_alb	TRINITY_DN23719_c6_g1_i1_sta	0.0912837	0.0349854	2.60919	Scarecrow-like protein 15	489	20	1.55718e-49	72.15	P:GO:0006355	P:regulation of transcription, DNA-templated			IPR005202 (PFAM); PTHR31636 (PANTHER); PTHR31636:SF11 (PANTHER)
TRINITY_DN17567_c0_g1_i1_alb	TRINITY_DN61979_c0_g1_i1_sta	0.00298347	0.0029042	1.02729	SANT domain	1775	20	0	63.1	F:GO:0003677	F:DNA binding			mobidb-lite (MOBIDB_LITE); mobidb-lite (MOBIDB_LITE); mobidb-lite (MOBIDB_LITE); PTHR13859 (PANTHER); PTHR13859:SF18 (PANTHER); PTHR13859 (PANTHER)
TRINITY_DN20690_c1_g1_i1_alb	TRINITY_DN61182_c0_g1_i1_sta	0.00896206	0.00711829	1.25902	SAM_2 domain-containing protein	616	4	6.08061e-06	46.25					mobidb-lite (MOBIDB_LITE); mobidb-lite (MOBIDB_LITE)
TRINITY_DN37687_c0_g1_i1_alb	TRINITY_DN27094_c4_g1_i1_sta	0.278235	0.172799	1.61017	salutaridinol 7-O-acetyltransferase-like	255	5	3.414e-10	91.6	F:GO:0016747	F:transferase activity, transferring acyl groups other than amino-acyl groups			mobidb-lite (MOBIDB_LITE)
TRINITY_DN28136_c4_g2_i3_alb	TRINITY_DN24012_c0_g2_i2_sta	0.00563118	0.000112624	50	S-norcoclaurine synthase 2-like	1231	20	2.97544e-50	78.2	P:GO:0006952; P:GO:0009607	P:defense response; P:response to biotic stimulus			IPR000916 (PFAM); IPR023393 (G3DSA:3.30.530.GENE3D); PTHR31213:SF19 (PANTHER); PTHR31213 (PANTHER); SSF55961 (SUPERFAMILY)
TRINITY_DN15237_c0_g1_i1_alb	TRINITY_DN36001_c0_g1_i1_sta	0.0025149	5.0298e-05	50	S-adenosyl-L-methionine-dependent tRNA 4-demethylwyosine synthase	744	20	1.1827e-77	78.95	F:GO:0003824; P:GO:0008033; F:GO:0010181; C:GO:0016021; F:GO:0051539; P:GO:0055114	F:catalytic activity; P:tRNA processing; F:FMN binding; C:integral component of membrane; F:4 iron, 4 sulfur cluster binding; P:oxidation-reduction process			IPR001094 (PRINTS); IPR029039 (G3DSA:3.40.50.GENE3D); IPR008254 (PFAM); mobidb-lite (MOBIDB_LITE); PTHR13930:SF0 (PANTHER); IPR034556 (PANTHER); IPR008254 (PROSITE_PROFILES); IPR029039 (SUPERFAMILY)
TRINITY_DN22107_c0_g1_i1_alb	TRINITY_DN15732_c0_g1_i1_sta	0.00179386	358772	50	S-adenosyl-L-methionine-dependent methyltransferase	1030	20	9.98043e-82	70.85					no IPS match
TRINITY_DN18252_c0_g2_i1_alb	TRINITY_DN19474_c0_g1_i1_sta	0.228232	0.0835187	2.73271	S-Adenosyl homocysteine hydrolase	559	20	1.82626e-94	89.65	F:GO:0004013; C:GO:0005829; P:GO:0006730; P:GO:0019510; P:GO:0033353; F:GO:0051287	F:adenosylhomocysteinase activity; C:cytosol; P:one-carbon metabolic process; P:S-adenosylhomocysteine catabolic process; P:S-adenosylmethionine cycle; F:NAD binding	EC:3.3.1.1	Adenosylhomocysteinase	no IPS match
TRINITY_DN25005_c0_g1_i1_alb	TRINITY_DN26827_c1_g1_i1_sta	0.0269012	0.0245237	1.09695	S-(+)-linalool synthase	1854	20	0	72.1	F:GO:0000287; P:GO:0008152; F:GO:0010333	F:magnesium ion binding; P:metabolic process; F:terpene synthase activity			IPR001906 (PFAM); IPR008949 (G3DSA:1.10.600.GENE3D); IPR036965 (G3DSA:1.50.10.GENE3D); IPR005630 (PFAM); IPR034741 (PTHR31225:PANTHER); PTHR31225 (PANTHER); cd00684 (CDD); IPR008930 (SUPERFAMILY); IPR008949 (SUPERFAMILY)
TRINITY_DN20332_c1_g1_i1_alb	TRINITY_DN27703_c0_g2_i1_sta	0.0416718	0.0397122	1.04934	rust resistance kinase Lr10-like	819	20	2.84313e-99	64.4	F:GO:0005488; C:GO:0016020; F:GO:0016301; P:GO:0016310	F:binding; C:membrane; F:kinase activity; P:phosphorylation			PTHR27009 (PANTHER); PTHR27009:SF33 (PANTHER)
TRINITY_DN28914_c6_g1_i8_alb	TRINITY_DN27761_c6_g1_i2_sta	0.0441715	0.0292238	1.51149	rust resistance kinase Lr10-like	227	1	2.82799e-05	74					no IPS match
TRINITY_DN28914_c6_g1_i5_alb	TRINITY_DN27670_c2_g2_i11_sta	0.110295	0.0276371	3.99083	rust resistance kinase Lr10-like	311	1	0.000325103	71					mobidb-lite (MOBIDB_LITE)
TRINITY_DN15948_c0_g1_i1_alb	TRINITY_DN20932_c0_g1_i3_sta	0.00259197	518394	50	rubredoxin family protein	979	20	4.132e-110	80.25					IPR007128 (PFAM); PTHR15459 (PANTHER); PTHR15459:SF3 (PANTHER)
TRINITY_DN11018_c0_g2_i1_alb	TRINITY_DN14706_c1_g1_i1_sta	0.38268	0.162224	2.35896	Rubisco activase	351	20	1.38343e-68	91.4	F:GO:0005524; C:GO:0005618; C:GO:0005634; P:GO:0009409; P:GO:0009416; C:GO:0009535; P:GO:0009753; C:GO:0009941; P:GO:0010150; C:GO:0010287; C:GO:0010319; P:GO:0042742; P:GO:0043085; F:GO:0043531; F:GO:0046863; C:GO:0048046	F:ATP binding; C:cell wall; C:nucleus; P:response to cold; P:response to light stimulus; C:chloroplast thylakoid membrane; P:response to jasmonic acid; C:chloroplast envelope; P:leaf senescence; C:plastoglobule; C:stromule; P:defense response to bacterium; P:positive regulation of catalytic activity; F:ADP binding; F:ribulose-1,5-bisphosphate carboxylase/oxygenase activator activity; C:apoplast			G3DSA:3.40.50.300 (GENE3D); PTHR32429 (PANTHER); PTHR32429:SF8 (PANTHER); IPR027417 (SUPERFAMILY)
TRINITY_DN2575_c0_g1_i1_alb	TRINITY_DN17215_c0_g2_i1_sta	0.0207014	0.000414027	50	Rubisco activase	350	17	4.13219e-09	85.82	F:GO:0005524; C:GO:0005618; C:GO:0005634; P:GO:0009409; P:GO:0009416; C:GO:0009535; P:GO:0009753; C:GO:0009941; P:GO:0010150; C:GO:0010287; C:GO:0010319; P:GO:0042742; P:GO:0043085; F:GO:0043531; F:GO:0046863; C:GO:0048046	F:ATP binding; C:cell wall; C:nucleus; P:response to cold; P:response to light stimulus; C:chloroplast thylakoid membrane; P:response to jasmonic acid; C:chloroplast envelope; P:leaf senescence; C:plastoglobule; C:stromule; P:defense response to bacterium; P:positive regulation of catalytic activity; F:ADP binding; F:ribulose-1,5-bisphosphate carboxylase/oxygenase activator activity; C:apoplast			no IPS match
TRINITY_DN28553_c9_g1_i3_alb	TRINITY_DN27596_c2_g1_i4_sta	0.0150878	0.000347906	43.3674	RRP15-like protein isoform X1	2131	20	3.82688e-130	67.75	P:GO:0006364	P:rRNA processing			IPR012459 (PFAM); mobidb-lite (MOBIDB_LITE); IPR012459 (PANTHER)
TRINITY_DN28863_c2_g10_i1_alb	TRINITY_DN27381_c5_g3_i10_sta	0.0273131	0.0105686	2.58437	rRNA-processing protein UTP23 homolog	980	20	1.23776e-116	79.95	P:GO:0000462; C:GO:0005730; P:GO:0009793; C:GO:0032040; F:GO:0070181	P:maturation of SSU-rRNA from tricistronic rRNA transcript (SSU-rRNA, 5.8S rRNA, LSU-rRNA); C:nucleolus; P:embryo development ending in seed dormancy; C:small-subunit processome; F:small ribosomal subunit rRNA binding			no IPS match
TRINITY_DN27383_c2_g1_i1_alb	TRINITY_DN7796_c0_g1_i1_sta	0.00230297	460594	50	rRNA-processing protein fcf2-like	1043	20	6.878e-124	84.6					IPR014810 (PFAM); mobidb-lite (MOBIDB_LITE); PTHR21686 (PANTHER)
TRINITY_DN14950_c0_g3_i1_alb	TRINITY_DN26710_c0_g5_i5_sta	0.057891	0.0349152	1.65805	rrna intron-encoded homing endonuclease	266	20	1.13148e-14	84.4	F:GO:0004519; F:GO:0010997; C:GO:0016021; P:GO:0090305; F:GO:0097027; P:GO:1904668	F:endonuclease activity; F:anaphase-promoting complex binding; C:integral component of membrane; P:nucleic acid phosphodiester bond hydrolysis; F:ubiquitin-protein transferase activator activity; P:positive regulation of ubiquitin protein ligase activity			PTHR33626 (PANTHER)
TRINITY_DN24958_c0_g1_i2_alb	TRINITY_DN21553_c0_g1_i1_sta	0.0018075	369541	48.912	RPM1-interacting protein 4-like	1213	20	1.2884e-114	65.75	C:GO:0016020; C:GO:0016021	C:membrane; C:integral component of membrane			IPR008700 (PFAM); mobidb-lite (MOBIDB_LITE); PTHR33159:SF6 (PANTHER); PTHR33159:SF6 (PANTHER); PTHR33159 (PANTHER)
TRINITY_DN19261_c0_g2_i1_alb	TRINITY_DN27838_c4_g1_i4_sta	0.00132448	264897	50	RNI-like superfamily protein	1345	20	0	78.85					IPR032675 (G3DSA:3.80.10.GENE3D); PTHR45518 (PANTHER); SSF52047 (SUPERFAMILY)
TRINITY_DN28470_c5_g2_i1_alb	TRINITY_DN21990_c2_g1_i1_sta	0.0126319	0.000252637	50	RNA-directed DNA polymerase	1986	20	1.6425e-97	55.1	F:GO:0003676; F:GO:0003964; C:GO:0005634; P:GO:0006278; F:GO:0008270; P:GO:0015074; C:GO:0016020; C:GO:0016021; F:GO:0016787	F:nucleic acid binding; F:RNA-directed DNA polymerase activity; C:nucleus; P:RNA-dependent DNA biosynthetic process; F:zinc ion binding; P:DNA integration; C:membrane; C:integral component of membrane; F:hydrolase activity			no IPS match
TRINITY_DN26739_c11_g6_i1_alb	TRINITY_DN22980_c0_g2_i1_sta	0.132108	0.118545	1.11441	RNA-binding protein cabeza-like	374	10	1.1874e-16	86.3	F:GO:0003723	F:RNA binding			no IPS match
TRINITY_DN28856_c4_g4_i14_alb	TRINITY_DN27689_c5_g1_i8_sta	0.00827542	0.000165508	50	RNA-binding protein 39	1167	20	1.61716e-118	76.55	F:GO:0003723; C:GO:0005634; P:GO:0006397	F:RNA binding; C:nucleus; P:mRNA processing			IPR000504 (PFAM); IPR029123 (PFAM); IPR012677 (G3DSA:3.30.70.GENE3D); IPR012677 (G3DSA:3.30.70.GENE3D); PTHR44425:SF1 (PANTHER); PTHR44425 (PANTHER); IPR000504 (PROSITE_PROFILES); cd12285 (CDD); IPR035979 (SUPERFAMILY)
TRINITY_DN55706_c0_g1_i1_alb	TRINITY_DN11335_c1_g1_i1_sta	0.0826868	0.00165374	50	RNA-binding protein 1-like	240	1	1.28334e-21	79					no IPS match
TRINITY_DN28243_c0_g1_i10_alb	TRINITY_DN25567_c0_g1_i6_sta	0.0116498	0.000233155	49.9659	RNA pseudouridine synthase 7	394	20	1.86103e-13	82.2	P:GO:0001522; F:GO:0003723; C:GO:0005829; F:GO:0009982	P:pseudouridine synthesis; F:RNA binding; C:cytosol; F:pseudouridine synthase activity	EC:5.4.99.12	tRNA pseudouridine(38-40) synthase	no IPS match
TRINITY_DN28004_c5_g1_i3_alb	TRINITY_DN23845_c0_g1_i13_sta	0.0085771	0.000171542	50	RNA pseudouridine synthase 6, chloroplastic-like	790	20	2.82204e-06	99.8	P:GO:0001522; F:GO:0003723; P:GO:0008655; F:GO:0009982; F:GO:0019239; P:GO:0019858; P:GO:0046087	P:pseudouridine synthesis; F:RNA binding; P:pyrimidine-containing compound salvage; F:pseudouridine synthase activity; F:deaminase activity; P:cytosine metabolic process; P:cytidine metabolic process	EC:5.4.99.12	tRNA pseudouridine(38-40) synthase	no IPS match
TRINITY_DN26895_c0_g1_i1_alb	TRINITY_DN20020_c0_g1_i1_sta	0.00169983	339965	50	RNA polymerase sigma factor sigE, chloroplastic/mitochondrial	1927	20	0	79.6	F:GO:0001053; F:GO:0003700; C:GO:0005739; P:GO:0009553; P:GO:0009658; P:GO:0010114; P:GO:0010207; P:GO:0010218; C:GO:0016021; P:GO:0045893; P:GO:0071472; P:GO:0071483; P:GO:2000142	F:plastid sigma factor activity; F:DNA binding transcription factor activity; C:mitochondrion; P:embryo sac development; P:chloroplast organization; P:response to red light; P:photosystem II assembly; P:response to far red light; C:integral component of membrane; P:positive regulation of transcription, DNA-templated; P:cellular response to salt stress; P:cellular response to blue light; P:regulat…			IPR000943 (PRINTS); IPR014284 (TIGRFAM); IPR007627 (PFAM); IPR036388 (G3DSA:1.10.10.GENE3D); G3DSA:1.20.120.1810 (GENE3D); IPR007624 (PFAM); IPR007630 (PFAM); IPR036388 (G3DSA:1.10.10.GENE3D); mobidb-lite (MOBIDB_LITE); mobidb-lite (MOBIDB_LITE); mobidb-lite (MOBIDB_LITE); PTHR30603 (PANTHER); PTHR30603:SF4 (PANTHER); IPR013324 (SUPERFAMILY); IPR013324 (SUPERFAMILY); IPR013325 (SUPERFAMILY)
TRINITY_DN27436_c0_g1_i2_alb	TRINITY_DN21048_c0_g2_i8_sta	0.000824369	164874	50	RNA polymerase sigma factor sigC	2000	20	0	69.3	F:GO:0003700; P:GO:0006352; P:GO:0006355	F:DNA binding transcription factor activity; P:DNA-templated transcription, initiation; P:regulation of transcription, DNA-templated			IPR000943 (PRINTS); IPR007630 (PFAM); IPR014284 (TIGRFAM); IPR036388 (G3DSA:1.10.10.GENE3D); IPR007627 (PFAM); IPR036388 (G3DSA:1.10.10.GENE3D); G3DSA:1.10.601.10 (GENE3D); IPR007624 (PFAM); mobidb-lite (MOBIDB_LITE); mobidb-lite (MOBIDB_LITE); PTHR30603:SF13 (PANTHER); PTHR30603 (PANTHER); cd06171 (CDD); IPR013324 (SUPERFAMILY); IPR013324 (SUPERFAMILY); IPR013325 (SUPERFAMILY)
TRINITY_DN27436_c0_g1_i3_alb	TRINITY_DN21048_c0_g2_i4_sta	0.000971705	194341	50	RNA polymerase sigma factor sigC	2341	20	0	66.75	F:GO:0003700; P:GO:0006352; P:GO:0006355	F:DNA binding transcription factor activity; P:DNA-templated transcription, initiation; P:regulation of transcription, DNA-templated			IPR007627 (PFAM); G3DSA:1.10.601.10 (GENE3D); IPR014284 (TIGRFAM); IPR036388 (G3DSA:1.10.10.GENE3D); mobidb-lite (MOBIDB_LITE); mobidb-lite (MOBIDB_LITE); PTHR30603:SF13 (PANTHER); PTHR30603 (PANTHER); IPR013324 (SUPERFAMILY); IPR013325 (SUPERFAMILY)
TRINITY_DN26539_c0_g1_i7_alb	TRINITY_DN23411_c0_g2_i7_sta	0.000928751	1.8575e-05	50	RNA polymerase sigma factor sigA	1984	20	0	83.7	F:GO:0003700; P:GO:0006352; P:GO:0006355	F:DNA binding transcription factor activity; P:DNA-templated transcription, initiation; P:regulation of transcription, DNA-templated			IPR000943 (PRINTS); IPR007624 (PFAM); G3DSA:1.10.601.10 (GENE3D); IPR036388 (G3DSA:1.10.10.GENE3D); IPR014284 (TIGRFAM); IPR007630 (PFAM); IPR036388 (G3DSA:1.10.10.GENE3D); IPR007627 (PFAM); mobidb-lite (MOBIDB_LITE); PTHR30603:SF14 (PANTHER); PTHR30603 (PANTHER); IPR013324 (SUPERFAMILY); IPR013324 (SUPERFAMILY); IPR013325 (SUPERFAMILY)
TRINITY_DN27481_c0_g1_i1_alb	TRINITY_DN27244_c15_g1_i1_sta	0.00359164	741299	48.4507	RNA polymerase II subunit 5-mediating protein homolog isoform X2	755	20	1.33158e-104	80.95	P:GO:0006457; C:GO:0016272; F:GO:0051082	P:protein folding; C:prefoldin complex; F:unfolded protein binding			IPR009053 (G3DSA:1.10.287.GENE3D); IPR004127 (PFAM); mobidb-lite (MOBIDB_LITE); mobidb-lite (MOBIDB_LITE); PTHR15111 (PANTHER); SSF46579 (SUPERFAMILY)
TRINITY_DN28183_c4_g1_i1_alb	TRINITY_DN27371_c4_g1_i2_sta	0.0241347	0.0206239	1.17023	RNA demethylase ALKBH5	1421	4	9.2503e-67	72.5	F:GO:0008168; F:GO:0016491; P:GO:0032259; P:GO:0055114	F:methyltransferase activity; F:oxidoreductase activity; P:methylation; P:oxidation-reduction process			mobidb-lite (MOBIDB_LITE)
TRINITY_DN47480_c0_g1_i1_alb	TRINITY_DN38043_c0_g1_i1_sta	0.0113369	0.00681802	1.66278	RINT1-like protein MAG2L isoform X1	326	20	4.22268e-34	66.55	C:GO:0005783; P:GO:0048193	C:endoplasmic reticulum; P:Golgi vesicle transport			mobidb-lite (MOBIDB_LITE)
TRINITY_DN34833_c0_g1_i1_alb	TRINITY_DN27503_c2_g1_i1_sta	0.00473616	947233	50	RING-H2 finger protein ATL79-like	327	2	4.04363e-05	100	C:GO:0016021	C:integral component of membrane			mobidb-lite (MOBIDB_LITE)
TRINITY_DN30196_c0_g1_i1_alb	TRINITY_DN10638_c0_g1_i1_sta	0.041304	0.00509285	8.11021	RING-H2 finger protein ATL74-like	510	20	3.0411e-20	78.85	C:GO:0016021; P:GO:0016567; P:GO:0043161; F:GO:0061630	C:integral component of membrane; P:protein ubiquitination; P:proteasome-mediated ubiquitin-dependent protein catabolic process; F:ubiquitin protein ligase activity			mobidb-lite (MOBIDB_LITE)
TRINITY_DN27596_c0_g1_i8_alb	TRINITY_DN26646_c2_g1_i2_sta	0.0144483	0.00922857	1.5656	RING-H2 finger protein ATL67-like	524	20	1.72264e-37	72.65	C:GO:0016021; F:GO:0016874	C:integral component of membrane; F:ligase activity			mobidb-lite (MOBIDB_LITE); mobidb-lite (MOBIDB_LITE)
TRINITY_DN6618_c1_g1_i1_alb	TRINITY_DN27396_c20_g1_i1_sta	0.643621	0.449719	1.43116	RING-H2 finger protein ATL2-like	321	20	5.05621e-45	72.95	C:GO:0016021; P:GO:0043161; F:GO:0061630	C:integral component of membrane; P:proteasome-mediated ubiquitin-dependent protein catabolic process; F:ubiquitin protein ligase activity			IPR001841 (PFAM); IPR013083 (G3DSA:3.30.40.GENE3D); PTHR14155:SF248 (PANTHER); PTHR14155 (PANTHER); IPR001841 (PROSITE_PROFILES); SSF57850 (SUPERFAMILY)
TRINITY_DN9882_c0_g1_i1_alb	TRINITY_DN27564_c3_g1_i1_sta	0.126398	0.0342929	3.68582	ribulose-1,5-bisphosphate carboxylase/oxygenase small subunit	282	20	5.83041e-27	68.6	C:GO:0009536; P:GO:0015977; P:GO:0015979; C:GO:0016020; F:GO:0016491; F:GO:0016829	C:plastid; P:carbon fixation; P:photosynthesis; C:membrane; F:oxidoreductase activity; F:lyase activity			no IPS match
TRINITY_DN39415_c0_g1_i1_alb	TRINITY_DN27564_c3_g4_i1_sta	0.101769	0.0225879	4.50548	ribulose-1,5-bisphosphate carboxylase/oxygenase small subunit	286	20	1.50464e-35	72.45	C:GO:0009536; F:GO:0016491; F:GO:0016829; P:GO:0044237	C:plastid; F:oxidoreductase activity; F:lyase activity; P:cellular metabolic process			no IPS match
TRINITY_DN21430_c1_g1_i1_alb	TRINITY_DN27414_c4_g3_i1_sta	0.00206229	412457	50	ribosome production factor 1	643	20	4.76753e-114	87.25	P:GO:0000027; P:GO:0000460; P:GO:0000470; C:GO:0005730; C:GO:0030687; F:GO:0042134	P:ribosomal large subunit assembly; P:maturation of 5.8S rRNA; P:maturation of LSU-rRNA; C:nucleolus; C:preribosome, large subunit precursor; F:rRNA primary transcript binding			G3DSA:3.40.50.10480 (GENE3D); IPR007109 (PFAM); mobidb-lite (MOBIDB_LITE); PTHR22734 (PANTHER); IPR007109 (PROSITE_PROFILES); SSF52954 (SUPERFAMILY)
TRINITY_DN21430_c1_g2_i1_alb	TRINITY_DN27414_c4_g2_i1_sta	0.00130903	261807	50	Ribosome production factor 1	1142	20	0	87.8	P:GO:0000027; P:GO:0000460; P:GO:0000470; C:GO:0005730; C:GO:0030687; F:GO:0042134	P:ribosomal large subunit assembly; P:maturation of 5.8S rRNA; P:maturation of LSU-rRNA; C:nucleolus; C:preribosome, large subunit precursor; F:rRNA primary transcript binding			IPR007109 (PFAM); G3DSA:3.40.50.10480 (GENE3D); mobidb-lite (MOBIDB_LITE); PTHR22734:SF3 (PANTHER); PTHR22734 (PANTHER); IPR007109 (PROSITE_PROFILES); SSF52954 (SUPERFAMILY)
TRINITY_DN27708_c1_g1_i4_alb	TRINITY_DN26901_c0_g1_i1_sta	0.00116433	232867	50	ribosome biogenesis regulatory protein homolog	1513	20	8.8955e-177	89.8	P:GO:0000055; P:GO:0000447; C:GO:0005730; C:GO:0030687; P:GO:0042273	P:ribosomal large subunit export from nucleus; P:endonucleolytic cleavage in ITS1 to separate SSU-rRNA from 5.8S rRNA and LSU-rRNA from tricistronic rRNA transcript (SSU-rRNA, 5.8S rRNA, LSU-rRNA); C:nucleolus; C:preribosome, large subunit precursor; P:ribosomal large subunit biogenesis			IPR007023 (PFAM); mobidb-lite (MOBIDB_LITE); mobidb-lite (MOBIDB_LITE); mobidb-lite (MOBIDB_LITE); mobidb-lite (MOBIDB_LITE); IPR007023 (PANTHER)
TRINITY_DN25405_c0_g2_i2_alb	TRINITY_DN25810_c0_g1_i2_sta	0.00098547	197094	50	ribosome biogenesis protein WDR12 homolog	1863	20	0	79.1	P:GO:0000463; P:GO:0000466; F:GO:0005515; C:GO:0005654; C:GO:0009506; C:GO:0030687; F:GO:0043021; C:GO:0070545	P:maturation of LSU-rRNA from tricistronic rRNA transcript (SSU-rRNA, 5.8S rRNA, LSU-rRNA); P:maturation of 5.8S rRNA from tricistronic rRNA transcript (SSU-rRNA, 5.8S rRNA, LSU-rRNA); F:protein binding; C:nucleoplasm; C:plasmodesma; C:preribosome, large subunit precursor; F:ribonucleoprotein complex binding; C:PeBoW complex			IPR020472 (PRINTS); IPR001680 (PFAM); IPR012972 (PFAM); IPR015943 (G3DSA:2.130.10.GENE3D); PTHR19855:SF11 (PANTHER); PTHR19855 (PANTHER); IPR017986 (PROSITE_PROFILES); IPR001680 (PROSITE_PROFILES); IPR028599 (HAMAP); IPR001680 (PROSITE_PROFILES); IPR001680 (PROSITE_PROFILES); IPR001680 (PROSITE_PROFILES); cd00200 (CDD); IPR036322 (SUPERFAMILY)
TRINITY_DN25405_c0_g2_i4_alb	TRINITY_DN25810_c0_g1_i3_sta	0.000923584	184717	50	ribosome biogenesis protein WDR12 homolog	1791	20	0	83.4	P:GO:0000463; P:GO:0000466; F:GO:0005515; C:GO:0005654; C:GO:0009506; C:GO:0030687; F:GO:0043021; C:GO:0070545	P:maturation of LSU-rRNA from tricistronic rRNA transcript (SSU-rRNA, 5.8S rRNA, LSU-rRNA); P:maturation of 5.8S rRNA from tricistronic rRNA transcript (SSU-rRNA, 5.8S rRNA, LSU-rRNA); F:protein binding; C:nucleoplasm; C:plasmodesma; C:preribosome, large subunit precursor; F:ribonucleoprotein complex binding; C:PeBoW complex			IPR020472 (PRINTS); IPR015943 (G3DSA:2.130.10.GENE3D); IPR001680 (PFAM); IPR012972 (PFAM); PTHR19855:SF11 (PANTHER); PTHR19855 (PANTHER); IPR001680 (PROSITE_PROFILES); IPR017986 (PROSITE_PROFILES); IPR028599 (HAMAP); IPR001680 (PROSITE_PROFILES); IPR001680 (PROSITE_PROFILES); IPR001680 (PROSITE_PROFILES); cd00200 (CDD); IPR036322 (SUPERFAMILY)
TRINITY_DN26186_c0_g1_i2_alb	TRINITY_DN27142_c5_g1_i1_sta	0.0188678	0.0186999	1.00898	ribosome biogenesis protein TSR3 homolog isoform X1	973	20	4.42369e-155	87.7	C:GO:0005634; C:GO:0005829; P:GO:0030490	C:nucleus; C:cytosol; P:maturation of SSU-rRNA			IPR007177 (PFAM); IPR007209 (PFAM); mobidb-lite (MOBIDB_LITE); mobidb-lite (MOBIDB_LITE); IPR022968 (PANTHER); IPR007177 (PRODOM); IPR022968 (HAMAP)
TRINITY_DN21576_c0_g1_i1_alb	TRINITY_DN23760_c1_g2_i1_sta	0.00364778	739587	49.3218	ribosomal RNA-processing protein 17	851	20	6.54623e-85	74.5					IPR019186 (PFAM); mobidb-lite (MOBIDB_LITE); IPR019186 (PANTHER)
TRINITY_DN21576_c0_g2_i1_alb	TRINITY_DN23760_c1_g1_i1_sta	0.00295846	591691	50	ribosomal RNA-processing protein 17	498	20	2.12843e-43	81.75					IPR019186 (PFAM); mobidb-lite (MOBIDB_LITE); IPR019186 (PANTHER)
TRINITY_DN16978_c0_g1_i1_alb	TRINITY_DN5528_c0_g2_i1_sta	0.00822052	0.00016441	50	ribosomal RNA-processing protein 14-C	1058	20	4.56983e-99	71.1	F:GO:0003676; P:GO:0042254; C:GO:0043232; C:GO:0044446	F:nucleic acid binding; P:ribosome biogenesis; C:intracellular non-membrane-bounded organelle; C:intracellular organelle part			no IPS match
TRINITY_DN25671_c0_g2_i2_alb	TRINITY_DN45930_c0_g1_i1_sta	0.00763383	0.000152677	50	ribosomal RNA small subunit methyltransferase, chloroplastic	232	20	1.53208e-09	95.3	F:GO:0000179; F:GO:0003723; P:GO:0031167	F:rRNA (adenine-N6,N6-)-dimethyltransferase activity; F:RNA binding; P:rRNA methylation			no IPS match
TRINITY_DN28714_c5_g1_i6_alb	TRINITY_DN27348_c3_g2_i7_sta	0.00321403	693223	46.3636	ribosomal RNA processing protein 36 homolog	1396	20	7.08746e-127	83.85	P:GO:0000462; P:GO:0000469; C:GO:0005730; C:GO:0030686	P:maturation of SSU-rRNA from tricistronic rRNA transcript (SSU-rRNA, 5.8S rRNA, LSU-rRNA); P:cleavage involved in rRNA processing; C:nucleolus; C:90S preribosome			IPR009292 (PFAM); mobidb-lite (MOBIDB_LITE); mobidb-lite (MOBIDB_LITE); mobidb-lite (MOBIDB_LITE); IPR009292 (PANTHER)
TRINITY_DN28615_c7_g1_i1_alb	TRINITY_DN26600_c0_g1_i1_sta	0.00161537	333115	48.493	ribosomal RNA large subunit methyltransferase E	1052	20	2.62661e-142	77.9	F:GO:0008650; P:GO:0031167; P:GO:0051301	F:rRNA (uridine-2'-O-)-methyltransferase activity; P:rRNA methylation; P:cell division			G3DSA:3.40.50.150 (GENE3D); IPR002877 (PFAM); PTHR10920:SF18 (PANTHER); PTHR10920 (PANTHER); IPR015507 (HAMAP); IPR029063 (SUPERFAMILY)
TRINITY_DN13041_c0_g1_i1_alb	TRINITY_DN22128_c0_g1_i1_sta	0.32822	0.282345	1.16248	ribosomal protein S5	423	20	1.29678e-92	94.95	F:GO:0003723; F:GO:0003735; P:GO:0006412; C:GO:0022627	F:RNA binding; F:structural constituent of ribosome; P:translation; C:cytosolic small ribosomal subunit			mobidb-lite (MOBIDB_LITE)
TRINITY_DN59378_c0_g1_i1_alb	TRINITY_DN28656_c0_g1_i1_sta	0.826163	0.554562	1.48976	ribosomal protein L32	458	20	7.8112e-73	92.2	F:GO:0003735; P:GO:0006412; C:GO:0022625	F:structural constituent of ribosome; P:translation; C:cytosolic large ribosomal subunit			no IPS match
TRINITY_DN58605_c0_g1_i1_alb	TRINITY_DN29058_c0_g1_i1_sta	0.00299647	599294	50	ribosomal protein l21	420	20	2.19695e-30	63.9	F:GO:0003735; C:GO:0005840; P:GO:0006412	F:structural constituent of ribosome; C:ribosome; P:translation			IPR001147 (PFAM); IPR036948 (G3DSA:2.30.30.GENE3D); mobidb-lite (MOBIDB_LITE); IPR001147 (PANTHER); PTHR20981:SF6 (PANTHER); IPR008991 (SUPERFAMILY)
TRINITY_DN18734_c0_g1_i1_alb	TRINITY_DN40385_c0_g1_i1_sta	0.0294553	0.000589106	50	ribosomal protein L2	225	20	8.33057e-38	90.15	P:GO:0002181; F:GO:0003723; F:GO:0003735; C:GO:0022625	P:cytoplasmic translation; F:RNA binding; F:structural constituent of ribosome; C:cytosolic large ribosomal subunit			IPR014722 (G3DSA:2.30.30.GENE3D); G3DSA:2.40.50.140 (GENE3D); IPR002171 (PANTHER); PTHR13691:SF18 (PANTHER); IPR012340 (SUPERFAMILY)
TRINITY_DN50711_c0_g1_i1_alb	TRINITY_DN20185_c0_g1_i1_sta	0.313591	0.145826	2.15045	Ribosomal protein	255	20	2.54027e-30	96.1	P:GO:0000470; F:GO:0003723; F:GO:0003735; P:GO:0006412; C:GO:0022625	P:maturation of LSU-rRNA; F:RNA binding; F:structural constituent of ribosome; P:translation; C:cytosolic large ribosomal subunit			mobidb-lite (MOBIDB_LITE)
TRINITY_DN28333_c2_g1_i13_alb	TRINITY_DN24405_c0_g1_i5_sta	0.00263641	527283	50	Ribosomal large subunit pseudouridine synthase B	902	20	1.87722e-103	89.2	P:GO:0001522; F:GO:0003723; F:GO:0009982	P:pseudouridine synthesis; F:RNA binding; F:pseudouridine synthase activity	EC:5.4.99.12	tRNA pseudouridine(38-40) synthase	G3DSA:3.30.70.580 (GENE3D); IPR006145 (PFAM); G3DSA:3.30.70.1560 (GENE3D); PTHR21600:SF11 (PANTHER); IPR000748 (PANTHER); IPR020103 (SUPERFAMILY)
TRINITY_DN8170_c0_g1_i1_alb	TRINITY_DN42967_c0_g1_i1_sta	0.0141731	0.000284265	49.8587	ribosomal L1 domain-containing protein 1-like	840	20	4.11165e-22	67	C:GO:0005840; P:GO:0010467; P:GO:0034641; P:GO:0044238	C:ribosome; P:gene expression; P:cellular nitrogen compound metabolic process; P:primary metabolic process			mobidb-lite (MOBIDB_LITE)
TRINITY_DN26858_c3_g4_i1_alb	TRINITY_DN26831_c0_g1_i1_sta	0.00165973	331946	50	ribosomal L1 domain-containing protein 1-like	1353	20	5.32244e-71	82	P:GO:0000470; F:GO:0003723; F:GO:0003735; P:GO:0006412; C:GO:0022625; C:GO:0030686	P:maturation of LSU-rRNA; F:RNA binding; F:structural constituent of ribosome; P:translation; C:cytosolic large ribosomal subunit; C:90S preribosome			mobidb-lite (MOBIDB_LITE); mobidb-lite (MOBIDB_LITE)
TRINITY_DN16380_c0_g2_i1_alb	TRINITY_DN16388_c0_g2_i1_sta	0.00104336	208671	50	ribose-phosphate pyrophosphokinase 1	1853	20	0	92.7	F:GO:0000287; F:GO:0004749; F:GO:0005524; P:GO:0009116; P:GO:0009156; P:GO:0009165; C:GO:0009507; F:GO:0016301; P:GO:0016310	F:magnesium ion binding; F:ribose phosphate diphosphokinase activity; F:ATP binding; P:nucleoside metabolic process; P:ribonucleoside monophosphate biosynthetic process; P:nucleotide biosynthetic process; C:chloroplast; F:kinase activity; P:phosphorylation	EC:2.7.6.1	Ribose-phosphate diphosphokinase	G3DSA:3.40.50.2020 (GENE3D); IPR005946 (PFAM); IPR029099 (PFAM); G3DSA:3.40.50.2020 (GENE3D); IPR005946 (TIGRFAM); mobidb-lite (MOBIDB_LITE); PTHR10210 (PANTHER); PTHR10210:SF86 (PANTHER); IPR037515 (HAMAP); IPR000836 (CDD); IPR029057 (SUPERFAMILY)
TRINITY_DN25660_c0_g1_i4_alb	TRINITY_DN20228_c0_g1_i7_sta	0.00422518	0.00360936	1.17062	ribonuclease P protein subunit p29-like isoform X1	1359	20	0	79.35	F:GO:0000171; C:GO:0000172; F:GO:0004526; P:GO:0006364; P:GO:0006379; P:GO:0008033; C:GO:0030677; F:GO:0033204	F:ribonuclease MRP activity; C:ribonuclease MRP complex; F:ribonuclease P activity; P:rRNA processing; P:mRNA cleavage; P:tRNA processing; C:ribonuclease P complex; F:ribonuclease P RNA binding	EC:3.1.30; EC:3.1.26; EC:3.1.26.5	Acting on ester bonds; Acting on ester bonds; Ribonuclease P	IPR002730 (PFAM); IPR036980 (G3DSA:2.30.30.GENE3D); mobidb-lite (MOBIDB_LITE); IPR023534 (SUPERFAMILY)
TRINITY_DN25660_c0_g1_i5_alb	TRINITY_DN20228_c0_g1_i5_sta	0.00488768	0.00411075	1.189	ribonuclease P protein subunit p29-like isoform X1	994	20	7.51742e-127	78.1	F:GO:0000171; C:GO:0000172; F:GO:0004526; P:GO:0006364; P:GO:0008033; C:GO:0030677; F:GO:0033204; P:GO:0090501	F:ribonuclease MRP activity; C:ribonuclease MRP complex; F:ribonuclease P activity; P:rRNA processing; P:tRNA processing; C:ribonuclease P complex; F:ribonuclease P RNA binding; P:RNA phosphodiester bond hydrolysis	EC:3.1.30; EC:3.1.26; EC:3.1.26.5	Acting on ester bonds; Acting on ester bonds; Ribonuclease P	mobidb-lite (MOBIDB_LITE)
TRINITY_DN17410_c0_g1_i1_alb	TRINITY_DN16578_c0_g1_i1_sta	0.00375371	750742	50	Ribonuclease P protein subunit p25-like protein	635	1	1.63133e-12	84	F:GO:0003676	F:nucleic acid binding			no IPS match
TRINITY_DN26502_c1_g1_i2_alb	TRINITY_DN24805_c0_g1_i3_sta	0.00150584	301168	50	Ribonuclease P protein component 3	1733	20	2.40074e-157	91.6	F:GO:0003899; P:GO:0032774	F:DNA-directed 5'-3' RNA polymerase activity; P:RNA biosynthetic process	EC:2.7.7.6	DNA-directed RNA polymerase	IPR021920 (PFAM); mobidb-lite (MOBIDB_LITE); PTHR33102 (PANTHER); PTHR33102:SF2 (PANTHER)
TRINITY_DN24778_c0_g1_i4_alb	TRINITY_DN14351_c0_g1_i2_sta	0.00232274	464549	50	ribonuclease H2 subunit C	1817	20	4.28302e-101	74.5	P:GO:0006401; C:GO:0032299	P:RNA catabolic process; C:ribonuclease H2 complex			G3DSA:3.30.200.130 (GENE3D); IPR013924 (PFAM); mobidb-lite (MOBIDB_LITE); IPR013924 (CDD)
TRINITY_DN17036_c0_g2_i1_alb	TRINITY_DN275_c0_g1_i2_sta	0.00182044	364087	50	RHOMBOID-like protein 1 isoform X1	1822	20	1.21453e-147	75.75	F:GO:0004252; P:GO:0006508; C:GO:0016021	F:serine-type endopeptidase activity; P:proteolysis; C:integral component of membrane	EC:3.4.21	Acting on peptide bonds (peptidases)	IPR022764 (PFAM); IPR035952 (G3DSA:1.20.1540.GENE3D); mobidb-lite (MOBIDB_LITE); IPR002610 (PANTHER); PTHR22936:SF46 (PANTHER); SSF144091 (SUPERFAMILY)
TRINITY_DN28546_c5_g1_i7_alb	TRINITY_DN36965_c0_g1_i1_sta	0.0471208	0.000942416	50	RHOMBOID-like protein 1	1110	20	1.3523e-09	74.6	F:GO:0004252; P:GO:0006508; C:GO:0016021	F:serine-type endopeptidase activity; P:proteolysis; C:integral component of membrane	EC:3.4.21	Acting on peptide bonds (peptidases)	no IPS match
TRINITY_DN27644_c4_g4_i7_alb	TRINITY_DN24623_c0_g1_i6_sta	0.0420657	0.00717191	5.86533	rhodanese-like domain-containing protein 19, mitochondrial isoform X2	820	20	3.86626e-55	80.75	F:GO:0016740	F:transferase activity			no IPS match
TRINITY_DN26986_c8_g3_i1_alb	TRINITY_DN27336_c12_g1_i1_sta	0.0214015	0.0143297	1.49351	rho GTPase-activating protein gacV-like	992	20	8.44631e-90	70.15	C:GO:0016020	C:membrane			mobidb-lite (MOBIDB_LITE); PTHR33870 (PANTHER)
TRINITY_DN28090_c0_g1_i4_alb	TRINITY_DN23761_c0_g3_i1_sta	0.00515811	0.000103692	49.7444	rho GTPase-activating gacO-like protein	980	20	2.74179e-48	69.45					mobidb-lite (MOBIDB_LITE); PTHR34055 (PANTHER)
TRINITY_DN19070_c0_g1_i1_alb	TRINITY_DN1247_c0_g1_i1_sta	0.00443732	887463	50	Rho GDP-dissociation inhibitor 1	578	20	3.88765e-109	92.55	F:GO:0005094; C:GO:0005737; C:GO:0016021; P:GO:0050790	F:Rho GDP-dissociation inhibitor activity; C:cytoplasm; C:integral component of membrane; P:regulation of catalytic activity			IPR024792 (G3DSA:2.70.50.GENE3D); IPR000406 (PFAM); PTHR10980:SF30 (PANTHER); IPR000406 (PANTHER); IPR014756 (SUPERFAMILY)
TRINITY_DN23435_c0_g1_i2_alb	TRINITY_DN20376_c0_g1_i2_sta	0.00104118	208236	50	Reverse transcriptase, RNA-dependent DNA polymerase	1613	20	4.65416e-125	65	P:GO:0008152	P:metabolic process			PF14223 (PFAM); IPR029472 (PFAM); mobidb-lite (MOBIDB_LITE); PTHR37610 (PANTHER); PTHR37610:SF2 (PANTHER)
TRINITY_DN17155_c0_g2_i1_alb	TRINITY_DN5665_c0_g1_i1_sta	0.0042767	855339	50	Reverse transcriptase zinc-binding domain	528	20	4.80523e-20	47.7	F:GO:0003964; P:GO:0006278	F:RNA-directed DNA polymerase activity; P:RNA-dependent DNA biosynthetic process			no IPS match
TRINITY_DN24552_c0_g1_i1_alb	TRINITY_DN17381_c1_g1_i1_sta	0.00840325	0.000168065	50	reverse transcriptase	415	20	8.27234e-22	83.1	F:GO:0003964; P:GO:0006278; C:GO:0016021	F:RNA-directed DNA polymerase activity; P:RNA-dependent DNA biosynthetic process; C:integral component of membrane	EC:2.7.7.49	RNA-directed DNA polymerase	no IPS match
TRINITY_DN29161_c0_g1_i1_alb	TRINITY_DN72449_c0_g1_i1_sta	0.0128368	0.000256736	50	reverse transcriptase	1045	20	2.14165e-66	71.55	F:GO:0003824; F:GO:0005488; P:GO:0006259	F:catalytic activity; F:binding; P:DNA metabolic process			G3DSA:3.30.70.270 (GENE3D); G3DSA:3.30.70.270 (GENE3D); PTHR24559 (PANTHER); SSF56672 (SUPERFAMILY)
TRINITY_DN29682_c0_g1_i1_alb	TRINITY_DN54126_c0_g1_i1_sta	0.00569839	0.000113968	50	reverse transcriptase	1121	20	5.31453e-41	52.2	F:GO:0003676; F:GO:0003964; F:GO:0004190; P:GO:0006278; P:GO:0006508; F:GO:0008270; P:GO:0015074	F:nucleic acid binding; F:RNA-directed DNA polymerase activity; F:aspartic-type endopeptidase activity; P:RNA-dependent DNA biosynthetic process; P:proteolysis; F:zinc ion binding; P:DNA integration			PF08284 (PFAM)
TRINITY_DN60238_c0_g1_i1_alb	TRINITY_DN31799_c0_g1_i1_sta	0.00772857	0.000154571	50	reverse transcriptase	282	20	2.8343e-30	72.75	F:GO:0003824; F:GO:0005488; P:GO:0006259; C:GO:0016020; P:GO:0018130; P:GO:0019438; P:GO:0044271; P:GO:1901362	F:catalytic activity; F:binding; P:DNA metabolic process; C:membrane; P:heterocycle biosynthetic process; P:aromatic compound biosynthetic process; P:cellular nitrogen compound biosynthetic process; P:organic cyclic compound biosynthetic process			no IPS match
TRINITY_DN24795_c0_g1_i2_alb	TRINITY_DN22233_c0_g2_i1_sta	0.0360237	0.0109178	3.29953	Retrovirus-related Pol polyprotein from transposon TNT 1-94	632	20	7.75504e-97	68.95	F:GO:0003676; F:GO:0008270; P:GO:0015074; F:GO:0016740; F:GO:0046983	F:nucleic acid binding; F:zinc ion binding; P:DNA integration; F:transferase activity; F:protein dimerization activity			mobidb-lite (MOBIDB_LITE); PTHR11439 (PANTHER); PTHR11439:SF204 (PANTHER)
TRINITY_DN28308_c3_g1_i1_alb	TRINITY_DN18182_c0_g1_i1_sta	0.00123794	271779	45.5498	Retrovirus-related Pol polyprotein from transposon TNT 1-94	2451	20	0	67.35	F:GO:0004518; F:GO:0005488; F:GO:0016740; P:GO:0090304	F:nuclease activity; F:binding; F:transferase activity; P:nucleic acid metabolic process			IPR013103 (PFAM); mobidb-lite (MOBIDB_LITE); PTHR11439:SF204 (PANTHER); PTHR11439 (PANTHER); cd09272 (CDD); SSF56672 (SUPERFAMILY)
TRINITY_DN20388_c0_g3_i1_alb	TRINITY_DN64434_c0_g1_i1_sta	0.00430473	894755	48.1107	Retrovirus-related Pol polyprotein from transposon TNT 1-94	403	20	7.93517e-46	75.55	F:GO:0016765; F:GO:0016779	F:transferase activity, transferring alkyl or aryl (other than methyl) groups; F:nucleotidyltransferase activity			PTHR44381 (PANTHER); cd09272 (CDD)
TRINITY_DN18295_c0_g1_i1_alb	TRINITY_DN13788_c0_g1_i1_sta	0.0111905	0.000227176	49.2593	Retrovirus-related Pol polyprotein from transposon TNT 1-94	807	20	9.38387e-12	53.95	F:GO:0003676; P:GO:0015074	F:nucleic acid binding; P:DNA integration			no IPS match
TRINITY_DN21323_c0_g1_i1_alb	TRINITY_DN21088_c0_g1_i1_sta	0.00202844	405688	50	Retrovirus-related Pol polyprotein from transposon TNT 1-94	1314	20	2.09278e-46	59.85	F:GO:0016740	F:transferase activity			PF14223 (PFAM); mobidb-lite (MOBIDB_LITE)
TRINITY_DN29255_c0_g1_i1_alb	TRINITY_DN38251_c0_g1_i1_sta	0.00564424	0.000112885	50	Retrovirus-related Pol polyprotein from transposon TNT 1-94	387	20	5.86148e-24	74.2	F:GO:0003676; P:GO:0015074	F:nucleic acid binding; P:DNA integration			no IPS match
TRINITY_DN39338_c0_g1_i1_alb	TRINITY_DN36322_c0_g1_i1_sta	0.00415363	830726	50	retrotransposon-related protein	390	20	2.15925e-41	82.15	F:GO:0003676; F:GO:0003964; C:GO:0005634; P:GO:0006278; P:GO:0015074	F:nucleic acid binding; F:RNA-directed DNA polymerase activity; C:nucleus; P:RNA-dependent DNA biosynthetic process; P:DNA integration	EC:2.7.7.49	RNA-directed DNA polymerase	IPR036397 (G3DSA:3.30.420.GENE3D); PTHR44369 (PANTHER); PTHR44369:SF2 (PANTHER); IPR001584 (PROSITE_PROFILES); IPR012337 (SUPERFAMILY)
TRINITY_DN28321_c6_g2_i1_alb	TRINITY_DN35171_c0_g1_i1_sta	0.032949	0.0117714	2.79908	retrotransposon protein, putative, unclassified	1348	20	1.12777e-08	66.75	C:GO:0005778; C:GO:0016021; P:GO:0016560	C:peroxisomal membrane; C:integral component of membrane; P:protein import into peroxisome matrix, docking			no IPS match
TRINITY_DN25289_c0_g1_i1_alb	TRINITY_DN51550_c0_g1_i1_sta	0.00543506	0.000108701	50	retrotransposon protein, putative, unclassified	2246	20	6.79675e-142	56.75	P:GO:0009987	P:cellular process			PTHR25952:SF212 (PANTHER); PTHR25952 (PANTHER)
TRINITY_DN49753_c0_g1_i1_alb	TRINITY_DN13301_c0_g1_i1_sta	0.00331464	662928	50	retrotransposon protein, putative, LINE subclass	399	20	1.85819e-37	59.25	F:GO:0003964; P:GO:0006278	F:RNA-directed DNA polymerase activity; P:RNA-dependent DNA biosynthetic process			PTHR45329 (PANTHER)
TRINITY_DN29045_c4_g1_i7_alb	TRINITY_DN20393_c0_g1_i1_sta	0.123787	0.0134724	9.18821	Retrotransposon gag protein	1166	20	4.30858e-82	57.8					no IPS match
TRINITY_DN5164_c1_g1_i1_alb	TRINITY_DN17318_c0_g1_i1_sta	0.00576608	0.000115322	50	Retrotransposon gag protein	2325	20	4.76368e-35	69.4	F:GO:0003676	F:nucleic acid binding			no IPS match
TRINITY_DN4720_c0_g1_i1_alb	TRINITY_DN50627_c0_g1_i1_sta	0.00425913	851827	50	Retrotransposable element Tf2	1352	20	6.9307e-19	54.2	F:GO:0003676; F:GO:0003677; F:GO:0004190; C:GO:0005634; P:GO:0006508; P:GO:0015074	F:nucleic acid binding; F:DNA binding; F:aspartic-type endopeptidase activity; C:nucleus; P:proteolysis; P:DNA integration			no IPS match
TRINITY_DN24374_c1_g1_i3_alb	TRINITY_DN27145_c3_g1_i1_sta	0.00910194	0.000182045	49.9982	reticulon-like protein B22	511	20	1.42365e-13	87.15	C:GO:0016021	C:integral component of membrane			PTHR10994:SF90 (PANTHER); PTHR10994 (PANTHER)
TRINITY_DN28146_c1_g1_i1_alb	TRINITY_DN22549_c2_g1_i1_sta	0.00764521	0.00682111	1.12082	Reticulon-like protein B21	599	20	5.42484e-23	65.65	C:GO:0016021	C:integral component of membrane			mobidb-lite (MOBIDB_LITE); mobidb-lite (MOBIDB_LITE)
TRINITY_DN25459_c0_g1_i2_alb	TRINITY_DN20326_c0_g1_i1_sta	0.0382434	0.0324197	1.17964	Replication protein A 70 kDa DNA-binding subunit B	793	17	2.11797e-35	63.18	F:GO:0003677	F:DNA binding			no IPS match
TRINITY_DN1133_c0_g1_i1_alb	TRINITY_DN898_c0_g2_i1_sta	0.00161446	322892	50	remorin isoform X4	1136	20	5.12333e-122	71.3					IPR005516 (PFAM); mobidb-lite (MOBIDB_LITE); PTHR31471:SF8 (PANTHER); PTHR31471 (PANTHER)
TRINITY_DN24410_c0_g1_i5_alb	TRINITY_DN25135_c1_g3_i1_sta	0.00487999	975997	50	remorin isoform X1	1124	20	1.09095e-17	87.15	F:GO:0003677	F:DNA binding			no IPS match
TRINITY_DN10427_c1_g1_i1_alb	TRINITY_DN52535_c0_g1_i1_sta	0.0101526	0.00803662	1.26329	Remorin family protein	521	20	3.71511e-38	69.1					mobidb-lite (MOBIDB_LITE); mobidb-lite (MOBIDB_LITE); PTHR31471:SF13 (PANTHER); PTHR31471 (PANTHER)
TRINITY_DN23951_c2_g1_i1_alb	TRINITY_DN26788_c5_g1_i1_sta	0.00638252	0.00012765	50	Remorin family protein	400	20	7.60617e-42	61.05	C:GO:0016020; C:GO:0016021	C:membrane; C:integral component of membrane			mobidb-lite (MOBIDB_LITE); PTHR31471 (PANTHER); PTHR31471:SF18 (PANTHER)
TRINITY_DN16378_c0_g2_i1_alb	TRINITY_DN26661_c0_g3_i2_sta	0.0191102	0.0188456	1.01404	Regulator of rDNA transcription protein 15	222	20	9.93418e-17	75.85	F:GO:0004497	F:monooxygenase activity			mobidb-lite (MOBIDB_LITE)
TRINITY_DN27183_c1_g1_i1_alb	TRINITY_DN26989_c7_g1_i2_sta	0.00292884	0.00287028	1.0204	Regulator of G-protein signaling 1	1691	20	0	78.6	P:GO:0001101; P:GO:0007165; P:GO:0009743; C:GO:0016021; C:GO:0043227; C:GO:0043229	P:response to acid chemical; P:signal transduction; P:response to carbohydrate; C:integral component of membrane; C:membrane-bounded organelle; C:intracellular organelle			IPR016137 (PFAM); G3DSA:1.20.58.1850 (GENE3D); PTHR10845:SF44 (PANTHER); PTHR10845 (PANTHER); PS51257 (PROSITE_PROFILES); IPR016137 (PROSITE_PROFILES); IPR036305 (SUPERFAMILY)
TRINITY_DN28872_c0_g1_i1_alb	TRINITY_DN25717_c0_g1_i3_sta	0.00344329	0.00228896	1.5043	regulation of nuclear pre-mRNA domain-containing protein 1B-like	2773	20	0	73.45					IPR008942 (G3DSA:1.25.40.GENE3D); IPR006903 (PFAM); mobidb-lite (MOBIDB_LITE); mobidb-lite (MOBIDB_LITE); mobidb-lite (MOBIDB_LITE); PTHR12460:SF9 (PANTHER); PTHR12460 (PANTHER); IPR006569 (PROSITE_PROFILES); cd03562 (CDD); IPR008942 (SUPERFAMILY)
TRINITY_DN28872_c0_g1_i3_alb	TRINITY_DN25717_c0_g1_i1_sta	0.00173133	346266	50	regulation of nuclear pre-mRNA domain-containing protein 1B-like	1341	20	1.01165e-150	85.95					IPR006903 (PFAM); IPR008942 (G3DSA:1.25.40.GENE3D); PTHR12460:SF9 (PANTHER); PTHR12460 (PANTHER); IPR006569 (PROSITE_PROFILES); cd03562 (CDD); IPR008942 (SUPERFAMILY)
TRINITY_DN37845_c0_g1_i1_alb	TRINITY_DN12594_c0_g1_i1_sta	0.00393548	787097	50	receptor-like protein kinase 2	736	20	7.67628e-108	82.75	F:GO:0004674; F:GO:0005524; P:GO:0006468; C:GO:0016021	F:protein serine/threonine kinase activity; F:ATP binding; P:protein phosphorylation; C:integral component of membrane	EC:2.7.11	Transferring phosphorus-containing groups	mobidb-lite (MOBIDB_LITE)
TRINITY_DN48505_c0_g1_i1_alb	TRINITY_DN63354_c0_g1_i1_sta	0.00224343	448686	50	receptor-like protein kinase 2	997	20	5.8332e-84	91	F:GO:0004674; F:GO:0005524; P:GO:0006468; C:GO:0016021	F:protein serine/threonine kinase activity; F:ATP binding; P:protein phosphorylation; C:integral component of membrane	EC:2.7.11	Transferring phosphorus-containing groups	G3DSA:1.10.510.10 (GENE3D); IPR001245 (PFAM); mobidb-lite (MOBIDB_LITE); PTHR27000 (PANTHER); PTHR27000:SF290 (PANTHER); IPR000719 (PROSITE_PROFILES); IPR011009 (SUPERFAMILY)
TRINITY_DN58287_c0_g1_i1_alb	TRINITY_DN63104_c0_g1_i1_sta	0.00169894	339789	50	receptor-like protein kinase 2	646	20	7.26788e-116	88.15	F:GO:0004674; F:GO:0005524; P:GO:0006468; C:GO:0016021	F:protein serine/threonine kinase activity; F:ATP binding; P:protein phosphorylation; C:integral component of membrane	EC:2.7.11	Transferring phosphorus-containing groups	G3DSA:1.10.510.10 (GENE3D); IPR000719 (PFAM); PTHR27000:SF290 (PANTHER); PTHR27000 (PANTHER); IPR000719 (PROSITE_PROFILES); IPR011009 (SUPERFAMILY)
TRINITY_DN28632_c1_g2_i14_alb	TRINITY_DN27758_c1_g4_i3_sta	0.0022163	446148	49.6764	receptor-like protein 12	1105	20	3.12159e-125	79.95	F:GO:0005515; C:GO:0016021; F:GO:0016301; P:GO:0016310	F:protein binding; C:integral component of membrane; F:kinase activity; P:phosphorylation			PR00019 (PRINTS); IPR001611 (PFAM); IPR032675 (G3DSA:3.80.10.GENE3D); IPR001611 (PFAM); PTHR27004:SF104 (PANTHER); PTHR27004 (PANTHER); SSF52058 (SUPERFAMILY)
TRINITY_DN18949_c2_g1_i1_alb	TRINITY_DN16391_c0_g1_i1_sta	0.00253799	507598	50	receptor-like protein 12	654	20	6.13556e-82	75.7	C:GO:0016021	C:integral component of membrane			IPR032675 (G3DSA:3.80.10.GENE3D); IPR013210 (PFAM); PTHR27004:SF56 (PANTHER); PTHR27004 (PANTHER); SSF52058 (SUPERFAMILY)
TRINITY_DN1743_c0_g1_i1_alb	TRINITY_DN3441_c0_g1_i1_sta	0.000435035	8700690	50	receptor-like protein 12	3651	20	0	69.1	F:GO:0005515; C:GO:0016021	F:protein binding; C:integral component of membrane			PR00019 (PRINTS); IPR032675 (G3DSA:3.80.10.GENE3D); IPR001611 (PFAM); IPR013210 (PFAM); IPR032675 (G3DSA:3.80.10.GENE3D); IPR032675 (G3DSA:3.80.10.GENE3D); IPR032675 (G3DSA:3.80.10.GENE3D); IPR001611 (PFAM); PTHR27004 (PANTHER); PTHR27004 (PANTHER); PTHR27004:SF62 (PANTHER); IPR001611 (PROSITE_PROFILES); IPR001611 (PROSITE_PROFILES); IPR001611 (PROSITE_PROFILES); IPR001611 (PROSITE_PROFILES); IPR…
TRINITY_DN14006_c0_g1_i1_alb	TRINITY_DN612_c0_g1_i1_sta	0.00197283	394567	50	receptor-like kinase TMK4	1442	20	0	65	F:GO:0004672; F:GO:0005515; C:GO:0016020; P:GO:0016310	F:protein kinase activity; F:protein binding; C:membrane; P:phosphorylation			IPR013210 (PFAM); IPR032675 (G3DSA:3.80.10.GENE3D); IPR032675 (G3DSA:3.80.10.GENE3D); IPR001611 (PROSITE_PROFILES); IPR001611 (PROSITE_PROFILES); IPR001611 (PROSITE_PROFILES); IPR001611 (PROSITE_PROFILES); IPR001611 (PROSITE_PROFILES); IPR001611 (PROSITE_PROFILES); IPR001611 (PROSITE_PROFILES); SSF52058 (SUPERFAMILY)
TRINITY_DN28149_c1_g1_i4_alb	TRINITY_DN24723_c0_g1_i2_sta	0.0032043	6.4086e-05	50	Ras-related protein RABE1c	556	20	1.05176e-97	98.7	F:GO:0003924; F:GO:0005525; P:GO:0006904; P:GO:0009306; P:GO:0017157	F:GTPase activity; F:GTP binding; P:vesicle docking involved in exocytosis; P:protein secretion; P:regulation of exocytosis	EC:3.6.1.15	Nucleoside-triphosphate phosphatase	PR00449 (PRINTS); G3DSA:3.40.50.300 (GENE3D); IPR005225 (TIGRFAM); IPR001806 (PFAM); mobidb-lite (MOBIDB_LITE); PTHR24073 (PANTHER); PTHR24073:SF646 (PANTHER); PS51419 (PROSITE_PROFILES); IPR027417 (SUPERFAMILY)
TRINITY_DN24536_c0_g1_i1_alb	TRINITY_DN19511_c0_g1_i1_sta	0.00105345	253087	41.624	ras GTPase-activating protein-binding protein 1-like	1910	20	0	71	F:GO:0003676	F:nucleic acid binding			IPR012677 (G3DSA:3.30.70.GENE3D); IPR002075 (PFAM); G3DSA:3.10.450.50 (GENE3D); IPR000504 (PFAM); mobidb-lite (MOBIDB_LITE); mobidb-lite (MOBIDB_LITE); PTHR10693:SF30 (PANTHER); PTHR10693 (PANTHER); PTHR10693 (PANTHER); IPR000504 (PROSITE_PROFILES); IPR018222 (PROSITE_PROFILES); IPR018222 (CDD); IPR035979 (SUPERFAMILY); IPR032710 (SUPERFAMILY)
TRINITY_DN26076_c0_g1_i1_alb	TRINITY_DN27467_c3_g2_i2_sta	0.00299651	611143	49.0312	ras GTPase-activating protein-binding protein 1-like	1723	20	4.59029e-171	70.7	F:GO:0003723	F:RNA binding			IPR002075 (PFAM); IPR012677 (G3DSA:3.30.70.GENE3D); G3DSA:3.10.450.50 (GENE3D); mobidb-lite (MOBIDB_LITE); mobidb-lite (MOBIDB_LITE); PTHR10693 (PANTHER); PTHR10693 (PANTHER); PTHR10693:SF30 (PANTHER); PTHR10693:SF30 (PANTHER); IPR018222 (PROSITE_PROFILES); cd00590 (CDD); IPR018222 (CDD); IPR035979 (SUPERFAMILY); IPR032710 (SUPERFAMILY)
TRINITY_DN5526_c0_g1_i1_alb	TRINITY_DN12934_c0_g1_i1_sta	0.406512	0.268982	1.5113	Ras GTPase	235	20	3.86989e-30	98.15	P:GO:0000187; P:GO:0000281; P:GO:0000902; F:GO:0003924; F:GO:0005525; C:GO:0005938; P:GO:0007188; P:GO:0007190; P:GO:0007265; P:GO:0007275; C:GO:0009898; F:GO:0019900; P:GO:0031152; P:GO:0031284; P:GO:0031589; C:GO:0031982; P:GO:0032148; P:GO:0042331; P:GO:0043052; F:GO:0043130; P:GO:0043326; P:GO:0043327; P:GO:0043407; F:GO:0043548; P:GO:0043552; P:GO:0044351; P:GO:0046586; P:GO:0050927; P:GO:00…	P:activation of MAPK activity; P:mitotic cytokinesis; P:cell morphogenesis; F:GTPase activity; F:GTP binding; C:cell cortex; P:adenylate cyclase-modulating G-protein coupled receptor signaling pathway; P:activation of adenylate cyclase activity; P:Ras protein signal transduction; P:multicellular organism development; C:cytoplasmic side of plasma membrane; F:kinase binding; P:aggregation involved …	EC:3.6.1.15	Nucleoside-triphosphate phosphatase	no IPS match
TRINITY_DN28558_c1_g1_i6_alb	TRINITY_DN27600_c2_g10_i2_sta	0.0791943	0.0389314	2.0342	Rad1-like protein	268	20	4.90793e-19	90.4	P:GO:0000077; F:GO:0003684; F:GO:0005484; P:GO:0006281; P:GO:0006886; C:GO:0016021; P:GO:0016192; C:GO:0030896; P:GO:0061025	P:DNA damage checkpoint; F:damaged DNA binding; F:SNAP receptor activity; P:DNA repair; P:intracellular protein transport; C:integral component of membrane; P:vesicle-mediated transport; C:checkpoint clamp complex; P:membrane fusion			no IPS match
TRINITY_DN24769_c1_g1_i3_alb	TRINITY_DN20159_c0_g1_i2_sta	0.0032599	6.5198e-05	50	QWRF motif-containing protein 7	992	20	1.00893e-82	70.85					IPR007573 (PFAM); PTHR31807 (PANTHER); PTHR31807:SF10 (PANTHER)
TRINITY_DN27700_c3_g4_i1_alb	TRINITY_DN50009_c0_g1_i1_sta	0.0113267	0.000226533	50	QWRF motif-containing protein 3	600	20	6.31622e-14	79.8					no IPS match
TRINITY_DN27343_c6_g1_i1_alb	TRINITY_DN27139_c5_g1_i1_sta	0.00422128	848622	49.7428	QWRF motif-containing protein 2	1637	20	5.22391e-175	70.15					IPR007573 (PFAM); mobidb-lite (MOBIDB_LITE); PTHR31807:SF8 (PANTHER); PTHR31807 (PANTHER); PTHR31807 (PANTHER); PTHR31807:SF8 (PANTHER)
TRINITY_DN21702_c0_g1_i1_alb	TRINITY_DN27056_c1_g1_i5_sta	0.00123651	282591	43.7561	quinone oxidoreductase-like protein 2 homolog	1440	20	0	89.9	C:GO:0005777; F:GO:0008270; F:GO:0016491; P:GO:0055114	C:peroxisome; F:zinc ion binding; F:oxidoreductase activity; P:oxidation-reduction process			IPR013154 (PFAM); IPR013149 (PFAM); G3DSA:3.90.180.10 (GENE3D); G3DSA:3.40.50.720 (GENE3D); PTHR43677 (PANTHER); PTHR43677:SF4 (PANTHER); cd08241 (CDD); IPR011032 (SUPERFAMILY); IPR036291 (SUPERFAMILY)
TRINITY_DN21702_c0_g1_i2_alb	TRINITY_DN27056_c1_g1_i3_sta	0.00154746	337398	45.8646	quinone oxidoreductase-like protein 2 homolog	1751	20	1.13255e-165	90.4	C:GO:0005777; F:GO:0008270; F:GO:0016491; P:GO:0055114	C:peroxisome; F:zinc ion binding; F:oxidoreductase activity; P:oxidation-reduction process			IPR013149 (PFAM); IPR013154 (PFAM); G3DSA:3.40.50.720 (GENE3D); G3DSA:3.90.180.10 (GENE3D); PTHR43677:SF4 (PANTHER); PTHR43677 (PANTHER); cd08241 (CDD); IPR036291 (SUPERFAMILY); IPR011032 (SUPERFAMILY)
TRINITY_DN23417_c2_g1_i1_alb	TRINITY_DN67461_c0_g1_i1_sta	0.014456	0.00028912	50	qLTG3-1	606	20	2.96307e-45	96.75					G3DSA:1.10.110.10 (GENE3D); IPR027923 (PFAM); mobidb-lite (MOBIDB_LITE); PTHR31731:SF58 (PANTHER); PTHR31731 (PANTHER); PS51257 (PROSITE_PROFILES); IPR027923 (CDD); IPR036312 (SUPERFAMILY)
TRINITY_DN1454_c1_g1_i1_alb	TRINITY_DN11857_c1_g1_i1_sta	0.000921556	184311	50	pyruvate kinase isozyme A, chloroplastic-like	1596	20	0	87.75	F:GO:0000287; F:GO:0004743; C:GO:0005737; P:GO:0006096; F:GO:0016301; F:GO:0030955	F:magnesium ion binding; F:pyruvate kinase activity; C:cytoplasm; P:glycolytic process; F:kinase activity; F:potassium ion binding	EC:2.7.1.40	Pyruvate kinase	IPR001697 (PRINTS); IPR015793 (PFAM); IPR015806 (G3DSA:2.40.33.GENE3D); IPR036918 (G3DSA:3.40.1380.GENE3D); IPR001697 (TIGRFAM); G3DSA:3.20.20.60 (GENE3D); IPR015795 (PFAM); IPR001697 (PANTHER); PTHR11817:SF21 (PANTHER); IPR015813 (SUPERFAMILY); IPR011037 (SUPERFAMILY); IPR036918 (SUPERFAMILY)
TRINITY_DN28839_c1_g2_i1_alb	TRINITY_DN25418_c0_g2_i2_sta	0.00571432	0.000114286	50	Pyruvate dehydrogenase E1 component subunit beta-3, chloroplastic	752	2	6.08581e-25	94	F:GO:0003824; P:GO:0008152	F:catalytic activity; P:metabolic process			no IPS match
TRINITY_DN26318_c0_g2_i2_alb	TRINITY_DN24561_c1_g1_i1_sta	0.000632461	163374	38.7124	pyruvate decarboxylase 1	2209	20	0	93.2	F:GO:0000287; F:GO:0004737; F:GO:0030976	F:magnesium ion binding; F:pyruvate decarboxylase activity; F:thiamine pyrophosphate binding	EC:4.1.1.1	Pyruvate decarboxylase	G3DSA:3.40.50.970 (GENE3D); G3DSA:3.40.50.970 (GENE3D); IPR012110 (PIRSF); IPR012000 (PFAM); IPR011766 (PFAM); G3DSA:3.40.50.1220 (GENE3D); IPR012001 (PFAM); PTHR43452:SF4 (PANTHER); PTHR43452 (PANTHER); cd07038 (CDD); cd02005 (CDD); IPR029061 (SUPERFAMILY); IPR029061 (SUPERFAMILY); IPR029035 (SUPERFAMILY)
TRINITY_DN4756_c0_g1_i1_alb	TRINITY_DN9840_c0_g1_i1_sta	0.465988	0.366282	1.27221	pyrophosphate-energized vacuolar membrane proton pump-like	469	20	4.50703e-32	84.85	F:GO:0004427; F:GO:0009678; C:GO:0016021; P:GO:1902600	F:inorganic diphosphatase activity; F:hydrogen-translocating pyrophosphatase activity; C:integral component of membrane; P:proton transmembrane transport	EC:3.6.1.1	Inorganic diphosphatase	mobidb-lite (MOBIDB_LITE)
TRINITY_DN44595_c0_g1_i1_alb	TRINITY_DN61808_c0_g1_i1_sta	0.00463147	926295	50	pyrophosphate-energized vacuolar membrane proton pump-like	281	20	2.19746e-51	91.15	F:GO:0004427; F:GO:0009678; C:GO:0016021; P:GO:1902600	F:inorganic diphosphatase activity; F:hydrogen-translocating pyrophosphatase activity; C:integral component of membrane; P:proton transmembrane transport	EC:3.6.1.1	Inorganic diphosphatase	IPR004131 (PFAM); PTHR31998:SF24 (PANTHER); IPR004131 (PANTHER)
TRINITY_DN23204_c0_g2_i3_alb	TRINITY_DN25287_c0_g2_i4_sta	0.000983033	239963	40.966	Pyrophosphate--fructose 6-phosphate 1-phosphotransferase subunit alpha	1637	20	0	94.9	F:GO:0003872; F:GO:0005524; C:GO:0005737; P:GO:0006002; P:GO:0046835; F:GO:0046872; F:GO:0047334; P:GO:0061615	F:6-phosphofructokinase activity; F:ATP binding; C:cytoplasm; P:fructose 6-phosphate metabolic process; P:carbohydrate phosphorylation; F:metal ion binding; F:diphosphate-fructose-6-phosphate 1-phosphotransferase activity; P:glycolytic process through fructose-6-phosphate	EC:2.7.1.90; EC:2.7.1.11	Diphosphate--fructose-6-phosphate 1-phosphotransferase; 6-phosphofructokinase	IPR022953 (PRINTS); G3DSA:3.40.50.460 (GENE3D); IPR000023 (PFAM); IPR011183 (TIGRFAM); PTHR43650:SF3 (PANTHER); PTHR43650 (PANTHER); IPR035966 (SUPERFAMILY)
TRINITY_DN23204_c0_g2_i2_alb	TRINITY_DN25287_c0_g2_i6_sta	0.000948636	229993	41.2463	Pyrophosphate--fructose 6-phosphate 1-phosphotransferase subunit alpha	2129	20	0	94.7	F:GO:0003872; F:GO:0005524; C:GO:0005737; P:GO:0006002; P:GO:0046835; F:GO:0046872; F:GO:0047334; P:GO:0061615	F:6-phosphofructokinase activity; F:ATP binding; C:cytoplasm; P:fructose 6-phosphate metabolic process; P:carbohydrate phosphorylation; F:metal ion binding; F:diphosphate-fructose-6-phosphate 1-phosphotransferase activity; P:glycolytic process through fructose-6-phosphate	EC:2.7.1.90; EC:2.7.1.11	Diphosphate--fructose-6-phosphate 1-phosphotransferase; 6-phosphofructokinase	IPR022953 (PRINTS); IPR000023 (PFAM); G3DSA:3.40.50.460 (GENE3D); G3DSA:1.10.10.480 (GENE3D); IPR011183 (TIGRFAM); G3DSA:3.40.50.450 (GENE3D); PTHR43650:SF3 (PANTHER); PTHR43650 (PANTHER); IPR035966 (SUPERFAMILY)
TRINITY_DN19538_c0_g1_i1_alb	TRINITY_DN20214_c0_g1_i3_sta	0.00678178	0.00013689	49.5418	Pyrophosphate--fructose 6-phosphate 1-phosphotransferase subunit alpha	783	20	3.04315e-97	92.35	F:GO:0003872; F:GO:0005524; C:GO:0005737; P:GO:0006002; P:GO:0046835; F:GO:0046872; F:GO:0047334; P:GO:0061615	F:6-phosphofructokinase activity; F:ATP binding; C:cytoplasm; P:fructose 6-phosphate metabolic process; P:carbohydrate phosphorylation; F:metal ion binding; F:diphosphate-fructose-6-phosphate 1-phosphotransferase activity; P:glycolytic process through fructose-6-phosphate	EC:2.7.1.90; EC:2.7.1.11	Diphosphate--fructose-6-phosphate 1-phosphotransferase; 6-phosphofructokinase	no IPS match
TRINITY_DN28577_c2_g1_i2_alb	TRINITY_DN27217_c3_g3_i2_sta	0.0276004	0.0211561	1.30461	Pyridoxamine 5-phosphate oxidase family protein	895	20	1.9214e-120	80.25	F:GO:0048037	F:cofactor binding			IPR012349 (G3DSA:2.30.110.GENE3D); IPR011576 (PFAM); mobidb-lite (MOBIDB_LITE); PTHR13343:SF16 (PANTHER); PTHR13343 (PANTHER); SSF50475 (SUPERFAMILY)
TRINITY_DN25876_c0_g1_i7_alb	TRINITY_DN25621_c0_g1_i1_sta	0.0310664	0.000621329	50	pyridoxal kinase isoform X2	1044	20	1.65537e-19	87.9	F:GO:0008478; P:GO:0009443; P:GO:0016310	F:pyridoxal kinase activity; P:pyridoxal 5'-phosphate salvage; P:phosphorylation	EC:2.7.1.35	Pyridoxal kinase	no IPS match
TRINITY_DN25876_c0_g1_i11_alb	TRINITY_DN25621_c0_g2_i6_sta	0.00276632	622674	44.4265	pyridoxal kinase	1435	20	0	90.15	F:GO:0008478; P:GO:0009443; P:GO:0016310	F:pyridoxal kinase activity; P:pyridoxal 5'-phosphate salvage; P:phosphorylation	EC:2.7.1.35	Pyridoxal kinase	IPR004625 (TIGRFAM); IPR013749 (PFAM); IPR029056 (G3DSA:3.40.1190.GENE3D); PTHR10534:SF2 (PANTHER); IPR004625 (PANTHER); IPR004625 (CDD); IPR029056 (SUPERFAMILY)
TRINITY_DN29057_c0_g1_i2_alb	TRINITY_DN27917_c0_g1_i4_sta	0.00236847	0.00227009	1.04334	putative zinc finger, CCHC-type	1740	20	0	63.55	F:GO:0003676; F:GO:0008270; P:GO:0015074	F:nucleic acid binding; F:zinc ion binding; P:DNA integration			IPR001584 (PFAM); IPR013103 (PFAM); IPR036397 (G3DSA:3.30.420.GENE3D); mobidb-lite (MOBIDB_LITE); PTHR11439 (PANTHER); PTHR11439:SF204 (PANTHER); IPR001584 (PROSITE_PROFILES); SSF56672 (SUPERFAMILY); IPR012337 (SUPERFAMILY)
TRINITY_DN14555_c0_g1_i1_alb	TRINITY_DN63476_c0_g1_i1_sta	0.00526805	0.0034662	1.51983	putative WRKY transcription factor 19	1706	20	5.40175e-177	53.55					PTHR31827 (PANTHER); PTHR31827:SF4 (PANTHER); PTHR31827:SF4 (PANTHER)
TRINITY_DN27794_c5_g1_i1_alb	TRINITY_DN26202_c1_g2_i1_sta	0.00790578	0.00746895	1.05849	putative vesicle-associated membrane protein 726	1140	20	2.4361e-124	94.1	C:GO:0016021; P:GO:0016192	C:integral component of membrane; P:vesicle-mediated transport			IPR001388 (PRINTS); IPR010908 (PFAM); G3DSA:3.30.450.50 (GENE3D); G3DSA:1.20.5.110 (GENE3D); IPR001388 (PFAM); PTHR21136:SF92 (PANTHER); PTHR21136 (PANTHER); IPR010908 (PROSITE_PROFILES); IPR001388 (PROSITE_PROFILES); cd15843 (CDD); SSF58038 (SUPERFAMILY); IPR011012 (SUPERFAMILY)
TRINITY_DN49428_c0_g1_i1_alb	TRINITY_DN49597_c0_g1_i1_sta	0.0131726	0.000272641	48.3148	putative UPF0481 protein At3g02645	458	11	1.67152e-57	49	C:GO:0016020; C:GO:0016021	C:membrane; C:integral component of membrane			IPR004158 (PFAM); PTHR31549:SF11 (PANTHER); PTHR31549 (PANTHER)
TRINITY_DN28940_c0_g1_i1_alb	TRINITY_DN27403_c3_g1_i1_sta	0.07147	0.0447639	1.5966	putative UMP/CMP kinase 3	257	8	1.42202e-12	80.5	F:GO:0005524; P:GO:0009117; P:GO:0016310; F:GO:0019201; P:GO:0072528	F:ATP binding; P:nucleotide metabolic process; P:phosphorylation; F:nucleotide kinase activity; P:pyrimidine-containing compound biosynthetic process			no IPS match
TRINITY_DN26495_c0_g1_i1_alb	TRINITY_DN23683_c0_g1_i2_sta	0.00156154	314279	49.6862	putative threonine aspartase	1364	20	0	78.25	F:GO:0004298; P:GO:0006508	F:threonine-type endopeptidase activity; P:proteolysis	EC:3.4.25	Acting on peptide bonds (peptidases)	IPR000246 (PFAM); G3DSA:3.60.20.30 (GENE3D); IPR000246 (PANTHER); PTHR10188:SF8 (PANTHER); IPR037464 (CDD); IPR029055 (SUPERFAMILY)
TRINITY_DN13752_c0_g1_i1_alb	TRINITY_DN2270_c1_g1_i1_sta	0.0230299	0.0141769	1.62446	putative thioredoxin-like protein	212	20	1.21534e-12	70.8					IPR010634 (PANTHER); PTHR36057:SF1 (PANTHER)
TRINITY_DN25534_c0_g4_i1_alb	TRINITY_DN26126_c1_g2_i3_sta	0.00296752	593505	50	putative thioredoxin-like protein	399	5	0.000310049	81	F:GO:0004791; C:GO:0005829; C:GO:0005886; P:GO:0006662; C:GO:0009506; P:GO:0010188; F:GO:0015035; F:GO:0016671; P:GO:0034599; P:GO:0045454; P:GO:0046686; F:GO:0047134; C:GO:0048046; P:GO:0050832; P:GO:0055114; P:GO:0098869	F:thioredoxin-disulfide reductase activity; C:cytosol; C:plasma membrane; P:glycerol ether metabolic process; C:plasmodesma; P:response to microbial phytotoxin; F:protein disulfide oxidoreductase activity; F:oxidoreductase activity, acting on a sulfur group of donors, disulfide as acceptor; P:cellular response to oxidative stress; P:cell redox homeostasis; P:response to cadmium ion; F:protein-dis…	EC:1.8.1.9; EC:1.8.1.8	Thioredoxin-disulfide reductase; Protein-disulfide reductase	no IPS match
TRINITY_DN11914_c0_g1_i1_alb	TRINITY_DN39301_c0_g1_i1_sta	0.0344396	0.0146597	2.34926	putative sulfate transporter	2189	19	1.06154e-44	56.32	F:GO:0003676; F:GO:0008270	F:nucleic acid binding; F:zinc ion binding			mobidb-lite (MOBIDB_LITE)
TRINITY_DN14676_c1_g2_i1_alb	TRINITY_DN27635_c5_g1_i1_sta	0.00559762	0.000111952	50	putative signal recognition particle 43 kDa protein, chloroplastic	242	3	1.28897e-09	81	P:GO:0009416; C:GO:0009507; P:GO:0045038; C:GO:0080085	P:response to light stimulus; C:chloroplast; P:protein import into chloroplast thylakoid membrane; C:signal recognition particle, chloroplast targeting			mobidb-lite (MOBIDB_LITE); mobidb-lite (MOBIDB_LITE)
TRINITY_DN25360_c0_g1_i1_alb	TRINITY_DN22707_c4_g1_i1_sta	0.0672064	0.0522115	1.2872	putative serine/threonine-protein kinase	386	1	9.39835e-08	93	F:GO:0004672; F:GO:0005524; P:GO:0006468; C:GO:0016021	F:protein kinase activity; F:ATP binding; P:protein phosphorylation; C:integral component of membrane			mobidb-lite (MOBIDB_LITE)
TRINITY_DN16426_c0_g1_i1_alb	TRINITY_DN26639_c0_g2_i2_sta	0.00102227	254597	40.1524	putative serine/threonine-protein kinase	1817	20	0	82.3	F:GO:0004674; F:GO:0005524; C:GO:0005886; P:GO:0006468	F:protein serine/threonine kinase activity; F:ATP binding; C:plasma membrane; P:protein phosphorylation	EC:2.7.11	Transferring phosphorus-containing groups	PIRSF000654 (PIRSF); G3DSA:3.30.200.20 (GENE3D); IPR000719 (PFAM); G3DSA:1.10.510.10 (GENE3D); PTHR27006 (PANTHER); PTHR27006:SF20 (PANTHER); IPR000719 (PROSITE_PROFILES); cd14066 (CDD); IPR011009 (SUPERFAMILY)
TRINITY_DN28980_c3_g4_i5_alb	TRINITY_DN27416_c0_g1_i5_sta	0.154021	0.141989	1.08474	putative serine acetyltransferase	260	20	2.05567e-31	76.9	F:GO:0016740	F:transferase activity			no IPS match
TRINITY_DN6290_c0_g1_i1_alb	TRINITY_DN23130_c0_g2_i2_sta	0.0114418	0.010849	1.05464	putative ripening regulated protein	1170	20	7.87077e-72	86.15					IPR008978 (G3DSA:2.60.40.GENE3D); IPR007052 (PFAM); mobidb-lite (MOBIDB_LITE); PTHR22932 (PANTHER); PTHR22932:SF8 (PANTHER); IPR007052 (PROSITE_PROFILES); cd06465 (CDD); IPR008978 (SUPERFAMILY)
TRINITY_DN26339_c0_g1_i4_alb	TRINITY_DN12261_c0_g1_i1_sta	0.0028025	5.605e-05	50	putative ribonuclease H protein	1333	20	2.11403e-30	45.05	F:GO:0003964; P:GO:0006278	F:RNA-directed DNA polymerase activity; P:RNA-dependent DNA biosynthetic process			IPR026960 (PFAM); PTHR33116:SF7 (PANTHER); PTHR33116:SF7 (PANTHER); PTHR33116 (PANTHER)
TRINITY_DN39511_c0_g1_i1_alb	TRINITY_DN15701_c0_g1_i1_sta	0.0102164	0.000204327	50	putative ribonuclease H protein	262	20	4.9719e-22	63.25	F:GO:0003676; F:GO:0008270	F:nucleic acid binding; F:zinc ion binding			no IPS match
TRINITY_DN9471_c1_g1_i1_alb	TRINITY_DN51029_c0_g1_i1_sta	0.00393489	786978	50	putative ribonuclease H protein	459	19	2.50671e-16	49.79	F:GO:0016740	F:transferase activity			no IPS match
TRINITY_DN27645_c0_g1_i1_alb	TRINITY_DN17058_c1_g1_i1_sta	0.00436771	873543	50	putative ribonuclease H protein	1801	4	1.9415e-07	74.75	F:GO:0004527; P:GO:0006139	F:exonuclease activity; P:nucleobase-containing compound metabolic process			no IPS match
TRINITY_DN47755_c0_g1_i1_alb	TRINITY_DN3645_c1_g1_i1_sta	0.00437406	874811	50	putative ribonuclease H protein	285	20	5.19922e-49	58.25	F:GO:0003676; F:GO:0004523; P:GO:0090502	F:nucleic acid binding; F:RNA-DNA hybrid ribonuclease activity; P:RNA phosphodiester bond hydrolysis, endonucleolytic	EC:3.1.30; EC:3.1.26; EC:3.1.26.4	Acting on ester bonds; Acting on ester bonds; Ribonuclease H	IPR036691 (G3DSA:3.60.10.GENE3D); IPR036691 (SUPERFAMILY)
TRINITY_DN27855_c4_g8_i1_alb	TRINITY_DN48833_c0_g1_i1_sta	0.033949	0.0332317	1.02159	putative reverse transcriptase domain-containing protein	279	20	5.41989e-23	70.55	F:GO:0003676; C:GO:0005739; P:GO:0015074	F:nucleic acid binding; C:mitochondrion; P:DNA integration			IPR036397 (G3DSA:3.30.420.GENE3D); PTHR24559:SF247 (PANTHER); PTHR24559 (PANTHER); IPR001584 (PROSITE_PROFILES); IPR012337 (SUPERFAMILY)
TRINITY_DN40598_c0_g1_i1_alb	TRINITY_DN17986_c1_g1_i1_sta	0.186919	0.0251989	7.41774	putative reverse transcriptase domain-containing protein	246	20	1.23978e-39	83.65	F:GO:0003676; F:GO:0003964; F:GO:0004190; P:GO:0006278; P:GO:0006508; F:GO:0008270; P:GO:0015074	F:nucleic acid binding; F:RNA-directed DNA polymerase activity; F:aspartic-type endopeptidase activity; P:RNA-dependent DNA biosynthetic process; P:proteolysis; F:zinc ion binding; P:DNA integration	EC:3.4.23; EC:2.7.7.49	Acting on peptide bonds (peptidases); RNA-directed DNA polymerase	IPR036397 (G3DSA:3.30.420.GENE3D)
TRINITY_DN17155_c0_g1_i1_alb	TRINITY_DN5665_c0_g2_i1_sta	0.00547609	0.000109522	49.9998	putative reverse transcriptase	316	20	2.10554e-19	51.3	F:GO:0003964; P:GO:0009987	F:RNA-directed DNA polymerase activity; P:cellular process	EC:2.7.7.49	RNA-directed DNA polymerase	no IPS match
TRINITY_DN53253_c0_g1_i1_alb	TRINITY_DN26548_c4_g1_i1_sta	0.00403736	807472	50	putative replication factor C subunit 2	420	20	4.03918e-72	87.45					IPR006873 (PFAM); PTHR31300:SF6 (PANTHER); IPR006873 (PANTHER)
TRINITY_DN25992_c3_g1_i3_alb	TRINITY_DN23434_c0_g2_i1_sta	0.00136439	272878	50	putative receptor-like protein kinase At4g00960	2096	20	0	79.05	F:GO:0004674; F:GO:0005524; C:GO:0005886; P:GO:0006468	F:protein serine/threonine kinase activity; F:ATP binding; C:plasma membrane; P:protein phosphorylation	EC:2.7.11	Transferring phosphorus-containing groups	PIRSF000615 (PIRSF); IPR000719 (PFAM); G3DSA:3.30.200.20 (GENE3D); G3DSA:1.10.510.10 (GENE3D); PTHR27002:SF4 (PANTHER); PTHR27002 (PANTHER); IPR000719 (PROSITE_PROFILES); IPR011009 (SUPERFAMILY)
TRINITY_DN28342_c1_g1_i2_alb	TRINITY_DN21103_c0_g1_i1_sta	0.000944831	188966	50	putative receptor-like protein kinase At4g00960	1538	20	0	85.9	F:GO:0004672; F:GO:0005524; P:GO:0006468; F:GO:0030246	F:protein kinase activity; F:ATP binding; P:protein phosphorylation; F:carbohydrate binding			PIRSF000654 (PIRSF); IPR001245 (PFAM); G3DSA:3.30.200.20 (GENE3D); G3DSA:1.10.510.10 (GENE3D); PTHR27002:SF113 (PANTHER); PTHR27002 (PANTHER); IPR000719 (PROSITE_PROFILES); cd14066 (CDD); IPR011009 (SUPERFAMILY)
TRINITY_DN24389_c0_g2_i4_alb	TRINITY_DN27089_c6_g1_i4_sta	0.0079097	0.00546492	1.44736	putative protease Do-like 14	767	20	5.21892e-139	78.85	F:GO:0004252; P:GO:0006508	F:serine-type endopeptidase activity; P:proteolysis	EC:3.4.21	Acting on peptide bonds (peptidases)	IPR001940 (PRINTS); PF13365 (PFAM); G3DSA:2.40.10.120 (GENE3D); PTHR22939:SF109 (PANTHER); PTHR22939 (PANTHER); IPR009003 (SUPERFAMILY)
TRINITY_DN27491_c0_g1_i1_alb	TRINITY_DN19199_c0_g1_i1_sta	0.0135718	0.00939724	1.44423	putative plastid-lipid-associated protein 2, chloroplastic	331	2	1.54654e-11	77					no IPS match
TRINITY_DN4633_c1_g1_i1_alb	TRINITY_DN29475_c0_g1_i1_sta	0.00548302	0.00010966	50	putative pentatricopeptide repeat-containing protein At5g59200, chloroplastic	322	20	8.49315e-60	76.6	F:GO:0005515; F:GO:0008270; P:GO:0016070	F:protein binding; F:zinc ion binding; P:RNA metabolic process			IPR002885 (PFAM); IPR011990 (G3DSA:1.25.40.GENE3D); IPR002885 (TIGRFAM); PTHR24015 (PANTHER); PTHR24015:SF109 (PANTHER); IPR002885 (PROSITE_PROFILES); IPR002885 (PROSITE_PROFILES)
TRINITY_DN22646_c0_g1_i1_alb	TRINITY_DN39677_c0_g1_i1_sta	0.00589086	0.00477901	1.23265	putative pentatricopeptide repeat-containing protein At5g52630	1936	20	0	77.35	F:GO:0005515; F:GO:0008270	F:protein binding; F:zinc ion binding			IPR011990 (G3DSA:1.25.40.GENE3D); IPR002885 (PFAM); IPR002885 (PFAM); IPR032867 (PFAM); IPR002885 (TIGRFAM); PTHR24015:SF995 (PANTHER); PTHR24015 (PANTHER); IPR002885 (PROSITE_PROFILES); IPR002885 (PROSITE_PROFILES); IPR002885 (PROSITE_PROFILES); IPR002885 (PROSITE_PROFILES); IPR002885 (PROSITE_PROFILES); IPR002885 (PROSITE_PROFILES); IPR002885 (PROSITE_PROFILES); IPR002885 (PROSITE_PROFILES); IP…
TRINITY_DN37452_c0_g1_i1_alb	TRINITY_DN62105_c0_g1_i1_sta	0.00597265	0.000119453	50	putative pentatricopeptide repeat-containing protein At5g52630	1796	20	0	81.15	F:GO:0003723; F:GO:0004519; F:GO:0008270; P:GO:0016554; C:GO:0043231; P:GO:0090305	F:RNA binding; F:endonuclease activity; F:zinc ion binding; P:cytidine to uridine editing; C:intracellular membrane-bounded organelle; P:nucleic acid phosphodiester bond hydrolysis			mobidb-lite (MOBIDB_LITE); mobidb-lite (MOBIDB_LITE); mobidb-lite (MOBIDB_LITE)
TRINITY_DN7352_c1_g1_i1_alb	TRINITY_DN42291_c0_g1_i1_sta	0.00312585	6.2517e-05	50	putative pentatricopeptide repeat-containing protein At5g06400, mitochondrial	1256	20	0	72.9	F:GO:0003723; F:GO:0004519; F:GO:0005515; P:GO:0009451; C:GO:0043231	F:RNA binding; F:endonuclease activity; F:protein binding; P:RNA modification; C:intracellular membrane-bounded organelle			IPR011990 (G3DSA:1.25.40.GENE3D); IPR002885 (PFAM); IPR002885 (PFAM); IPR011990 (G3DSA:1.25.40.GENE3D); IPR011990 (G3DSA:1.25.40.GENE3D); IPR002885 (TIGRFAM); IPR002885 (PFAM); PTHR24015 (PANTHER); PTHR24015:SF752 (PANTHER); IPR002885 (PROSITE_PROFILES); IPR002885 (PROSITE_PROFILES); IPR002885 (PROSITE_PROFILES); IPR002885 (PROSITE_PROFILES); IPR002885 (PROSITE_PROFILES); IPR002885 (PROSITE_PROFI…
TRINITY_DN84_c0_g1_i1_alb	TRINITY_DN14514_c1_g1_i1_sta	0.00206282	0.00171045	1.20601	putative pentatricopeptide repeat-containing protein At3g15930	1688	20	0	80.95	F:GO:0003723; F:GO:0004519; F:GO:0005515; F:GO:0008270; P:GO:0009451; C:GO:0043231; P:GO:0090305	F:RNA binding; F:endonuclease activity; F:protein binding; F:zinc ion binding; P:RNA modification; C:intracellular membrane-bounded organelle; P:nucleic acid phosphodiester bond hydrolysis			IPR032867 (PFAM); IPR002885 (PFAM); IPR011990 (G3DSA:1.25.40.GENE3D); IPR002885 (PFAM); IPR002885 (TIGRFAM); IPR011990 (G3DSA:1.25.40.GENE3D); IPR002885 (PFAM); PTHR24015:SF373 (PANTHER); PTHR24015 (PANTHER); IPR002885 (PROSITE_PROFILES); IPR002885 (PROSITE_PROFILES); IPR002885 (PROSITE_PROFILES); IPR002885 (PROSITE_PROFILES); IPR002885 (PROSITE_PROFILES); IPR002885 (PROSITE_PROFILES); IPR002885 …
TRINITY_DN30388_c0_g1_i1_alb	TRINITY_DN45188_c0_g1_i1_sta	0.0702345	0.0194997	3.60182	putative pentatricopeptide repeat-containing protein At3g11460	277	2	5.86651e-05	83	F:GO:0008270	F:zinc ion binding			mobidb-lite (MOBIDB_LITE)
TRINITY_DN17934_c0_g1_i1_alb	TRINITY_DN40644_c0_g1_i1_sta	0.00156189	312378	50	putative oxidoreductase TDA3	969	20	3.03517e-155	81.45	C:GO:0005739; F:GO:0016491; P:GO:0055114	C:mitochondrion; F:oxidoreductase activity; P:oxidation-reduction process			mobidb-lite (MOBIDB_LITE); mobidb-lite (MOBIDB_LITE)
TRINITY_DN23235_c0_g1_i1_alb	TRINITY_DN24696_c0_g1_i2_sta	0.00538452	0.000107691	49.9998	putative mitochondrial protein	5314	20	0	65.9	F:GO:0003676; F:GO:0004190; P:GO:0006508; P:GO:0015074; F:GO:0016787	F:nucleic acid binding; F:aspartic-type endopeptidase activity; P:proteolysis; P:DNA integration; F:hydrolase activity			IPR000477 (PFAM); G3DSA:3.30.70.270 (GENE3D); PTHR24559 (PANTHER); IPR000477 (PROSITE_PROFILES); cd01647 (CDD); SSF56672 (SUPERFAMILY)
TRINITY_DN25513_c0_g4_i1_alb	TRINITY_DN27235_c0_g1_i1_sta	0.0076697	0.000153394	50	putative methyltransferase NSUN6	403	1	3.06361e-10	80	F:GO:0003723; F:GO:0008168; P:GO:0032259	F:RNA binding; F:methyltransferase activity; P:methylation			mobidb-lite (MOBIDB_LITE)
TRINITY_DN26017_c1_g1_i3_alb	TRINITY_DN27291_c6_g2_i2_sta	0.0167752	0.00868922	1.93057	putative membrane protein YjcL	1356	20	0	86.45	C:GO:0009941; C:GO:0016021; F:GO:0016491; P:GO:0055114	C:chloroplast envelope; C:integral component of membrane; F:oxidoreductase activity; P:oxidation-reduction process			IPR008537 (PFAM); IPR008537 (PANTHER); PTHR34289:SF4 (PANTHER)
TRINITY_DN28691_c2_g2_i7_alb	TRINITY_DN26610_c10_g1_i5_sta	0.00336203	679926	49.4469	putative lipoxygenase 5	1052	20	1.56088e-108	64.5	F:GO:0005515; F:GO:0016702; F:GO:0046872; P:GO:0055114	F:protein binding; F:oxidoreductase activity, acting on single donors with incorporation of molecular oxygen, incorporation of two atoms of oxygen; F:metal ion binding; P:oxidation-reduction process	EC:1.13.11	Acting on single donors with incorporation of molecular oxygen (oxygenases). The oxygen incorporated need not be derived from O(2)	IPR001024 (PFAM); G3DSA:2.60.60.20 (GENE3D); IPR000907 (PANTHER); PTHR11771:SF67 (PANTHER); IPR001024 (PROSITE_PROFILES); cd01751 (CDD); IPR036392 (SUPERFAMILY)
TRINITY_DN28691_c2_g2_i4_alb	TRINITY_DN26610_c10_g1_i1_sta	0.00259034	518067	50	putative lipoxygenase 5	1735	20	1.20012e-152	70.85	F:GO:0005515; P:GO:0006633; F:GO:0016702; F:GO:0046872; P:GO:0055114	F:protein binding; P:fatty acid biosynthetic process; F:oxidoreductase activity, acting on single donors with incorporation of molecular oxygen, incorporation of two atoms of oxygen; F:metal ion binding; P:oxidation-reduction process	EC:1.13.11	Acting on single donors with incorporation of molecular oxygen (oxygenases). The oxygen incorporated need not be derived from O(2)	IPR001246 (PRINTS); G3DSA:2.60.60.20 (GENE3D); IPR013819 (PFAM); G3DSA:4.10.375.10 (GENE3D); IPR001024 (PFAM); IPR000907 (PANTHER); PTHR11771:SF67 (PANTHER); IPR001024 (PROSITE_PROFILES); IPR013819 (PROSITE_PROFILES); cd01751 (CDD); IPR036392 (SUPERFAMILY); IPR036226 (SUPERFAMILY)
TRINITY_DN50716_c0_g1_i1_alb	TRINITY_DN1110_c0_g2_i1_sta	0.00416726	833451	50	putative lipid-transfer protein DIR1	765	20	3.58366e-58	79.6					G3DSA:1.10.110.10 (GENE3D); IPR016140 (PFAM); PTHR33122:SF7 (PANTHER); PTHR33122 (PANTHER); cd00010 (CDD); IPR036312 (SUPERFAMILY)
TRINITY_DN22972_c0_g1_i1_alb	TRINITY_DN51815_c0_g1_i1_sta	0.00197885	395771	50	putative leucine-rich repeat receptor-like protein kinase At2g19210	907	20	2.46239e-162	78.4	F:GO:0004672; F:GO:0005524; P:GO:0006468; C:GO:0016021	F:protein kinase activity; F:ATP binding; P:protein phosphorylation; C:integral component of membrane			G3DSA:1.10.510.10 (GENE3D); PIRSF000654 (PIRSF); IPR000719 (PFAM); PTHR27003:SF247 (PANTHER); PTHR27003 (PANTHER); IPR000719 (PROSITE_PROFILES); IPR011009 (SUPERFAMILY)
TRINITY_DN28599_c3_g1_i1_alb	TRINITY_DN22759_c0_g1_i4_sta	0.00164002	328003	50	putative isomerase	1167	20	0	76.75	P:GO:0009058; F:GO:0016853	P:biosynthetic process; F:isomerase activity			IPR003719 (PFAM); IPR003719 (TIGRFAM); IPR003719 (PIRSF); G3DSA:3.10.310.10 (GENE3D); G3DSA:3.10.310.10 (GENE3D); IPR003719 (PANTHER); PTHR13774:SF19 (PANTHER); SSF54506 (SUPERFAMILY)
TRINITY_DN28599_c3_g1_i3_alb	TRINITY_DN22759_c0_g1_i3_sta	0.00146908	293816	50	putative isomerase	1281	20	1.27688e-150	77.2	P:GO:0009058; F:GO:0016853	P:biosynthetic process; F:isomerase activity			IPR003719 (PFAM); G3DSA:3.10.310.10 (GENE3D); mobidb-lite (MOBIDB_LITE); PTHR13774:SF19 (PANTHER); IPR003719 (PANTHER); SSF54506 (SUPERFAMILY)
TRINITY_DN25668_c1_g1_i1_alb	TRINITY_DN23363_c0_g1_i2_sta	0.00428923	0.00424541	1.01032	putative homeodomain-like transcription factor superfamily protein	1712	20	0	68.4	F:GO:0003677	F:DNA binding			IPR022228 (PFAM); PTHR14000 (PANTHER); PTHR14000:SF6 (PANTHER)
TRINITY_DN27491_c2_g3_i1_alb	TRINITY_DN27530_c2_g1_i1_sta	0.00373456	746912	50	putative glycine-rich cell wall structural protein 1	444	1	2.36044e-05	96					mobidb-lite (MOBIDB_LITE)
TRINITY_DN14325_c1_g1_i1_alb	TRINITY_DN19126_c0_g1_i1_sta	0.481983	0.439726	1.0961	putative glutathione-dependent formaldehyde-activating gfa protein	213	20	8.28981e-25	78.3	P:GO:0008152; F:GO:0016846	P:metabolic process; F:carbon-sulfur lyase activity			PTHR33337:SF8 (PANTHER); PTHR33337 (PANTHER); IPR011057 (SUPERFAMILY)
TRINITY_DN19741_c0_g1_i1_alb	TRINITY_DN51496_c0_g1_i1_sta	0.00109419	218838	50	putative glutamine amidotransferase PB2B2.05	1519	20	0	83.05	P:GO:0006541; F:GO:0016740; F:GO:0016787	P:glutamine metabolic process; F:transferase activity; F:hydrolase activity			IPR029062 (G3DSA:3.40.50.GENE3D); IPR011697 (PFAM); PTHR43235 (PANTHER); PTHR43235:SF2 (PANTHER); IPR017926 (PROSITE_PROFILES); cd01745 (CDD); IPR029062 (SUPERFAMILY)
TRINITY_DN47010_c0_g1_i1_alb	TRINITY_DN20835_c0_g1_i1_sta	0.33364	0.239416	1.39356	putative glucose transporter rco-3	424	20	9.10177e-84	88.3	P:GO:0008643; C:GO:0016021; F:GO:0022857; P:GO:0055085	P:carbohydrate transport; C:integral component of membrane; F:transmembrane transporter activity; P:transmembrane transport			mobidb-lite (MOBIDB_LITE)
TRINITY_DN15790_c0_g1_i4_alb	TRINITY_DN26977_c7_g1_i2_sta	0.00122986	246533	49.8863	putative G3BP-like protein isoform X1	2109	20	0	73.5	F:GO:0003676	F:nucleic acid binding			G3DSA:3.10.450.50 (GENE3D); IPR012677 (G3DSA:3.30.70.GENE3D); IPR002075 (PFAM); IPR000504 (PFAM); mobidb-lite (MOBIDB_LITE); PTHR10693 (PANTHER); PTHR10693:SF27 (PANTHER); IPR000504 (PROSITE_PROFILES); IPR018222 (PROSITE_PROFILES); cd00590 (CDD); IPR018222 (CDD); IPR032710 (SUPERFAMILY); IPR035979 (SUPERFAMILY)
TRINITY_DN15790_c0_g1_i2_alb	TRINITY_DN26977_c7_g1_i4_sta	0.00159879	319757	50	putative G3BP-like protein isoform X1	2270	20	1.68949e-170	71.35	F:GO:0003676	F:nucleic acid binding			IPR002075 (PFAM); IPR012677 (G3DSA:3.30.70.GENE3D); G3DSA:3.10.450.50 (GENE3D); IPR000504 (PFAM); mobidb-lite (MOBIDB_LITE); PTHR10693:SF27 (PANTHER); PTHR10693 (PANTHER); IPR000504 (PROSITE_PROFILES); IPR018222 (PROSITE_PROFILES); cd00590 (CDD); IPR018222 (CDD); IPR032710 (SUPERFAMILY); IPR035979 (SUPERFAMILY)
TRINITY_DN20040_c1_g3_i1_alb	TRINITY_DN26888_c2_g1_i3_sta	0.00187078	463399	40.3708	putative G3BP-like protein	2431	20	0	70.7	F:GO:0003723	F:RNA binding			IPR012677 (G3DSA:3.30.70.GENE3D); IPR000504 (PFAM); G3DSA:3.10.450.50 (GENE3D); IPR002075 (PFAM); mobidb-lite (MOBIDB_LITE); mobidb-lite (MOBIDB_LITE); PTHR10693 (PANTHER); PTHR10693:SF29 (PANTHER); IPR018222 (PROSITE_PROFILES); IPR000504 (PROSITE_PROFILES); cd00590 (CDD); IPR018222 (CDD); IPR035979 (SUPERFAMILY); IPR032710 (SUPERFAMILY)
TRINITY_DN1135_c1_g1_i1_alb	TRINITY_DN44625_c0_g1_i1_sta	0.00366714	754407	48.6095	putative F-box/LRR-repeat protein At3g59160 isoform X2	498	20	5.98263e-61	49.65					IPR032675 (G3DSA:3.80.10.GENE3D); PTHR44004 (PANTHER); SSF52047 (SUPERFAMILY)
TRINITY_DN19312_c0_g1_i1_alb	TRINITY_DN5932_c0_g2_i1_sta	0.00315243	630486	50	putative F-box protein PP2-B12	1418	20	2.32407e-141	68.85	F:GO:0005515	F:protein binding			G3DSA:1.20.1280.50 (GENE3D); IPR025886 (PFAM); mobidb-lite (MOBIDB_LITE); PTHR32278:SF5 (PANTHER); PTHR32278 (PANTHER); IPR036047 (SUPERFAMILY)
TRINITY_DN24904_c1_g1_i1_alb	TRINITY_DN6302_c0_g2_i1_sta	0.00273099	546198	50	putative F-box protein PP2-B12	1456	20	2.38801e-164	71.3	F:GO:0005515	F:protein binding			IPR025886 (PFAM); mobidb-lite (MOBIDB_LITE); mobidb-lite (MOBIDB_LITE); PTHR32278:SF2 (PANTHER); PTHR32278 (PANTHER); IPR036047 (SUPERFAMILY)
TRINITY_DN26555_c1_g1_i4_alb	TRINITY_DN23092_c0_g1_i15_sta	0.00108468	235309	46.0962	putative e3 ubiquitin-protein ligase xbos34	1466	20	0	75.35	C:GO:0016021	C:integral component of membrane			IPR032008 (PFAM); PF13920 (PFAM); IPR032010 (PFAM); IPR013083 (G3DSA:3.30.40.GENE3D); PTHR12183:SF33 (PANTHER); PTHR12183 (PANTHER); IPR001841 (PROSITE_PROFILES); SSF57850 (SUPERFAMILY)
TRINITY_DN21500_c0_g1_i2_alb	TRINITY_DN21652_c0_g1_i1_sta	0.00204951	4.4987e-05	45.5579	putative E3 ubiquitin-protein ligase XBAT31	2075	20	0	83.6	C:GO:0000502; F:GO:0005515; F:GO:0016874	C:proteasome complex; F:protein binding; F:ligase activity			IPR020683 (PFAM); IPR013083 (G3DSA:3.30.40.GENE3D); PF13857 (PFAM); IPR036770 (G3DSA:1.25.40.GENE3D); IPR036770 (G3DSA:1.25.40.GENE3D); mobidb-lite (MOBIDB_LITE); PTHR24128 (PANTHER); PTHR24128:SF14 (PANTHER); IPR002110 (PROSITE_PROFILES); IPR002110 (PROSITE_PROFILES); IPR002110 (PROSITE_PROFILES); IPR002110 (PROSITE_PROFILES); IPR020683 (PROSITE_PROFILES); IPR002110 (PROSITE_PROFILES); IPR001841…
TRINITY_DN26925_c0_g1_i1_alb	TRINITY_DN17417_c0_g3_i1_sta	0.00392514	785029	50	putative E3 ubiquitin-protein ligase MARCH10	911	20	1.3545e-52	87.65	F:GO:0016874	F:ligase activity			mobidb-lite (MOBIDB_LITE)
TRINITY_DN20251_c0_g1_i1_alb	TRINITY_DN3461_c0_g1_i1_sta	0.00308259	0.0021045	1.46476	putative E3 ubiquitin-protein ligase LIN-1	2966	20	0	73.35	F:GO:0005488; F:GO:0016874	F:binding; F:ligase activity			IPR011989 (G3DSA:1.25.10.GENE3D); mobidb-lite (MOBIDB_LITE); PTHR35549 (PANTHER); IPR016024 (SUPERFAMILY)
TRINITY_DN6368_c0_g1_i1_alb	TRINITY_DN41659_c0_g1_i1_sta	0.00430663	888392	48.4766	putative disease resistance protein RGA3	350	20	3.36382e-54	74.35	P:GO:0001678; F:GO:0004396; F:GO:0005524; F:GO:0005536; C:GO:0005623; P:GO:0006096; F:GO:0043531; P:GO:0046835	P:cellular glucose homeostasis; F:hexokinase activity; F:ATP binding; F:glucose binding; C:cell; P:glycolytic process; F:ADP binding; P:carbohydrate phosphorylation	EC:2.7.1.1	Hexokinase	G3DSA:3.40.50.300 (GENE3D); IPR002182 (PFAM); PTHR23155 (PANTHER); PTHR23155:SF862 (PANTHER); IPR027417 (SUPERFAMILY)
TRINITY_DN29048_c2_g1_i2_alb	TRINITY_DN23874_c1_g4_i1_sta	0.0699422	0.0469403	1.49002	putative disease resistance protein RGA1	409	20	1.6588e-62	85.15	F:GO:0043531	F:ADP binding			PTHR23155 (PANTHER); PTHR23155:SF884 (PANTHER)
TRINITY_DN2502_c0_g1_i1_alb	TRINITY_DN5235_c0_g1_i1_sta	0.142594	0.0584091	2.4413	putative disease resistance protein RGA1	260	20	2.77565e-31	80.1	F:GO:0043531	F:ADP binding			no IPS match
TRINITY_DN29056_c0_g5_i1_alb	TRINITY_DN27937_c6_g2_i19_sta	0.00606316	0.000121263	50	putative disease resistance protein RGA1	308	20	3.30821e-36	79.85	F:GO:0003676; F:GO:0005515; F:GO:0043531	F:nucleic acid binding; F:protein binding; F:ADP binding			IPR032675 (G3DSA:3.80.10.GENE3D); IPR001611 (PFAM); PTHR43930:SF2 (PANTHER); PTHR43930 (PANTHER); SSF52058 (SUPERFAMILY)
TRINITY_DN28319_c3_g1_i1_alb	TRINITY_DN49950_c0_g1_i1_sta	0.0293646	0.000593346	49.4897	putative disease resistance protein	1062	20	1.0023e-100	60.55	C:GO:0005886; P:GO:0006952; P:GO:0007165; F:GO:0043531	C:plasma membrane; P:defense response; P:signal transduction; F:ADP binding			PTHR44120 (PANTHER)
TRINITY_DN28206_c1_g1_i1_alb	TRINITY_DN16193_c0_g1_i1_sta	0.00295768	596527	49.5816	putative copia-type protein	840	20	8.8934e-26	61.05	F:GO:0000166; F:GO:0005524	F:nucleotide binding; F:ATP binding			no IPS match
TRINITY_DN28033_c2_g1_i5_alb	TRINITY_DN25192_c0_g1_i9_sta	0.00180269	367209	49.0918	putative complex i intermediate-associated protein 30	2284	20	0	87.45	C:GO:0005773; C:GO:0009570	C:vacuole; C:chloroplast stroma			G3DSA:3.40.50.720 (GENE3D); IPR013857 (PFAM); G3DSA:2.60.120.430 (GENE3D); IPR016040 (PFAM); PTHR13194:SF19 (PANTHER); PTHR13194 (PANTHER); IPR008979 (SUPERFAMILY); IPR036291 (SUPERFAMILY)
TRINITY_DN33848_c0_g1_i1_alb	TRINITY_DN62971_c0_g1_i1_sta	0.128515	0.0665085	1.9323	putative clathrin assembly protein At5g57200	502	3	7.5461e-15	79.33	F:GO:0005488	F:binding			mobidb-lite (MOBIDB_LITE)
TRINITY_DN51239_c0_g1_i1_alb	TRINITY_DN13975_c0_g1_i1_sta	0.0110538	0.00918104	1.20398	putative clathrin assembly protein At1g25240	553	4	3.37777e-22	69.75	F:GO:0005543	F:phospholipid binding			mobidb-lite (MOBIDB_LITE)
TRINITY_DN27309_c0_g3_i5_alb	TRINITY_DN27926_c4_g1_i13_sta	0.0201541	0.014051	1.43436	putative cell wall-associated hydrolase	236	20	1.6607e-43	95.3	F:GO:0016787	F:hydrolase activity			no IPS match
TRINITY_DN28387_c1_g2_i4_alb	TRINITY_DN27938_c1_g1_i1_sta	0.0722333	0.0438919	1.64571	putative cadmium-transporting ATPase	526	20	1.27491e-12	85.3	F:GO:0004672; F:GO:0005524; P:GO:0006468; C:GO:0016021	F:protein kinase activity; F:ATP binding; P:protein phosphorylation; C:integral component of membrane			PTHR10566:SF44 (PANTHER); PTHR10566 (PANTHER)
TRINITY_DN26383_c5_g1_i3_alb	TRINITY_DN27027_c12_g2_i1_sta	0.00179635	3.5927e-05	50	putative brown planthopper-induced resistance protein 1	1253	20	3.12125e-110	76					G3DSA:3.10.580.10 (GENE3D); IPR000644 (PFAM); G3DSA:3.10.580.10 (GENE3D); PTHR43080:SF3 (PANTHER); PTHR43080 (PANTHER); IPR000644 (PROSITE_PROFILES); IPR000644 (PROSITE_PROFILES); cd02205 (CDD); SSF54631 (SUPERFAMILY)
TRINITY_DN28273_c3_g1_i3_alb	TRINITY_DN27766_c5_g1_i13_sta	0.00823564	0.000164713	50	putative ATPase N2B isoform X1	969	20	1.90889e-26	81.25	F:GO:0005524	F:ATP binding			no IPS match
TRINITY_DN59062_c0_g1_i1_alb	TRINITY_DN30893_c0_g1_i1_sta	0.00307732	615464	50	putative ATP-synthase-associated protein	426	20	4.55379e-27	66.8	C:GO:0016021	C:integral component of membrane			no IPS match
TRINITY_DN23678_c0_g1_i2_alb	TRINITY_DN23876_c0_g1_i1_sta	0.0218268	0.0104447	2.08976	putative amidase C869.01	471	20	3.01844e-47	71.7	F:GO:0003676	F:nucleic acid binding			PF14223 (PFAM)
TRINITY_DN19972_c0_g1_i1_alb	TRINITY_DN22602_c0_g2_i1_sta	0.000701765	140353	50	putative agenet domain-containing protein / bromo-adjacent homology (BAH) domain-containing protein	2799	20	0	76.15	F:GO:0003682	F:chromatin binding			G3DSA:2.30.30.490 (GENE3D); IPR001025 (PFAM); IPR008395 (PFAM); mobidb-lite (MOBIDB_LITE); PTHR31917 (PANTHER); PTHR31917:SF3 (PANTHER); IPR001025 (PROSITE_PROFILES); cd04721 (CDD)
TRINITY_DN28304_c5_g2_i7_alb	TRINITY_DN27431_c0_g1_i2_sta	0.00189811	379622	50	putative acyl-CoA dehydrogenase IBR3	763	20	4.65841e-151	94.95	F:GO:0003995; F:GO:0004672; P:GO:0006468; P:GO:0033539; P:GO:0048767; F:GO:0050660	F:acyl-CoA dehydrogenase activity; F:protein kinase activity; P:protein phosphorylation; P:fatty acid beta-oxidation using acyl-CoA dehydrogenase; P:root hair elongation; F:flavin adenine dinucleotide binding	EC:1.3.99.3	Acting on the CH-CH group of donors	G3DSA:2.40.110.10 (GENE3D); G3DSA:1.20.140.10 (GENE3D); IPR006091 (PFAM); IPR009075 (PFAM); IPR037069 (G3DSA:1.10.540.GENE3D); PTHR10909 (PANTHER); PTHR10909:SF282 (PANTHER); IPR009100 (SUPERFAMILY); IPR036250 (SUPERFAMILY)
TRINITY_DN48934_c0_g1_i1_alb	TRINITY_DN28876_c0_g1_i1_sta	0.00484451	968901	50	purple acid phosphatase 15-like	337	20	2.40749e-72	94.6	F:GO:0003993; C:GO:0016021; P:GO:0016311; F:GO:0046872	F:acid phosphatase activity; C:integral component of membrane; P:dephosphorylation; F:metal ion binding	EC:3.1.3.41; EC:3.1.3.2	4-nitrophenylphosphatase; Acid phosphatase	IPR025733 (PFAM); IPR029052 (G3DSA:3.60.21.GENE3D); PTHR22953 (PANTHER); PTHR22953:SF15 (PANTHER); SSF56300 (SUPERFAMILY)
TRINITY_DN23224_c0_g1_i2_alb	TRINITY_DN62251_c0_g1_i1_sta	0.00155917	311834	50	purine permease 3-like	1372	20	1.07192e-164	75.9	F:GO:0005215; C:GO:0016021	F:transporter activity; C:integral component of membrane			PF16913 (PFAM); mobidb-lite (MOBIDB_LITE); PTHR31376:SF12 (PANTHER); IPR030182 (PANTHER); SSF103481 (SUPERFAMILY)
TRINITY_DN27038_c0_g1_i2_alb	TRINITY_DN24462_c0_g1_i4_sta	0.00327746	663726	49.3797	pumilio homolog 23 isoform X1	3676	20	0	75.5	F:GO:0003723	F:RNA binding			IPR011989 (G3DSA:1.25.10.GENE3D); IPR001313 (PFAM); mobidb-lite (MOBIDB_LITE); mobidb-lite (MOBIDB_LITE); PTHR13102 (PANTHER); IPR001313 (PROSITE_PROFILES); IPR001313 (PROSITE_PROFILES); IPR001313 (PROSITE_PROFILES); IPR016024 (SUPERFAMILY)
TRINITY_DN19877_c0_g1_i4_alb	TRINITY_DN24482_c0_g2_i5_sta	0.00519769	0.000103954	50	PTB domain-containing engulfment adapter protein 1 isoform 1	888	20	3.36588e-100	79					PTHR36342 (PANTHER)
TRINITY_DN21224_c0_g1_i1_alb	TRINITY_DN17940_c0_g1_i1_sta	0.00524212	0.000106085	49.4142	psbQ-like protein 3, chloroplastic	547	20	7.30463e-76	80.75	F:GO:0005509; C:GO:0009654; P:GO:0015979; C:GO:0019898	F:calcium ion binding; C:photosystem II oxygen evolving complex; P:photosynthesis; C:extrinsic component of membrane			G3DSA:1.20.120.290 (GENE3D); IPR008797 (PFAM); PTHR33399:SF6 (PANTHER); IPR008797 (PANTHER); IPR023222 (SUPERFAMILY)
TRINITY_DN20406_c0_g2_i2_alb	TRINITY_DN26343_c3_g2_i1_sta	0.003645	728999	50	psbP domain-containing protein 2, chloroplastic	1106	20	4.44136e-84	88.95	F:GO:0005509; C:GO:0009507; C:GO:0009654; P:GO:0015979; C:GO:0019898	F:calcium ion binding; C:chloroplast; C:photosystem II oxygen evolving complex; P:photosynthesis; C:extrinsic component of membrane			mobidb-lite (MOBIDB_LITE); mobidb-lite (MOBIDB_LITE)
TRINITY_DN45280_c0_g1_i1_alb	TRINITY_DN20212_c0_g1_i1_sta	0.504113	0.429015	1.17505	proton/phosphate symporter	311	20	6.95043e-09	72	C:GO:0005887; F:GO:0022857; P:GO:0055085	C:integral component of plasma membrane; F:transmembrane transporter activity; P:transmembrane transport			no IPS match
TRINITY_DN17039_c0_g1_i1_alb	TRINITY_DN65451_c0_g1_i1_sta	0.196469	0.0696768	2.81972	proton/phosphate symporter	955	20	1.10774e-119	63.55	C:GO:0016021; F:GO:0022857; P:GO:0055085	C:integral component of membrane; F:transmembrane transporter activity; P:transmembrane transport			G3DSA:1.20.1250.20 (GENE3D); IPR005828 (PFAM); PTHR24064:SF235 (PANTHER); PTHR24064 (PANTHER); IPR020846 (PROSITE_PROFILES); IPR036259 (SUPERFAMILY)
TRINITY_DN24512_c0_g2_i2_alb	TRINITY_DN22685_c0_g1_i1_sta	0.0022563	4.5126e-05	50	Proton pump-interactor 1	3172	20	0	67.4	C:GO:0016021	C:integral component of membrane			mobidb-lite (MOBIDB_LITE); mobidb-lite (MOBIDB_LITE); mobidb-lite (MOBIDB_LITE); mobidb-lite (MOBIDB_LITE); PTHR32219 (PANTHER); PTHR32219:SF6 (PANTHER)
TRINITY_DN22417_c0_g1_i1_alb	TRINITY_DN23806_c1_g2_i3_sta	0.00290598	0.00274973	1.05682	protoheme IX farnesyltransferase, mitochondrial	2600	20	1.66703e-172	88.1	F:GO:0008495; C:GO:0016021; C:GO:0031966; P:GO:0048034	F:protoheme IX farnesyltransferase activity; C:integral component of membrane; C:mitochondrial membrane; P:heme O biosynthetic process	EC:2.5.1.29	Geranylgeranyl diphosphate synthase	G3DSA:1.10.357.140 (GENE3D); IPR000537 (PFAM); IPR006369 (TIGRFAM); IPR006369 (PANTHER); PTHR43448:SF2 (PANTHER); IPR006369 (CDD)
TRINITY_DN22417_c0_g2_i1_alb	TRINITY_DN23806_c1_g1_i1_sta	0.00317399	641003	49.516	protoheme IX farnesyltransferase, mitochondrial	522	9	6.63067e-29	75.67	F:GO:0008495; C:GO:0016021; P:GO:0048034	F:protoheme IX farnesyltransferase activity; C:integral component of membrane; P:heme O biosynthetic process	EC:2.5.1.29	Geranylgeranyl diphosphate synthase	no IPS match
TRINITY_DN28624_c4_g5_i22_alb	TRINITY_DN27630_c4_g2_i1_sta	0.0125615	0.000252807	49.6881	Protochlorophyllide-dependent translocon component 52, chloroplastic	338	1	0.000201942	79	F:GO:0010277; F:GO:0051537; P:GO:0055114	F:chlorophyllide a oxygenase [overall] activity; F:2 iron, 2 sulfur cluster binding; P:oxidation-reduction process	EC:1.13.12; EC:1.14.13.122	Acting on single donors with incorporation of molecular oxygen (oxygenases). The oxygen incorporated need not be derived from O(2); Chlorophyllide a oxygenase	no IPS match
TRINITY_DN37262_c0_g1_i1_alb	TRINITY_DN22694_c0_g1_i1_sta	0.00383577	0.00366119	1.04768	proteoglycan 4-like	1330	14	0	53.29					mobidb-lite (MOBIDB_LITE); mobidb-lite (MOBIDB_LITE); PTHR33472 (PANTHER)
TRINITY_DN23628_c0_g1_i1_alb	TRINITY_DN18613_c0_g1_i2_sta	0.069912	0.0614477	1.13775	proteoglycan 4-like	380	2	8.94691e-12	81	F:GO:0016740	F:transferase activity			mobidb-lite (MOBIDB_LITE)
TRINITY_DN25839_c3_g1_i1_alb	TRINITY_DN19692_c0_g1_i1_sta	0.00353573	707147	50	proteinaceous RNase P 2	1308	20	2.49917e-60	77.4					G3DSA:3.40.50.11980 (GENE3D); IPR031595 (PFAM); mobidb-lite (MOBIDB_LITE); PTHR13547:SF7 (PANTHER); PTHR13547 (PANTHER)
TRINITY_DN45634_c0_g1_i1_alb	TRINITY_DN11924_c1_g1_i1_sta	0.00895698	0.00017914	50	protein-tyrosine-phosphatase MKP1-like	229	20	4.54333e-20	83.05	F:GO:0004725; F:GO:0008138; P:GO:0035335; F:GO:0051015	F:protein tyrosine phosphatase activity; F:protein tyrosine/serine/threonine phosphatase activity; P:peptidyl-tyrosine dephosphorylation; F:actin filament binding	EC:3.1.3.16; EC:3.1.3.48; EC:3.1.3.41	Protein-serine/threonine phosphatase; Protein-tyrosine-phosphatase; 4-nitrophenylphosphatase	mobidb-lite (MOBIDB_LITE)
TRINITY_DN28276_c1_g5_i1_alb	TRINITY_DN27511_c2_g2_i1_sta	0.00522743	0.000104549	50	protein-tyrosine sulfotransferase-like	1633	1	4.64829e-10	92					mobidb-lite (MOBIDB_LITE)
TRINITY_DN23174_c0_g1_i3_alb	TRINITY_DN21910_c0_g1_i6_sta	0.00108624	217248	50	protein-lysine N-methyltransferase EEF2KMT isoform X2	1153	20	0	75.85					IPR019410 (PFAM); G3DSA:3.40.50.150 (GENE3D); PTHR14614 (PANTHER); PTHR14614:SF97 (PANTHER); IPR029063 (SUPERFAMILY)
TRINITY_DN17810_c0_g4_i1_alb	TRINITY_DN20190_c0_g1_i1_sta	0.00379974	0.00231077	1.64436	protein WVD2-like 7 isoform X1	2190	20	0	63.7					IPR027329 (PFAM); mobidb-lite (MOBIDB_LITE); mobidb-lite (MOBIDB_LITE); mobidb-lite (MOBIDB_LITE); PTHR31358 (PANTHER); PTHR31358:SF28 (PANTHER)
TRINITY_DN5651_c0_g1_i1_alb	TRINITY_DN65957_c0_g1_i1_sta	0.00567029	0.000113406	50	protein WEAK CHLOROPLAST MOVEMENT UNDER BLUE LIGHT 1-like	242	1	9.82308e-25	98					no IPS match
TRINITY_DN21957_c0_g2_i1_alb	TRINITY_DN20689_c0_g3_i2_sta	0.00184741	376188	49.1089	protein WALLS ARE THIN 1-like	1286	20	4.48164e-107	90.25	C:GO:0005886; C:GO:0009705; P:GO:0009826; P:GO:0009834; P:GO:0010315; C:GO:0016021; F:GO:0022857; P:GO:0055085; P:GO:0090355; P:GO:0090358	C:plasma membrane; C:plant-type vacuole membrane; P:unidimensional cell growth; P:plant-type secondary cell wall biogenesis; P:auxin efflux; C:integral component of membrane; F:transmembrane transporter activity; P:transmembrane transport; P:positive regulation of auxin metabolic process; P:positive regulation of tryptophan metabolic process			IPR000620 (PFAM); IPR030184 (PANTHER); PTHR31218:SF53 (PANTHER); SSF103481 (SUPERFAMILY)
TRINITY_DN21957_c0_g1_i1_alb	TRINITY_DN20689_c0_g2_i1_sta	0.00584758	0.000116952	50	Protein WALLS ARE THIN 1	887	2	2.39854e-11	97	C:GO:0016021; F:GO:0022857; P:GO:0055085	C:integral component of membrane; F:transmembrane transporter activity; P:transmembrane transport			no IPS match
TRINITY_DN19563_c0_g1_i1_alb	TRINITY_DN16268_c0_g1_i1_sta	0.00254857	510941	49.88	Protein TRIGALACTOSYLDIACYLGLYCEROL 3, chloroplastic	2062	20	0	87.55	F:GO:0005524; P:GO:0006869; C:GO:0009507; F:GO:0016887	F:ATP binding; P:lipid transport; C:chloroplast; F:ATPase activity	EC:3.6.1.3; EC:3.6.1.15	Adenosinetriphosphatase; Nucleoside-triphosphate phosphatase	IPR003439 (PFAM); G3DSA:3.40.50.300 (GENE3D); PTHR43023:SF3 (PANTHER); PTHR43023 (PANTHER); PTHR43023 (PANTHER); PTHR43023:SF3 (PANTHER); IPR003439 (PROSITE_PROFILES); cd03261 (CDD); IPR027417 (SUPERFAMILY)
TRINITY_DN6452_c0_g1_i1_alb	TRINITY_DN57316_c0_g1_i1_sta	0.0155997	0.000349489	44.6356	protein trichome birefringence-like 42	537	20	2.17846e-103	74.65	C:GO:0016021	C:integral component of membrane			no IPS match
TRINITY_DN26517_c0_g1_i1_alb	TRINITY_DN1560_c0_g1_i1_sta	0.00736017	0.000147203	50	protein trichome birefringence-like 38	1499	20	0	85.8	C:GO:0005794; F:GO:0016413; P:GO:0071554	C:Golgi apparatus; F:O-acetyltransferase activity; P:cell wall organization or biogenesis			IPR025846 (PFAM); IPR026057 (PFAM); mobidb-lite (MOBIDB_LITE); IPR029962 (PANTHER); IPR029986 (PTHR32285:PANTHER)
TRINITY_DN18036_c0_g1_i2_alb	TRINITY_DN19780_c0_g1_i1_sta	0.00097354	194708	50	Protein trichome birefringence-like 33	1457	20	0	82.95	C:GO:0005794; P:GO:0009834; C:GO:0016021; F:GO:1990538; P:GO:1990937	C:Golgi apparatus; P:plant-type secondary cell wall biogenesis; C:integral component of membrane; F:xylan O-acetyltransferase activity; P:xylan acetylation			IPR026057 (PFAM); IPR025846 (PFAM); IPR029988 (PTHR32285:PANTHER); IPR029962 (PANTHER)
TRINITY_DN23296_c2_g2_i2_alb	TRINITY_DN24783_c0_g1_i2_sta	0.000983423	196685	50	protein trichome birefringence-like 26 isoform X3	1401	20	0	77.85	C:GO:0016020	C:membrane			IPR025846 (PFAM); IPR026057 (PFAM); IPR029985 (PTHR32285:PANTHER); IPR029962 (PANTHER)
TRINITY_DN43039_c0_g1_i1_alb	TRINITY_DN48587_c0_g1_i1_sta	0.0116478	0.000235287	49.5045	protein trichome birefringence-like 2	375	2	1.19832e-30	70	C:GO:0016020; C:GO:0016021	C:membrane; C:integral component of membrane			no IPS match
TRINITY_DN26676_c1_g2_i1_alb	TRINITY_DN16998_c0_g1_i1_sta	0.0789298	0.0787946	1.00172	protein transport protein sec23-1	4196	20	0	87.45	C:GO:0000139; P:GO:0006886; F:GO:0008270; C:GO:0030127; P:GO:0090114	C:Golgi membrane; P:intracellular protein transport; F:zinc ion binding; C:COPII vesicle coat; P:COPII-coated vesicle budding			IPR012990 (PFAM); IPR006896 (PFAM); IPR036465 (G3DSA:3.40.50.GENE3D); IPR006900 (PFAM); IPR029006 (G3DSA:3.40.20.GENE3D); IPR007123 (PFAM); G3DSA:1.20.120.730 (GENE3D); mobidb-lite (MOBIDB_LITE); IPR037364 (PANTHER); PTHR11141:SF4 (PANTHER); IPR037550 (CDD); IPR036180 (SUPERFAMILY); IPR036465 (SUPERFAMILY); IPR036175 (SUPERFAMILY); SSF81995 (SUPERFAMILY)
TRINITY_DN25230_c2_g1_i1_alb	TRINITY_DN53394_c0_g1_i1_sta	0.039365	0.0113794	3.45933	protein TRANSPARENT TESTA GLABRA 1-like	1002	20	3.15774e-166	78.2	F:GO:0005515	F:protein binding			IPR015943 (G3DSA:2.130.10.GENE3D); IPR001680 (PFAM); PTHR19919:SF2 (PANTHER); PTHR19919 (PANTHER); IPR001680 (PROSITE_PROFILES); IPR017986 (PROSITE_PROFILES); IPR001680 (PROSITE_PROFILES); IPR036322 (SUPERFAMILY)
TRINITY_DN27700_c5_g3_i1_alb	TRINITY_DN27327_c3_g8_i2_sta	0.102144	0.00204287	50	protein translation factor SUI1 homolog	863	20	5.88841e-06	94.35	F:GO:0003743; P:GO:0006413; C:GO:0016021	F:translation initiation factor activity; P:translational initiation; C:integral component of membrane			no IPS match
TRINITY_DN4932_c0_g1_i1_alb	TRINITY_DN3521_c0_g1_i1_sta	0.00299983	599967	50	Protein TPX2	393	20	1.23548e-70	77.7	C:GO:0005819; C:GO:0005874; P:GO:0032147; P:GO:0060236	C:spindle; C:microtubule; P:activation of protein kinase activity; P:regulation of mitotic spindle organization			no IPS match
TRINITY_DN24925_c0_g1_i7_alb	TRINITY_DN27236_c2_g1_i3_sta	0.00114473	229297	49.9236	protein TIME FOR COFFEE-like isoform X1	1318	20	1.95863e-108	60.6					mobidb-lite (MOBIDB_LITE); mobidb-lite (MOBIDB_LITE); PTHR34798 (PANTHER)
TRINITY_DN39162_c0_g1_i1_alb	TRINITY_DN27806_c0_g1_i1_sta	0.00443007	924142	47.9371	protein TIFY 5A-like	453	20	4.63531e-52	58.9					IPR018467 (PFAM); mobidb-lite (MOBIDB_LITE); PTHR33077 (PANTHER); PTHR33077:SF17 (PANTHER)
TRINITY_DN48895_c0_g1_i1_alb	TRINITY_DN27922_c2_g1_i1_sta	0.171413	0.0673056	2.54679	protein TIC 55, chloroplastic	382	2	1.9649e-21	91	F:GO:0010277; C:GO:0016021; F:GO:0051537; P:GO:0055114	F:chlorophyllide a oxygenase [overall] activity; C:integral component of membrane; F:2 iron, 2 sulfur cluster binding; P:oxidation-reduction process	EC:1.13.12; EC:1.14.13.122	Acting on single donors with incorporation of molecular oxygen (oxygenases). The oxygen incorporated need not be derived from O(2); Chlorophyllide a oxygenase	mobidb-lite (MOBIDB_LITE)
TRINITY_DN21849_c0_g1_i1_alb	TRINITY_DN25068_c1_g1_i3_sta	0.00213432	426863	50	protein tesmin/TSO1-like CXC 2 isoform X2	1081	20	1.01798e-65	72.15					IPR005172 (PFAM); mobidb-lite (MOBIDB_LITE); IPR028307 (PANTHER); IPR005172 (PROSITE_PROFILES)
TRINITY_DN24077_c0_g1_i8_alb	TRINITY_DN26637_c5_g2_i1_sta	0.022517	0.0217636	1.03462	protein TAB2 homolog, chloroplastic-like	2046	20	5.81107e-129	88.7	F:GO:0003723; P:GO:0006412; C:GO:0009507; P:GO:0009658; P:GO:0009704; C:GO:0016021; P:GO:0048564	F:RNA binding; P:translation; C:chloroplast; P:chloroplast organization; P:de-etiolation; C:integral component of membrane; P:photosystem I assembly			IPR009472 (PFAM); PTHR34556:SF2 (PANTHER); IPR009472 (PANTHER)
TRINITY_DN48849_c0_g1_i1_alb	TRINITY_DN254_c0_g1_i1_sta	0.00840703	0.000185921	45.2184	protein STRICTOSIDINE SYNTHASE-LIKE 10-like	368	20	8.70987e-78	74.45	C:GO:0005783; C:GO:0005886; P:GO:0009058; C:GO:0009505; C:GO:0009506; C:GO:0016021; F:GO:0016788; F:GO:0016844	C:endoplasmic reticulum; C:plasma membrane; P:biosynthetic process; C:plant-type cell wall; C:plasmodesma; C:integral component of membrane; F:hydrolase activity, acting on ester bonds; F:strictosidine synthase activity	EC:4.3.3.2	Strictosidine synthase	IPR011042 (G3DSA:2.120.10.GENE3D); PTHR10426:SF24 (PANTHER); IPR004141 (PANTHER); SSF63829 (SUPERFAMILY)
TRINITY_DN7979_c0_g1_i1_alb	TRINITY_DN43674_c0_g1_i1_sta	0.00108785	223311	48.7145	Protein STRICTOSIDINE SYNTHASE-LIKE 10	1440	20	1.18461e-174	75.1	P:GO:0009058; C:GO:0016020; F:GO:0016844	P:biosynthetic process; C:membrane; F:strictosidine synthase activity			IPR011042 (G3DSA:2.120.10.GENE3D); IPR018119 (PFAM); PTHR10426:SF22 (PANTHER); IPR004141 (PANTHER); SSF63829 (SUPERFAMILY)
TRINITY_DN29307_c0_g1_i1_alb	TRINITY_DN40949_c0_g1_i1_sta	0.00251263	502525	50	protein STICHEL-like 2	1430	20	0	58.65	F:GO:0003677; F:GO:0003887; F:GO:0005524; P:GO:0006260; C:GO:0009360; P:GO:0071897	F:DNA binding; F:DNA-directed DNA polymerase activity; F:ATP binding; P:DNA replication; C:DNA polymerase III complex; P:DNA biosynthetic process	EC:2.7.7.7	DNA-directed DNA polymerase	mobidb-lite (MOBIDB_LITE); PTHR11669 (PANTHER); PTHR11669:SF3 (PANTHER)
TRINITY_DN22322_c0_g1_i1_alb	TRINITY_DN23296_c0_g1_i1_sta	0.00186856	373712	50	protein SRC2-like	919	20	6.33008e-50	79.3	C:GO:0016021	C:integral component of membrane			IPR035892 (G3DSA:2.60.40.GENE3D); IPR000008 (PFAM); mobidb-lite (MOBIDB_LITE); PTHR32246 (PANTHER); PTHR32246:SF24 (PANTHER); cd04051 (CDD); SSF49562 (SUPERFAMILY)
TRINITY_DN25151_c0_g2_i1_alb	TRINITY_DN23691_c0_g2_i1_sta	0.0763501	0.00939349	8.12799	protein SRC2 homolog	353	20	6.21982e-21	82.5	F:GO:0003723; F:GO:0004519; P:GO:0009451; C:GO:0016021; C:GO:0043231; P:GO:0090305	F:RNA binding; F:endonuclease activity; P:RNA modification; C:integral component of membrane; C:intracellular membrane-bounded organelle; P:nucleic acid phosphodiester bond hydrolysis			no IPS match
TRINITY_DN22589_c0_g1_i8_alb	TRINITY_DN23700_c0_g1_i8_sta	0.0010902	218039	50	protein SPT2 homolog	2215	20	0	63.5					mobidb-lite (MOBIDB_LITE); mobidb-lite (MOBIDB_LITE); mobidb-lite (MOBIDB_LITE); PTHR22691 (PANTHER); PTHR22691:SF8 (PANTHER)
TRINITY_DN23325_c0_g1_i1_alb	TRINITY_DN21967_c0_g1_i2_sta	0.00614353	0.000122871	50	protein SPIRAL1-like 3	889	20	3.28035e-32	90.35					mobidb-lite (MOBIDB_LITE); PTHR33403:SF12 (PANTHER); PTHR33403 (PANTHER)
TRINITY_DN25612_c0_g1_i4_alb	TRINITY_DN22141_c0_g1_i1_sta	0.00262218	524436	50	Protein SPA, chloroplastic	1010	20	5.47898e-47	92.4	F:GO:0003756; C:GO:0009535; C:GO:0009570; P:GO:0010206; C:GO:0016021	F:protein disulfide isomerase activity; C:chloroplast thylakoid membrane; C:chloroplast stroma; P:photosystem II repair; C:integral component of membrane	EC:5.3.4.1	Protein disulfide-isomerase	mobidb-lite (MOBIDB_LITE); PTHR15852 (PANTHER); PTHR15852:SF27 (PANTHER); IPR036410 (SUPERFAMILY)
TRINITY_DN22855_c0_g1_i1_alb	TRINITY_DN20831_c0_g2_i2_sta	0.00142438	284875	50	protein SMG9-like	1298	20	0	80.35	F:GO:0005525	F:GTP binding			mobidb-lite (MOBIDB_LITE); PTHR14270 (PANTHER); IPR027417 (SUPERFAMILY)
TRINITY_DN15269_c0_g1_i1_alb	TRINITY_DN28934_c0_g1_i1_sta	0.00771457	0.00236596	3.26066	protein SMAX1-LIKE 4	1917	20	0	58.55	P:GO:0019538	P:protein metabolic process			G3DSA:3.40.50.300 (GENE3D); mobidb-lite (MOBIDB_LITE); mobidb-lite (MOBIDB_LITE); PTHR43572 (PANTHER); PTHR43572:SF13 (PANTHER); IPR027417 (SUPERFAMILY)
TRINITY_DN27625_c2_g7_i1_alb	TRINITY_DN14132_c0_g2_i1_sta	0.00113552	236288	48.0568	protein SLOW GREEN 1, chloroplastic	1404	20	0	76.85	F:GO:0005515	F:protein binding			IPR011990 (G3DSA:1.25.40.GENE3D); IPR019734 (PFAM); IPR011990 (G3DSA:1.25.40.GENE3D); mobidb-lite (MOBIDB_LITE); mobidb-lite (MOBIDB_LITE); PTHR26312 (PANTHER); PTHR26312:SF67 (PANTHER); IPR013026 (PROSITE_PROFILES); IPR011990 (SUPERFAMILY)
TRINITY_DN11879_c0_g1_i1_alb	TRINITY_DN13665_c0_g1_i1_sta	0.0102088	0.000205946	49.5702	protein SIP5-like	1136	20	1.99502e-65	65.9					IPR013083 (G3DSA:3.30.40.GENE3D); mobidb-lite (MOBIDB_LITE); PTHR31315 (PANTHER); PTHR31315:SF2 (PANTHER); IPR001841 (PROSITE_PROFILES); SSF57850 (SUPERFAMILY)
TRINITY_DN18381_c0_g1_i1_alb	TRINITY_DN28072_c0_g1_i1_sta	0.00321589	0.00314138	1.02372	protein SHORT-ROOT-like	1368	20	0	79.9	P:GO:0006355	P:regulation of transcription, DNA-templated			IPR005202 (PFAM); PTHR31636:SF36 (PANTHER); PTHR31636 (PANTHER); IPR005202 (PROSITE_PROFILES)
TRINITY_DN24639_c5_g1_i1_alb	TRINITY_DN19833_c0_g1_i1_sta	0.0284423	0.0111685	2.54665	protein SHORT-ROOT 1-like	597	18	1.26413e-16	68.56	P:GO:0007275; P:GO:0050794	P:multicellular organism development; P:regulation of cellular process			mobidb-lite (MOBIDB_LITE); mobidb-lite (MOBIDB_LITE)
TRINITY_DN22193_c1_g1_i1_alb	TRINITY_DN72836_c0_g1_i1_sta	0.00502004	0.000100401	50	protein SDA1 homolog	373	20	1.71428e-28	88.4	F:GO:0003924; F:GO:0005525	F:GTPase activity; F:GTP binding	EC:3.6.1.15	Nucleoside-triphosphate phosphatase	mobidb-lite (MOBIDB_LITE)
TRINITY_DN24475_c0_g1_i1_alb	TRINITY_DN22263_c0_g2_i4_sta	0.00716005	0.000146364	48.9195	protein S-acyltransferase 10-like	459	20	2.47752e-21	66.1	F:GO:0016740	F:transferase activity			no IPS match
TRINITY_DN28917_c0_g1_i4_alb	TRINITY_DN49411_c0_g1_i1_sta	0.00633465	0.000126693	50	protein root UVB sensitive 4 isoform X2	430	20	8.47721e-35	73.5					no IPS match
TRINITY_DN28917_c0_g1_i5_alb	TRINITY_DN26970_c2_g5_i2_sta	0.00248014	521123	47.5923	protein root UVB sensitive 4 isoform X1	1876	20	0	74.05	C:GO:0016020; C:GO:0016021	C:membrane; C:integral component of membrane			IPR006968 (PFAM); IPR006968 (PANTHER); PTHR12770:SF23 (PANTHER)
TRINITY_DN28917_c0_g1_i2_alb	TRINITY_DN26970_c2_g5_i3_sta	0.0033022	660441	50	protein root UVB sensitive 4 isoform X1	1997	20	0	77.55	C:GO:0016020; C:GO:0016021	C:membrane; C:integral component of membrane			IPR006968 (PFAM); IPR006968 (PANTHER); PTHR12770:SF23 (PANTHER)
TRINITY_DN28917_c0_g1_i7_alb	TRINITY_DN26970_c2_g5_i4_sta	0.00352627	705254	50	protein root UVB sensitive 4 isoform X1	1899	20	0	77.7	C:GO:0016020; C:GO:0016021	C:membrane; C:integral component of membrane			IPR006968 (PFAM); IPR006968 (PANTHER); PTHR12770:SF23 (PANTHER)
TRINITY_DN28917_c0_g1_i9_alb	TRINITY_DN26970_c2_g5_i5_sta	0.00346928	693857	50	protein root UVB sensitive 4 isoform X1	1914	20	0	77.5	C:GO:0016020; C:GO:0016021	C:membrane; C:integral component of membrane			IPR006968 (PFAM); IPR006968 (PANTHER); PTHR12770:SF23 (PANTHER)
TRINITY_DN23242_c0_g1_i10_alb	TRINITY_DN26826_c8_g1_i2_sta	0.00203263	406527	50	protein root UVB sensitive 2, chloroplastic isoform X1	1644	20	0	77.45	C:GO:0009536	C:plastid			IPR006968 (PFAM); PTHR12770:SF5 (PANTHER); IPR006968 (PANTHER)
TRINITY_DN23242_c0_g1_i4_alb	TRINITY_DN26826_c8_g1_i1_sta	0.00113129	226258	50	protein root UVB sensitive 2, chloroplastic	1479	20	0	89.25	F:GO:0004042; F:GO:0004358; C:GO:0005739; P:GO:0009926; C:GO:0009941; P:GO:0010224; F:GO:0103045	F:acetyl-CoA:L-glutamate N-acetyltransferase activity; F:glutamate N-acetyltransferase activity; C:mitochondrion; P:auxin polar transport; C:chloroplast envelope; P:response to UV-B; F:methione N-acyltransferase activity	EC:2.3.1.1; EC:2.3.1.35	Amino-acid N-acetyltransferase; Glutamate N-acetyltransferase	IPR006968 (PFAM); IPR006968 (PANTHER); PTHR12770:SF5 (PANTHER)
TRINITY_DN19293_c1_g1_i4_alb	TRINITY_DN23827_c0_g1_i5_sta	0.0032991	727736	45.3337	protein ROOT HAIR DEFECTIVE 3 homolog 1-like	2473	20	0	68.05	F:GO:0005525; C:GO:0005783; F:GO:0016787; C:GO:0044425	F:GTP binding; C:endoplasmic reticulum; F:hydrolase activity; C:membrane part			IPR008803 (PFAM); G3DSA:3.40.50.300 (GENE3D); mobidb-lite (MOBIDB_LITE); PTHR11649 (PANTHER); PTHR11649:SF72 (PANTHER); IPR030386 (PROSITE_PROFILES); IPR027417 (SUPERFAMILY)
TRINITY_DN26470_c0_g1_i4_alb	TRINITY_DN23643_c0_g2_i5_sta	0.0144013	0.00672306	2.14208	protein rolling stone-like isoform X1	1996	20	5.0387e-80	84.4	C:GO:0016021	C:integral component of membrane			mobidb-lite (MOBIDB_LITE); PTHR12242:SF6 (PANTHER); PTHR12242 (PANTHER)
TRINITY_DN28662_c10_g1_i1_alb	TRINITY_DN27637_c8_g2_i1_sta	0.00483452	0.00481666	1.00371	protein QUIRKY	1974	20	0	87.8	C:GO:0005886; C:GO:0009506; C:GO:0016021; F:GO:0016757; P:GO:0099402	C:plasma membrane; C:plasmodesma; C:integral component of membrane; F:transferase activity, transferring glycosyl groups; P:plant organ development			IPR013583 (PFAM); IPR000008 (PFAM); IPR035892 (G3DSA:2.60.40.GENE3D); PTHR10024:SF271 (PANTHER); PTHR10024 (PANTHER); IPR000008 (PROSITE_PROFILES); cd08379 (CDD); SSF49562 (SUPERFAMILY); SSF49562 (SUPERFAMILY)
TRINITY_DN28662_c6_g1_i1_alb	TRINITY_DN27494_c6_g1_i1_sta	0.00281822	563644	50	protein QUIRKY	671	20	2.80608e-86	85.85	C:GO:0005886; C:GO:0009506; C:GO:0016021; F:GO:0016757; P:GO:0099402	C:plasma membrane; C:plasmodesma; C:integral component of membrane; F:transferase activity, transferring glycosyl groups; P:plant organ development			mobidb-lite (MOBIDB_LITE); mobidb-lite (MOBIDB_LITE)
TRINITY_DN26739_c2_g2_i1_alb	TRINITY_DN21750_c0_g1_i3_sta	0.00154643	309287	50	protein PTST, chloroplastic	1322	20	1.02668e-169	72.6	F:GO:0030247; P:GO:0044237; C:GO:0044434	F:polysaccharide binding; P:cellular metabolic process; C:chloroplast part			IPR032640 (PFAM); IPR013783 (G3DSA:2.60.40.GENE3D); mobidb-lite (MOBIDB_LITE); PTHR10343:SF61 (PANTHER); PTHR10343 (PANTHER); cd02859 (CDD); IPR014756 (SUPERFAMILY)
TRINITY_DN21332_c0_g1_i7_alb	TRINITY_DN25185_c0_g2_i10_sta	0.00207444	4.6106e-05	44.9929	protein PTST homolog 2, chloroplastic isoform X1	1721	20	0	78.8					IPR013783 (G3DSA:2.60.40.GENE3D); IPR032640 (PFAM); mobidb-lite (MOBIDB_LITE); mobidb-lite (MOBIDB_LITE); mobidb-lite (MOBIDB_LITE); mobidb-lite (MOBIDB_LITE); PTHR10343 (PANTHER); PTHR10343:SF47 (PANTHER); cd02859 (CDD); IPR014756 (SUPERFAMILY)
TRINITY_DN21332_c0_g1_i6_alb	TRINITY_DN25185_c0_g2_i9_sta	0.00287543	595264	48.305	protein PTST homolog 2, chloroplastic isoform X1	1808	20	0	70.65					IPR013783 (G3DSA:2.60.40.GENE3D); IPR032640 (PFAM); mobidb-lite (MOBIDB_LITE); mobidb-lite (MOBIDB_LITE); mobidb-lite (MOBIDB_LITE); mobidb-lite (MOBIDB_LITE); PTHR10343:SF47 (PANTHER); PTHR10343 (PANTHER); PTHR10343:SF47 (PANTHER); PTHR10343 (PANTHER); cd02859 (CDD); IPR014756 (SUPERFAMILY)
TRINITY_DN26798_c6_g1_i2_alb	TRINITY_DN27428_c9_g1_i3_sta	0.00867869	0.00711514	1.21975	protein PRRC2A	1047	20	1.46353e-18	69.25					mobidb-lite (MOBIDB_LITE); mobidb-lite (MOBIDB_LITE); PTHR33872:SF1 (PANTHER); PTHR33872 (PANTHER)
TRINITY_DN27301_c0_g1_i14_alb	TRINITY_DN27445_c9_g4_i4_sta	0.00496971	993943	50	protein prenyltransferase alpha subunit repeat-containing protein 1-B isoform X1	1044	20	1.0309e-137	67.25	F:GO:0008318; P:GO:0018342	F:protein prenyltransferase activity; P:protein prenylation			G3DSA:1.25.40.120 (GENE3D); IPR002088 (PFAM); PTHR11129:SF3 (PANTHER); PTHR11129 (PANTHER); IPR002088 (PROSITE_PROFILES); IPR002088 (PROSITE_PROFILES); IPR002088 (PROSITE_PROFILES); SSF48439 (SUPERFAMILY)
TRINITY_DN29982_c0_g1_i1_alb	TRINITY_DN55408_c0_g1_i1_sta	0.00715315	0.000143063	50	Protein POLLENLESS 3-LIKE 2	473	4	6.30636e-54	75.25					mobidb-lite (MOBIDB_LITE)
TRINITY_DN21535_c0_g1_i3_alb	TRINITY_DN14413_c0_g1_i1_sta	0.00181243	362486	50	protein POLAR LOCALIZATION DURING ASYMMETRIC DIVISION AND REDISTRIBUTION-like	1295	20	8.78449e-111	62.95					PTHR33476:SF6 (PANTHER); PTHR33476 (PANTHER)
TRINITY_DN18415_c0_g1_i1_alb	TRINITY_DN21558_c0_g1_i2_sta	0.00476852	0.0040631	1.17362	protein PLASTID TRANSCRIPTIONALLY ACTIVE 12	2462	20	1.62999e-158	89.6	C:GO:0000427; C:GO:0005634; C:GO:0009507; C:GO:0009508; P:GO:0009637; P:GO:0010114; P:GO:0010218; P:GO:0042793; P:GO:0045893; P:GO:0090228	C:plastid-encoded plastid RNA polymerase complex; C:nucleus; C:chloroplast; C:plastid chromosome; P:response to blue light; P:response to red light; P:response to far red light; P:plastid transcription; P:positive regulation of transcription, DNA-templated; P:positive regulation of red or far-red light signaling pathway			mobidb-lite (MOBIDB_LITE); mobidb-lite (MOBIDB_LITE); IPR034581 (PANTHER)
TRINITY_DN35202_c0_g1_i1_alb	TRINITY_DN63292_c0_g1_i1_sta	0.00688317	0.000137663	50	protein PLASTID MOVEMENT IMPAIRED 1-RELATED 1	307	3	1.38409e-08	70.67					mobidb-lite (MOBIDB_LITE)
TRINITY_DN28859_c7_g11_i1_alb	TRINITY_DN24406_c0_g1_i5_sta	0.00887902	0.00017758	50	protein PIN-LIKES 7-like	1864	20	3.75794e-127	65.85	C:GO:0016021; P:GO:0055085	C:integral component of membrane; P:transmembrane transport			IPR004776 (PFAM); mobidb-lite (MOBIDB_LITE); PTHR31651:SF3 (PANTHER); PTHR31651 (PANTHER)
TRINITY_DN329_c0_g1_i1_alb	TRINITY_DN34084_c0_g1_i1_sta	0.0124252	0.000248504	50	protein PHYTOCHROME KINASE SUBSTRATE 4	510	4	1.3413e-35	59					mobidb-lite (MOBIDB_LITE)
TRINITY_DN27049_c0_g2_i1_alb	TRINITY_DN20603_c0_g1_i1_sta	0.00193049	5.2447e-05	36.8083	protein PHOSPHATE STARVATION RESPONSE 2-like isoform X1	2037	20	0	66.5	F:GO:0003677; C:GO:0005634; P:GO:0006355	F:DNA binding; C:nucleus; P:regulation of transcription, DNA-templated			IPR025756 (PFAM); G3DSA:1.10.10.60 (GENE3D); IPR001005 (PFAM); IPR006447 (TIGRFAM); mobidb-lite (MOBIDB_LITE); mobidb-lite (MOBIDB_LITE); mobidb-lite (MOBIDB_LITE); mobidb-lite (MOBIDB_LITE); mobidb-lite (MOBIDB_LITE); mobidb-lite (MOBIDB_LITE); PTHR31314 (PANTHER); PTHR31314:SF22 (PANTHER); IPR017930 (PROSITE_PROFILES); IPR009057 (SUPERFAMILY)
TRINITY_DN27893_c1_g1_i23_alb	TRINITY_DN26260_c0_g2_i1_sta	0.00375992	751985	50	protein phosphatase 2C 57	1697	20	7.64872e-103	90.1	F:GO:0004722; P:GO:0006470; F:GO:0046872	F:protein serine/threonine phosphatase activity; P:protein dephosphorylation; F:metal ion binding	EC:3.1.3.16; EC:3.1.3.41	Protein-serine/threonine phosphatase; 4-nitrophenylphosphatase	IPR036457 (G3DSA:3.60.40.GENE3D); IPR001932 (PFAM); IPR015655 (PANTHER); PTHR13832:SF218 (PANTHER); IPR001932 (PROSITE_PROFILES); IPR001932 (CDD); IPR036457 (SUPERFAMILY)
TRINITY_DN26915_c2_g1_i1_alb	TRINITY_DN18276_c0_g1_i1_sta	0.0145203	0.0110132	1.31844	Protein O-glucosyltransferase 1	466	4	2.7662e-36	83	C:GO:0016021; F:GO:0016740	C:integral component of membrane; F:transferase activity			mobidb-lite (MOBIDB_LITE)
TRINITY_DN23250_c0_g1_i5_alb	TRINITY_DN22250_c0_g1_i1_sta	0.0112582	0.000225164	50	protein NUCLEAR FUSION DEFECTIVE 6, chloroplastic/mitochondrial isoform X1	919	20	8.4831e-15	94.25					mobidb-lite (MOBIDB_LITE)
TRINITY_DN23535_c0_g2_i9_alb	TRINITY_DN22083_c1_g1_i5_sta	0.0326504	0.0106027	3.07943	protein NUCLEAR FUSION DEFECTIVE 6, chloroplastic/mitochondrial	776	20	8.20692e-13	94					mobidb-lite (MOBIDB_LITE)
TRINITY_DN24628_c4_g1_i1_alb	TRINITY_DN27151_c7_g2_i1_sta	0.0114304	0.0100862	1.13327	protein NUCLEAR FUSION DEFECTIVE 4-like	284	20	1.02557e-38	89.45	C:GO:0016021	C:integral component of membrane			mobidb-lite (MOBIDB_LITE)
TRINITY_DN47787_c0_g1_i1_alb	TRINITY_DN27151_c0_g1_i1_sta	0.113646	0.0779211	1.45848	protein NUCLEAR FUSION DEFECTIVE 4-like	264	20	2.18436e-39	89.4	C:GO:0016021	C:integral component of membrane			PTHR21576:SF17 (PANTHER); PTHR21576 (PANTHER)
TRINITY_DN28697_c3_g1_i1_alb	TRINITY_DN22068_c0_g1_i7_sta	0.000847084	178392	47.4843	protein NSP-INTERACTING KINASE 1-like	2200	20	0	87.2	F:GO:0004674; F:GO:0005515; F:GO:0005524; P:GO:0006468; C:GO:0016021	F:protein serine/threonine kinase activity; F:protein binding; F:ATP binding; P:protein phosphorylation; C:integral component of membrane	EC:2.7.11	Transferring phosphorus-containing groups	IPR032675 (G3DSA:3.80.10.GENE3D); G3DSA:3.30.200.20 (GENE3D); IPR000719 (PFAM); IPR001611 (PFAM); G3DSA:1.10.510.10 (GENE3D); mobidb-lite (MOBIDB_LITE); PTHR27001:SF220 (PANTHER); PTHR27001 (PANTHER); IPR000719 (PROSITE_PROFILES); SSF52058 (SUPERFAMILY); IPR011009 (SUPERFAMILY)
TRINITY_DN14812_c0_g1_i1_alb	TRINITY_DN12072_c0_g1_i1_sta	0.000679717	135943	50	Protein NRT1/ PTR FAMILY 8.3	1902	20	0	79.75	C:GO:0016021; F:GO:0022857; P:GO:0055085	C:integral component of membrane; F:transmembrane transporter activity; P:transmembrane transport			IPR000109 (PFAM); mobidb-lite (MOBIDB_LITE); PTHR11654:SF163 (PANTHER); IPR000109 (PANTHER); IPR020846 (CDD); IPR036259 (SUPERFAMILY)
TRINITY_DN1371_c0_g1_i1_alb	TRINITY_DN72596_c0_g1_i1_sta	0.299834	0.290149	1.03338	protein NRT1/ PTR FAMILY 5.10-like	328	20	4.37876e-19	74.9	P:GO:0006857; C:GO:0016021; F:GO:0022857; P:GO:0055085	P:oligopeptide transport; C:integral component of membrane; F:transmembrane transporter activity; P:transmembrane transport			G3DSA:1.20.1250.20 (GENE3D); mobidb-lite (MOBIDB_LITE)
TRINITY_DN28149_c3_g1_i2_alb	TRINITY_DN26332_c1_g1_i1_sta	0.00100756	202876	49.6641	protein NRT1/ PTR FAMILY 3.1-like	1610	20	0	80.1	C:GO:0016021; F:GO:0022857; P:GO:0055085	C:integral component of membrane; F:transmembrane transporter activity; P:transmembrane transport			mobidb-lite (MOBIDB_LITE); mobidb-lite (MOBIDB_LITE); mobidb-lite (MOBIDB_LITE)
TRINITY_DN20113_c0_g3_i4_alb	TRINITY_DN25744_c2_g1_i4_sta	0.000782239	156448	50	protein NRT1/ PTR FAMILY 2.3-like	4589	20	0	76.7	C:GO:0005622; P:GO:0006886; C:GO:0016021; F:GO:0022857; P:GO:0055085	C:intracellular; P:intracellular protein transport; C:integral component of membrane; F:transmembrane transporter activity; P:transmembrane transport			IPR000109 (PFAM); IPR000109 (PANTHER); PTHR11654:SF19 (PANTHER); IPR036259 (SUPERFAMILY)
TRINITY_DN28927_c10_g1_i1_alb	TRINITY_DN27314_c1_g2_i2_sta	0.000744648	160598	46.3673	Protein neuralized	1904	20	0	66.35	F:GO:0004842; C:GO:0005737; P:GO:0009966; P:GO:0016567; F:GO:0016874	F:ubiquitin-protein transferase activity; C:cytoplasm; P:regulation of signal transduction; P:protein ubiquitination; F:ligase activity			mobidb-lite (MOBIDB_LITE); mobidb-lite (MOBIDB_LITE); mobidb-lite (MOBIDB_LITE); mobidb-lite (MOBIDB_LITE); PTHR10044:SF106 (PANTHER); PTHR10044 (PANTHER)
TRINITY_DN20803_c1_g1_i1_alb	TRINITY_DN20499_c0_g1_i1_sta	0.00093579	187158	50	protein NEN1	2163	20	0	73.6	F:GO:0003676; F:GO:0008408	F:nucleic acid binding; F:3'-5' exonuclease activity			IPR013520 (PFAM); IPR036397 (G3DSA:3.30.420.GENE3D); PTHR30231 (PANTHER); PTHR30231:SF6 (PANTHER); cd06127 (CDD); IPR012337 (SUPERFAMILY)
TRINITY_DN29136_c0_g1_i1_alb	TRINITY_DN21045_c1_g1_i1_sta	0.00217716	435439	49.9992	protein MKS1-like	2400	20	1.59388e-19	63					IPR008889 (PFAM); mobidb-lite (MOBIDB_LITE); mobidb-lite (MOBIDB_LITE); PTHR33143 (PANTHER)
TRINITY_DN19320_c0_g1_i1_alb	TRINITY_DN17367_c0_g1_i1_sta	0.00266109	532218	50	protein LURP-one-related 5-like	1139	20	3.19319e-69	76.1					IPR007612 (PFAM); IPR038595 (G3DSA:3.20.90.GENE3D); IPR007612 (PANTHER); PTHR31087:SF2 (PANTHER); IPR025659 (SUPERFAMILY)
TRINITY_DN20994_c0_g1_i1_alb	TRINITY_DN21426_c0_g1_i2_sta	0.00523168	0.000118004	44.3347	protein LSD1-like	1236	20	8.31375e-92	82.5	C:GO:0016020	C:membrane			IPR005735 (PFAM); IPR005735 (TIGRFAM); mobidb-lite (MOBIDB_LITE); PTHR31747:SF3 (PANTHER); PTHR31747 (PANTHER)
TRINITY_DN22623_c0_g1_i5_alb	TRINITY_DN25891_c0_g3_i5_sta	0.00229121	462062	49.5867	protein LOW PSII ACCUMULATION 3, chloroplastic	1692	20	0	91.6	C:GO:0009570; P:GO:0009735; P:GO:0010207	C:chloroplast stroma; P:response to cytokinin; P:photosystem II assembly			IPR018962 (PFAM); mobidb-lite (MOBIDB_LITE); PTHR34051 (PANTHER); PTHR34051:SF2 (PANTHER)
TRINITY_DN28829_c2_g1_i10_alb	TRINITY_DN27872_c8_g1_i12_sta	0.00428711	9.288e-05	46.1575	protein LEO1 homolog	3792	20	6.51415e-177	87.15	P:GO:0006368; P:GO:0016570; C:GO:0016593	P:transcription elongation from RNA polymerase II promoter; P:histone modification; C:Cdc73/Paf1 complex			IPR007149 (PFAM); mobidb-lite (MOBIDB_LITE); PTHR23146 (PANTHER)
TRINITY_DN17459_c0_g1_i1_alb	TRINITY_DN26636_c0_g4_i1_sta	0.0712758	0.0283349	2.51548	protein kish-like	848	20	5.47949e-14	95.05	C:GO:0016021	C:integral component of membrane			no IPS match
TRINITY_DN28597_c0_g1_i4_alb	TRINITY_DN63671_c0_g1_i1_sta	0.0106209	0.01057	1.00481	Protein kinase superfamily protein	358	20	5.49973e-10	94.35	F:GO:0004672; F:GO:0005524; P:GO:0006468	F:protein kinase activity; F:ATP binding; P:protein phosphorylation			no IPS match
TRINITY_DN26583_c0_g1_i1_alb	TRINITY_DN20166_c1_g1_i1_sta	0.00290999	581997	50	protein JINGUBANG-like	1712	20	0	71.2	F:GO:0005515	F:protein binding			IPR020472 (PRINTS); IPR015943 (G3DSA:2.130.10.GENE3D); IPR015943 (G3DSA:2.130.10.GENE3D); IPR001680 (PFAM); IPR015943 (G3DSA:2.130.10.GENE3D); mobidb-lite (MOBIDB_LITE); PTHR22844 (PANTHER); PTHR22844:SF145 (PANTHER); IPR001680 (PROSITE_PROFILES); IPR001680 (PROSITE_PROFILES); IPR017986 (PROSITE_PROFILES); IPR001680 (PROSITE_PROFILES); IPR001680 (PROSITE_PROFILES); IPR017986 (PROSITE_PROFILES); I…
TRINITY_DN41815_c0_g1_i1_alb	TRINITY_DN30645_c0_g1_i1_sta	0.00105193	210386	50	protein JINGUBANG	1554	20	1.81341e-114	67.75	F:GO:0005515; C:GO:0005886	F:protein binding; C:plasma membrane			IPR020472 (PRINTS); IPR015943 (G3DSA:2.130.10.GENE3D); IPR015943 (G3DSA:2.130.10.GENE3D); IPR015943 (G3DSA:2.130.10.GENE3D); IPR001680 (PFAM); PTHR22844 (PANTHER); PTHR22844:SF199 (PANTHER); IPR017986 (PROSITE_PROFILES); IPR017986 (PROSITE_PROFILES); IPR001680 (PROSITE_PROFILES); IPR001680 (PROSITE_PROFILES); IPR001680 (PROSITE_PROFILES); IPR001680 (PROSITE_PROFILES); IPR036322 (SUPERFAMILY)
TRINITY_DN26569_c0_g1_i1_alb	TRINITY_DN26010_c3_g1_i1_sta	0.0125773	0.000251546	50	protein JASON-like	1505	20	0	53.15					mobidb-lite (MOBIDB_LITE); mobidb-lite (MOBIDB_LITE); PTHR33318:SF7 (PANTHER); PTHR33318:SF7 (PANTHER); PTHR33318 (PANTHER)
TRINITY_DN17406_c0_g1_i1_alb	TRINITY_DN14836_c0_g1_i1_sta	0.00192301	0.00185254	1.03804	protein IQ-DOMAIN 31-like isoform X1	1786	20	0	64.2	F:GO:0005515	F:protein binding			IPR025064 (PFAM); IPR000048 (PFAM); mobidb-lite (MOBIDB_LITE); mobidb-lite (MOBIDB_LITE); mobidb-lite (MOBIDB_LITE); PTHR32295 (PANTHER); PTHR32295:SF42 (PANTHER); IPR000048 (PROSITE_PROFILES); IPR000048 (PROSITE_PROFILES); IPR027417 (SUPERFAMILY)
TRINITY_DN27785_c4_g1_i7_alb	TRINITY_DN22891_c0_g1_i4_sta	0.00603936	0.0047508	1.27123	protein IQ-DOMAIN 14	1574	20	9.05322e-152	66.8					IPR025064 (PFAM); mobidb-lite (MOBIDB_LITE); mobidb-lite (MOBIDB_LITE); PTHR32295 (PANTHER); PTHR32295:SF45 (PANTHER)
TRINITY_DN16055_c0_g1_i1_alb	TRINITY_DN19847_c1_g1_i1_sta	0.0016687	333741	50	protein IQ-DOMAIN 1 isoform X1	695	20	1.34914e-65	64.65	F:GO:0005515	F:protein binding			G3DSA:1.20.5.190 (GENE3D); IPR000048 (PFAM); mobidb-lite (MOBIDB_LITE); PTHR32295:SF33 (PANTHER); PTHR32295 (PANTHER); IPR000048 (PROSITE_PROFILES); IPR000048 (PROSITE_PROFILES)
TRINITY_DN27389_c3_g1_i8_alb	TRINITY_DN25871_c1_g1_i10_sta	0.00463617	0.000104335	44.4356	Protein Iojap, chloroplastic	1463	20	1.72231e-104	90	C:GO:0009507	C:chloroplast			PF02410 (PFAM); G3DSA:3.30.460.10 (GENE3D); IPR004394 (TIGRFAM); mobidb-lite (MOBIDB_LITE); IPR004394 (PANTHER); PTHR21043:SF1 (PANTHER); IPR004394 (HAMAP); SSF81301 (SUPERFAMILY)
TRINITY_DN28349_c8_g1_i1_alb	TRINITY_DN26737_c2_g1_i1_sta	0.0760714	0.0194795	3.9052	Protein indeterminate-domain 2	307	2	1.30729e-19	77	F:GO:0003676	F:nucleic acid binding			mobidb-lite (MOBIDB_LITE)
TRINITY_DN27412_c1_g1_i1_alb	TRINITY_DN18159_c0_g1_i1_sta	0.00416573	833146	50	protein indeterminate-domain 12-like	872	20	7.07876e-130	88.75	F:GO:0003676; F:GO:0046872	F:nucleic acid binding; F:metal ion binding			G3DSA:3.30.160.60 (GENE3D); IPR022755 (PFAM); G3DSA:3.30.160.60 (GENE3D); mobidb-lite (MOBIDB_LITE); mobidb-lite (MOBIDB_LITE); PTHR10593:SF49 (PANTHER); PTHR10593 (PANTHER); IPR013087 (PROSITE_PROFILES); IPR036236 (SUPERFAMILY)
TRINITY_DN28272_c4_g4_i3_alb	TRINITY_DN22778_c0_g1_i3_sta	0.00168393	336787	50	protein IN2-1 homolog B-like isoform X1	1426	20	1.98143e-143	87.35	F:GO:0005515; F:GO:0016740	F:protein binding; F:transferase activity			G3DSA:1.20.1050.10 (GENE3D); IPR004045 (PFAM); G3DSA:3.40.30.10 (GENE3D); PF13410 (PFAM),SFLDS00019 (SFLD),SFLDG00358 (SFLD); PTHR44328:SF1 (PANTHER); PTHR44328 (PANTHER); IPR004045 (PROSITE_PROFILES); IPR010987 (PROSITE_PROFILES); cd03203 (CDD); IPR036249 (SUPERFAMILY); IPR036282 (SUPERFAMILY)
TRINITY_DN28997_c1_g5_i44_alb	TRINITY_DN27770_c1_g1_i11_sta	0.0161015	0.0089769	1.79366	protein GRIP isoform X1	1625	20	0	91	C:GO:0000795; P:GO:0007131	C:synaptonemal complex; P:reciprocal meiotic recombination			PTHR23160 (PANTHER)
TRINITY_DN17628_c0_g1_i2_alb	TRINITY_DN47236_c0_g1_i1_sta	0.0100178	0.00720894	1.38963	protein GOS9-like	586	20	3.11558e-54	71.85	F:GO:0030246	F:carbohydrate binding			IPR001229 (PFAM); IPR036404 (G3DSA:2.100.10.GENE3D); PTHR45172 (PANTHER); IPR001229 (PROSITE_PROFILES); IPR033734 (CDD); IPR036404 (SUPERFAMILY)
TRINITY_DN30101_c0_g1_i1_alb	TRINITY_DN25883_c0_g2_i1_sta	0.0381937	0.0160835	2.37472	protein GOS9-like	776	20	4.49976e-60	76.05	F:GO:0008270; F:GO:0030246	F:zinc ion binding; F:carbohydrate binding			IPR036404 (G3DSA:2.100.10.GENE3D); IPR001229 (PFAM); PTHR45172 (PANTHER); IPR001229 (PROSITE_PROFILES); IPR033734 (CDD); IPR036404 (SUPERFAMILY)
TRINITY_DN51160_c0_g1_i1_alb	TRINITY_DN54026_c0_g1_i1_sta	0.00731445	0.000146289	50	Protein gamma response 1	346	20	2.06265e-63	78.2	F:GO:0004519; P:GO:0006281; P:GO:0090305	F:endonuclease activity; P:DNA repair; P:nucleic acid phosphodiester bond hydrolysis			PTHR15107:SF0 (PANTHER); IPR033316 (PANTHER)
TRINITY_DN25802_c0_g1_i1_alb	TRINITY_DN15688_c0_g1_i1_sta	0.000975201	195909	49.7784	protein FLX-like 2	2275	20	0	75.5					mobidb-lite (MOBIDB_LITE); mobidb-lite (MOBIDB_LITE); mobidb-lite (MOBIDB_LITE); PTHR33405 (PANTHER); PTHR33405 (PANTHER); PTHR33405:SF5 (PANTHER)
TRINITY_DN23221_c1_g1_i1_alb	TRINITY_DN20757_c0_g1_i1_sta	0.0124359	0.000248718	50	Protein FLX-like 1	589	2	2.27243e-08	93					no IPS match
TRINITY_DN23221_c0_g1_i1_alb	TRINITY_DN20757_c1_g1_i1_sta	0.00281107	562215	50	Protein FLX-like 1	1008	20	1.57751e-79	80					mobidb-lite (MOBIDB_LITE); PTHR33405:SF6 (PANTHER); PTHR33405 (PANTHER)
TRINITY_DN20050_c0_g1_i1_alb	TRINITY_DN18581_c0_g1_i1_sta	0.00186295	3.7259e-05	50	Protein FATTY ACID EXPORT 1, chloroplastic	1138	20	8.53628e-159	71	C:GO:0016021	C:integral component of membrane			IPR005349 (PFAM); G3DSA:1.20.58.1140 (GENE3D); PTHR12668:SF18 (PANTHER); IPR005349 (PANTHER)
TRINITY_DN22811_c0_g1_i1_alb	TRINITY_DN27484_c11_g1_i1_sta	0.00908002	0.0001816	50	Protein FAR1-RELATED SEQUENCE 6	458	1	2.50268e-09	76	P:GO:0006355; F:GO:0008270	P:regulation of transcription, DNA-templated; F:zinc ion binding			no IPS match
TRINITY_DN13355_c0_g1_i1_alb	TRINITY_DN24775_c1_g1_i1_sta	0.00514916	0.000103426	49.786	protein FAR1-RELATED SEQUENCE 5-like	653	20	2.32752e-30	75.7	P:GO:0006355	P:regulation of transcription, DNA-templated			IPR018289 (PFAM); mobidb-lite (MOBIDB_LITE); IPR031052 (PANTHER)
TRINITY_DN41148_c0_g1_i1_alb	TRINITY_DN26485_c2_g1_i1_sta	0.0223054	0.000446109	50	protein FAR1-RELATED SEQUENCE 5-like	350	20	3.01238e-44	77.85	P:GO:0006355; F:GO:0008270	P:regulation of transcription, DNA-templated; F:zinc ion binding			PTHR31669:SF35 (PANTHER); IPR031052 (PANTHER)
TRINITY_DN22224_c0_g2_i1_alb	TRINITY_DN22832_c0_g1_i1_sta	0.00511125	0.00443896	1.15145	protein FAR1-RELATED SEQUENCE 5 isoform X1	2273	20	0	76.95	F:GO:0003700; C:GO:0005634; F:GO:0008270; P:GO:0009585; P:GO:0010018; P:GO:0042753; P:GO:0045893	F:DNA binding transcription factor activity; C:nucleus; F:zinc ion binding; P:red, far-red light phototransduction; P:far-red light signaling pathway; P:positive regulation of circadian rhythm; P:positive regulation of transcription, DNA-templated			IPR018289 (PFAM); IPR007527 (PFAM); IPR004330 (PFAM); mobidb-lite (MOBIDB_LITE); IPR031052 (PANTHER); PTHR31669:SF33 (PANTHER); IPR007527 (PROSITE_PROFILES)
TRINITY_DN28805_c0_g1_i6_alb	TRINITY_DN22436_c0_g1_i1_sta	0.03064	0.000612801	50	Protein FAR1-RELATED SEQUENCE 5	929	20	3.44103e-70	71.7	F:GO:0003676; P:GO:0006355; F:GO:0008270	F:nucleic acid binding; P:regulation of transcription, DNA-templated; F:zinc ion binding			mobidb-lite (MOBIDB_LITE)
TRINITY_DN23210_c0_g1_i3_alb	TRINITY_DN23117_c0_g1_i3_sta	0.00477767	0.000351891	13.5771	Protein FAM214B	876	20	8.85725e-98	63.3					IPR033473 (PFAM); mobidb-lite (MOBIDB_LITE); PTHR13199:SF14 (PANTHER); PTHR13199 (PANTHER)
TRINITY_DN28020_c0_g1_i1_alb	TRINITY_DN17925_c1_g1_i1_sta	0.0033834	6.7668e-05	50	protein FAM204A	792	20	2.12245e-58	63.1					no IPS match
TRINITY_DN27656_c2_g2_i1_alb	TRINITY_DN19287_c0_g1_i1_sta	0.0357811	0.017445	2.05108	protein EXORDIUM-like 3	1419	20	7.95736e-154	78.25	C:GO:0009505; C:GO:0009506; P:GO:0080167	C:plant-type cell wall; C:plasmodesma; P:response to karrikin			mobidb-lite (MOBIDB_LITE); mobidb-lite (MOBIDB_LITE); mobidb-lite (MOBIDB_LITE)
TRINITY_DN22034_c0_g1_i2_alb	TRINITY_DN27291_c3_g1_i1_sta	0.00791153	0.00664178	1.19118	protein EMBRYO SAC DEVELOPMENT ARREST 3, chloroplastic	860	20	5.55272e-65	80.7	C:GO:0009535; P:GO:0009561; P:GO:0010027; C:GO:0031977; P:GO:0048564	C:chloroplast thylakoid membrane; P:megagametogenesis; P:thylakoid membrane organization; C:thylakoid lumen; P:photosystem I assembly			PTHR15852 (PANTHER); PTHR15852:SF29 (PANTHER); IPR036410 (SUPERFAMILY)
TRINITY_DN8305_c0_g1_i1_alb	TRINITY_DN30956_c0_g1_i1_sta	0.0102859	0.000205718	50	protein ECERIFERUM 1-like	453	20	5.36933e-41	65.15	F:GO:0016747	F:transferase activity, transferring acyl groups other than amino-acyl groups			IPR023213 (G3DSA:3.30.559.GENE3D); PTHR31642 (PANTHER); PTHR31642:SF65 (PANTHER)
TRINITY_DN20014_c0_g1_i1_alb	TRINITY_DN61631_c0_g2_i1_sta	0.00597087	0.00431895	1.38248	protein Dr1 homolog	1066	20	9.62011e-107	94.15	C:GO:0005634; F:GO:0046982	C:nucleus; F:protein heterodimerization activity			IPR009072 (G3DSA:1.10.20.GENE3D); IPR003958 (PFAM); mobidb-lite (MOBIDB_LITE); PTHR11064 (PANTHER); PTHR11064:SF8 (PANTHER); IPR009072 (SUPERFAMILY)
TRINITY_DN12308_c0_g1_i1_alb	TRINITY_DN2265_c0_g1_i1_sta	0.00202139	4.2495e-05	47.5677	protein DOG1-like 4	668	20	3.96562e-56	68.45	P:GO:0006351; F:GO:0043565	P:transcription, DNA-templated; F:sequence-specific DNA binding			IPR025422 (PFAM); mobidb-lite (MOBIDB_LITE); PTHR22952:SF130 (PANTHER); PTHR22952 (PANTHER); IPR025422 (PROSITE_PROFILES)
TRINITY_DN11241_c0_g1_i1_alb	TRINITY_DN8906_c0_g1_i1_sta	0.0037645	7.529e-05	50	protein DMR6-LIKE OXYGENASE 1	1534	20	0	81.45	F:GO:0016491; F:GO:0046872; P:GO:0055114	F:oxidoreductase activity; F:metal ion binding; P:oxidation-reduction process			IPR005123 (PFAM); IPR026992 (PFAM); IPR027443 (G3DSA:2.60.120.GENE3D); PTHR10209 (PANTHER); PTHR10209:SF152 (PANTHER); IPR005123 (PROSITE_PROFILES); SSF51197 (SUPERFAMILY)
TRINITY_DN22033_c0_g1_i5_alb	TRINITY_DN22039_c0_g1_i1_sta	0.00242134	484268	50	Protein disulfide-isomerase LQY1 -like protein	835	20	4.43123e-77	82.6	F:GO:0016853	F:isomerase activity			mobidb-lite (MOBIDB_LITE); PTHR15852 (PANTHER); PTHR15852:SF30 (PANTHER); IPR036410 (SUPERFAMILY)
TRINITY_DN31310_c0_g1_i1_alb	TRINITY_DN25046_c0_g1_i1_sta	0.0590523	0.0243963	2.42054	protein DETOXIFICATION 46, chloroplastic-like isoform X2	238	2	1.49737e-06	92					no IPS match
TRINITY_DN20805_c0_g2_i1_alb	TRINITY_DN20428_c2_g3_i1_sta	0.00355603	711206	50	protein DENND6B	1074	20	3.76282e-109	84.8	F:GO:0017112; P:GO:0043547; C:GO:0055037	F:Rab guanyl-nucleotide exchange factor activity; P:positive regulation of GTPase activity; C:recycling endosome			PTHR13677:SF0 (PANTHER); IPR024224 (PANTHER)
TRINITY_DN27756_c5_g1_i3_alb	TRINITY_DN24401_c0_g1_i4_sta	0.0162527	0.00227869	7.13248	protein DEK-like	1775	20	0	70.95	F:GO:0003682; C:GO:0005634; P:GO:0006338; F:GO:0042393; P:GO:2000779	F:chromatin binding; C:nucleus; P:chromatin remodeling; F:histone binding; P:regulation of double-strand break repair			IPR014876 (PFAM); G3DSA:1.10.10.60 (GENE3D); mobidb-lite (MOBIDB_LITE); mobidb-lite (MOBIDB_LITE); PTHR13468 (PANTHER); SSF109715 (SUPERFAMILY)
TRINITY_DN27756_c5_g1_i1_alb	TRINITY_DN24401_c0_g1_i2_sta	0.0192055	0.00252713	7.59972	protein DEK-like	1370	20	0	68.55	F:GO:0005488	F:binding			mobidb-lite (MOBIDB_LITE); PTHR13468 (PANTHER)
TRINITY_DN20341_c0_g1_i1_alb	TRINITY_DN9982_c0_g1_i2_sta	0.00272622	545245	50	protein DEHYDRATION-INDUCED 19 homolog 2-like	1033	20	1.21158e-73	75.95					IPR027935 (PFAM); mobidb-lite (MOBIDB_LITE); mobidb-lite (MOBIDB_LITE); PTHR31875:SF6 (PANTHER); IPR033347 (PANTHER)
TRINITY_DN27694_c6_g1_i3_alb	TRINITY_DN23027_c0_g1_i6_sta	0.00184809	369617	50	Protein DAMAGED DNA-BINDING 2	1981	20	0	79.15	F:GO:0003684; F:GO:0005515; C:GO:0005634; P:GO:0006281; P:GO:0010224; C:GO:0080008	F:damaged DNA binding; F:protein binding; C:nucleus; P:DNA repair; P:response to UV-B; C:Cul4-RING E3 ubiquitin ligase complex			IPR001680 (PFAM); IPR015943 (G3DSA:2.130.10.GENE3D); mobidb-lite (MOBIDB_LITE); IPR033312 (PANTHER); PTHR15169:SF0 (PANTHER); IPR001680 (PROSITE_PROFILES); IPR017986 (PROSITE_PROFILES); IPR001680 (PROSITE_PROFILES); IPR036322 (SUPERFAMILY)
TRINITY_DN27860_c4_g1_i5_alb	TRINITY_DN27022_c6_g1_i7_sta	0.00158041	316083	50	protein DA1-related 1-like	2793	20	0	87.25	P:GO:0006508; F:GO:0008233; P:GO:0008285; F:GO:0043130; P:GO:0046621; F:GO:0046872; P:GO:0048317; P:GO:0048482; P:GO:1900057	P:proteolysis; F:peptidase activity; P:negative regulation of cell proliferation; F:ubiquitin binding; P:negative regulation of organ growth; F:metal ion binding; P:seed morphogenesis; P:plant ovule morphogenesis; P:positive regulation of leaf senescence			IPR022087 (PFAM); G3DSA:2.10.110.10 (GENE3D); IPR001781 (PFAM); PTHR24209 (PANTHER); PTHR24209:SF11 (PANTHER); IPR001781 (PROSITE_PROFILES); cd09396 (CDD); SSF57716 (SUPERFAMILY); SSF57716 (SUPERFAMILY)
TRINITY_DN23588_c0_g1_i2_alb	TRINITY_DN19932_c0_g2_i1_sta	0.00224144	448288	50	protein CutA 1, chloroplastic	1066	20	5.2354e-99	84.95	P:GO:0010038; C:GO:0016021	P:response to metal ion; C:integral component of membrane			IPR015867 (G3DSA:3.30.70.GENE3D); IPR004323 (PFAM); PTHR23419:SF7 (PANTHER); IPR004323 (PANTHER); IPR011322 (SUPERFAMILY)
TRINITY_DN21691_c0_g1_i5_alb	TRINITY_DN22644_c0_g1_i8_sta	0.00306948	613897	50	Protein CURVATURE THYLAKOID 1D, chloroplastic	1060	3	1.20317e-27	93.67	C:GO:0009579; C:GO:0016021	C:thylakoid; C:integral component of membrane			mobidb-lite (MOBIDB_LITE)
TRINITY_DN19613_c0_g1_i5_alb	TRINITY_DN27291_c7_g1_i6_sta	0.00489452	978904	50	protein CURVATURE THYLAKOID 1C, chloroplastic	831	20	1.33092e-59	81.7	C:GO:0009579; C:GO:0016021	C:thylakoid; C:integral component of membrane			no IPS match
TRINITY_DN12188_c0_g1_i1_alb	TRINITY_DN19458_c0_g3_i1_sta	0.0032307	6.4614e-05	50	protein CUP-SHAPED COTYLEDON 3-like	1588	20	1.7945e-146	90.75	F:GO:0003677; C:GO:0005634; P:GO:0006355	F:DNA binding; C:nucleus; P:regulation of transcription, DNA-templated			IPR036093 (G3DSA:3.30.310.GENE3D); IPR003441 (PFAM); mobidb-lite (MOBIDB_LITE); PTHR31744 (PANTHER); PTHR31744:SF4 (PANTHER); IPR003441 (PROSITE_PROFILES); IPR036093 (SUPERFAMILY)
TRINITY_DN26207_c5_g1_i1_alb	TRINITY_DN27029_c3_g1_i1_sta	0.00824651	0.000170314	48.4194	protein CROWDED NUCLEI 1-like isoform X2	380	3	5.28274e-11	85.67					mobidb-lite (MOBIDB_LITE)
TRINITY_DN24444_c0_g1_i1_alb	TRINITY_DN24847_c0_g2_i1_sta	0.00699918	0.000139984	50	protein COFACTOR ASSEMBLY OF COMPLEX C SUBUNIT B CCB3, chloroplastic isoform X1	271	1	1.29782e-07	90	C:GO:0016021	C:integral component of membrane			no IPS match
TRINITY_DN28036_c5_g3_i1_alb	TRINITY_DN7992_c0_g1_i1_sta	0.00303705	0.00269626	1.12639	Protein CHUP1, chloroplastic	2192	20	0	63.85	F:GO:0004820; F:GO:0005524; C:GO:0005737; P:GO:0006426	F:glycine-tRNA ligase activity; F:ATP binding; C:cytoplasm; P:glycyl-tRNA aminoacylation			mobidb-lite (MOBIDB_LITE); mobidb-lite (MOBIDB_LITE); mobidb-lite (MOBIDB_LITE); mobidb-lite (MOBIDB_LITE); PTHR31342:SF4 (PANTHER); PTHR31342 (PANTHER); IPR006194 (PROSITE_PROFILES)
TRINITY_DN13875_c0_g2_i1_alb	TRINITY_DN30272_c0_g1_i1_sta	0.00587779	0.000117881	49.8619	Protein CHUP1, chloroplastic	770	20	1.79298e-32	73					mobidb-lite (MOBIDB_LITE); PTHR31342:SF18 (PANTHER); PTHR31342 (PANTHER)
TRINITY_DN28428_c1_g2_i3_alb	TRINITY_DN26947_c1_g1_i5_sta	0.00739324	0.000147865	50	Protein BREAST CANCER SUSCEPTIBILITY 2 homolog B	717	20	1.41776e-59	79.1	P:GO:0000724	P:double-strand break repair via homologous recombination			G3DSA:2.40.50.140 (GENE3D); IPR015525 (PANTHER); IPR012340 (SUPERFAMILY)
TRINITY_DN11092_c0_g2_i1_alb	TRINITY_DN8356_c0_g2_i1_sta	0.00126863	253726	50	protein bfr2-like	1690	20	2.61345e-176	57.85					mobidb-lite (MOBIDB_LITE); mobidb-lite (MOBIDB_LITE); mobidb-lite (MOBIDB_LITE); PTHR33318 (PANTHER); PTHR33318:SF3 (PANTHER)
TRINITY_DN27556_c7_g1_i3_alb	TRINITY_DN27255_c5_g2_i1_sta	0.00723023	0.00640223	1.12933	Protein arginine N-methyltransferase 1.5	951	20	1.93868e-125	84.95	F:GO:0001671; F:GO:0008168; P:GO:0032259; P:GO:0032781; F:GO:0051087	F:ATPase activator activity; F:methyltransferase activity; P:methylation; P:positive regulation of ATPase activity; F:chaperone binding			IPR036338 (G3DSA:3.15.10.GENE3D); IPR015310 (PFAM); PTHR13009:SF5 (PANTHER); PTHR13009 (PANTHER); IPR036338 (SUPERFAMILY)
TRINITY_DN27648_c0_g1_i1_alb	TRINITY_DN14125_c0_g2_i1_sta	0.00359718	719436	50	protein ALP1-like	928	20	1.73293e-51	60.9					IPR027806 (PFAM); PTHR22930 (PANTHER); PTHR22930:SF110 (PANTHER)
TRINITY_DN39596_c0_g1_i1_alb	TRINITY_DN66808_c0_g1_i1_sta	0.0143442	0.000286884	50	protein ACCELERATED CELL DEATH 6-like	391	20	4.3067e-36	56.65	P:GO:0007165; C:GO:0016020; C:GO:0016021	P:signal transduction; C:membrane; C:integral component of membrane			IPR036770 (G3DSA:1.25.40.GENE3D); mobidb-lite (MOBIDB_LITE); PTHR24177:SF111 (PANTHER); PTHR24177 (PANTHER); IPR020683 (PROSITE_PROFILES)
TRINITY_DN723_c0_g1_i1_alb	TRINITY_DN40606_c0_g1_i1_sta	0.00420599	841199	50	protein ACCELERATED CELL DEATH 6-like	525	20	4.09979e-27	61.8	F:GO:0005515	F:protein binding			IPR036770 (G3DSA:1.25.40.GENE3D); IPR020683 (PROSITE_PROFILES); IPR002110 (PROSITE_PROFILES); IPR036770 (SUPERFAMILY)
TRINITY_DN23524_c0_g1_i1_alb	TRINITY_DN20466_c0_g2_i2_sta	0.00262304	0.00253805	1.03349	protein ABCI7, chloroplastic	2481	20	0	71.5	C:GO:0009507; P:GO:0016226	C:chloroplast; P:iron-sulfur cluster assembly			IPR000825 (PFAM); IPR011542 (PANTHER); PTHR43575:SF2 (PANTHER); IPR037284 (SUPERFAMILY)
TRINITY_DN23255_c0_g1_i2_alb	TRINITY_DN24556_c0_g1_i1_sta	0.00383469	766937	50	Protein AATF	916	3	6.9831e-25	80.67	C:GO:0005634	C:nucleus			mobidb-lite (MOBIDB_LITE)
TRINITY_DN25262_c0_g1_i1_alb	TRINITY_DN26624_c2_g1_i1_sta	0.00852865	0.000170573	50	Protease Do-like 2, chloroplastic	920	20	2.81107e-32	85.45	F:GO:0004252; P:GO:0006508	F:serine-type endopeptidase activity; P:proteolysis	EC:3.4.21	Acting on peptide bonds (peptidases)	no IPS match
TRINITY_DN15545_c0_g1_i1_alb	TRINITY_DN3699_c0_g1_i1_sta	0.000864591	194919	44.3564	proline dehydrogenase 1, mitochondrial-like	1761	20	0	79.6	F:GO:0004657; P:GO:0006562; P:GO:0055114	F:proline dehydrogenase activity; P:proline catabolic process; P:oxidation-reduction process	EC:1.5.99.8	Acting on the CH-NH group of donors	IPR002872 (PFAM); G3DSA:3.20.20.220 (GENE3D); mobidb-lite (MOBIDB_LITE); mobidb-lite (MOBIDB_LITE); IPR015659 (PANTHER); PTHR13914:SF0 (PANTHER); IPR029041 (SUPERFAMILY)
TRINITY_DN1088_c0_g1_i1_alb	TRINITY_DN69104_c0_g1_i1_sta	0.283487	0.25841	1.09704	PROF1_PHYPORecName: Full=Profilin-A	334	20	4.37241e-25	62.8	F:GO:0003779; C:GO:0005856; C:GO:0005938; P:GO:0030837; P:GO:0051641	F:actin binding; C:cytoskeleton; C:cell cortex; P:negative regulation of actin filament polymerization; P:cellular localization			IPR005455 (PRINTS); IPR005455 (PRINTS); IPR005455 (PFAM); G3DSA:3.30.450.30 (GENE3D); IPR005455 (PANTHER); IPR005455 (CDD); IPR036140 (SUPERFAMILY)
TRINITY_DN27612_c6_g2_i1_alb	TRINITY_DN26536_c2_g1_i1_sta	0.00286997	573995	50	probable zinc metalloprotease EGY2, chloroplastic isoform X2	739	20	8.23909e-59	85.4	P:GO:0006508; F:GO:0008237; C:GO:0016021	P:proteolysis; F:metallopeptidase activity; C:integral component of membrane			PTHR31412 (PANTHER); PTHR31412:SF5 (PANTHER)
TRINITY_DN59411_c0_g1_i1_alb	TRINITY_DN26948_c27_g1_i1_sta	0.0170468	0.000340937	50	probable xyloglucan endotransglucosylase/hydrolase protein 28	248	20	7.4098e-09	96.8	F:GO:0004553; C:GO:0005618; P:GO:0010411; C:GO:0016021; F:GO:0016762; P:GO:0042546; C:GO:0048046; P:GO:0071555	F:hydrolase activity, hydrolyzing O-glycosyl compounds; C:cell wall; P:xyloglucan metabolic process; C:integral component of membrane; F:xyloglucan:xyloglucosyl transferase activity; P:cell wall biogenesis; C:apoplast; P:cell wall organization	EC:2.4.1.207	Xyloglucan:xyloglucosyl transferase	mobidb-lite (MOBIDB_LITE)
TRINITY_DN27968_c5_g3_i2_alb	TRINITY_DN7010_c0_g1_i1_sta	0.00698914	0.000139783	50	probable xyloglucan 6-xylosyltransferase 3	225	20	1.05705e-12	96.6	C:GO:0005768; C:GO:0005802; P:GO:0009969; C:GO:0016021; F:GO:0016758	C:endosome; C:trans-Golgi network; P:xyloglucan biosynthetic process; C:integral component of membrane; F:transferase activity, transferring hexosyl groups			mobidb-lite (MOBIDB_LITE); PTHR31311 (PANTHER); PTHR31311:SF8 (PANTHER)
TRINITY_DN26516_c3_g2_i1_alb	TRINITY_DN26859_c5_g1_i1_sta	0.181593	0.168512	1.07763	probable WRKY transcription factor 65	1032	20	2.26617e-71	65.8	F:GO:0003700; C:GO:0005634; P:GO:0006355; F:GO:0043565	F:DNA binding transcription factor activity; C:nucleus; P:regulation of transcription, DNA-templated; F:sequence-specific DNA binding			mobidb-lite (MOBIDB_LITE); mobidb-lite (MOBIDB_LITE)
TRINITY_DN21736_c0_g1_i1_alb	TRINITY_DN8443_c0_g2_i1_sta	0.00280712	561424	50	probable WRKY transcription factor 48	746	20	1.77049e-87	85.75	F:GO:0003700; C:GO:0005634; P:GO:0006355; F:GO:0043565	F:DNA binding transcription factor activity; C:nucleus; P:regulation of transcription, DNA-templated; F:sequence-specific DNA binding			no IPS match
TRINITY_DN27994_c2_g3_i1_alb	TRINITY_DN25890_c2_g1_i1_sta	0.00427341	0.00263371	1.62258	probable WRKY transcription factor 47	1821	20	0	63.55	F:GO:0003700; C:GO:0005634; P:GO:0006355; F:GO:0043565	F:DNA binding transcription factor activity; C:nucleus; P:regulation of transcription, DNA-templated; F:sequence-specific DNA binding			IPR036576 (G3DSA:2.20.25.GENE3D); IPR003657 (PFAM); mobidb-lite (MOBIDB_LITE); mobidb-lite (MOBIDB_LITE); mobidb-lite (MOBIDB_LITE); PTHR31429:SF30 (PANTHER); PTHR31429 (PANTHER); IPR003657 (PROSITE_PROFILES); IPR036576 (SUPERFAMILY)
TRINITY_DN21198_c0_g1_i2_alb	TRINITY_DN22006_c0_g1_i1_sta	0.0108595	0.00877802	1.23713	probable WRKY transcription factor 40	1230	20	0	71.85	F:GO:0003700; C:GO:0005634; P:GO:0006355; F:GO:0043565	F:DNA binding transcription factor activity; C:nucleus; P:regulation of transcription, DNA-templated; F:sequence-specific DNA binding			IPR036576 (G3DSA:2.20.25.GENE3D); IPR003657 (PFAM); mobidb-lite (MOBIDB_LITE); mobidb-lite (MOBIDB_LITE); PTHR31429:SF3 (PANTHER); PTHR31429 (PANTHER); IPR003657 (PROSITE_PROFILES); IPR036576 (SUPERFAMILY)
TRINITY_DN9426_c0_g1_i1_alb	TRINITY_DN31066_c0_g1_i1_sta	1.08838	0.866318	1.25633	probable WRKY transcription factor 31	593	20	3.40123e-47	76.75	F:GO:0003700; C:GO:0005634; P:GO:0006355; C:GO:0016020; F:GO:0043565	F:DNA binding transcription factor activity; C:nucleus; P:regulation of transcription, DNA-templated; C:membrane; F:sequence-specific DNA binding			IPR036576 (G3DSA:2.20.25.GENE3D); PTHR31429:SF31 (PANTHER); PTHR31429 (PANTHER); IPR003657 (PROSITE_PROFILES)
TRINITY_DN19864_c2_g1_i1_alb	TRINITY_DN18683_c0_g1_i1_sta	0.0065331	0.00614786	1.06266	probable WRKY transcription factor 3	1536	20	2.13797e-172	66.5	F:GO:0003700; P:GO:0006355; F:GO:0043565	F:DNA binding transcription factor activity; P:regulation of transcription, DNA-templated; F:sequence-specific DNA binding			IPR003657 (PFAM); IPR036576 (G3DSA:2.20.25.GENE3D); mobidb-lite (MOBIDB_LITE); mobidb-lite (MOBIDB_LITE); mobidb-lite (MOBIDB_LITE); PTHR31221:SF1 (PANTHER); PTHR31221 (PANTHER); IPR003657 (PROSITE_PROFILES); IPR003657 (PROSITE_PROFILES); IPR036576 (SUPERFAMILY); IPR036576 (SUPERFAMILY)
TRINITY_DN26578_c1_g3_i1_alb	TRINITY_DN19838_c0_g2_i1_sta	0.0652347	0.0249676	2.61277	probable WRKY transcription factor 21	356	20	1.18302e-47	85.3	F:GO:0003700; C:GO:0005634; P:GO:0006355; F:GO:0043565	F:DNA binding transcription factor activity; C:nucleus; P:regulation of transcription, DNA-templated; F:sequence-specific DNA binding			IPR018872 (PFAM); mobidb-lite (MOBIDB_LITE); PTHR31282:SF23 (PANTHER); PTHR31282 (PANTHER)
TRINITY_DN24396_c0_g3_i3_alb	TRINITY_DN24566_c0_g2_i5_sta	0.000589367	126762	46.494	probable UDP-N-acetylglucosamine--peptide N-acetylglucosaminyltransferase SPINDLY	2352	20	0	91	F:GO:0005515; C:GO:0005634; C:GO:0005829; P:GO:0006486; P:GO:0009736; P:GO:0009938; F:GO:0016757; P:GO:2000377	F:protein binding; C:nucleus; C:cytosol; P:protein glycosylation; P:cytokinin-activated signaling pathway; P:negative regulation of gibberellic acid mediated signaling pathway; F:transferase activity, transferring glycosyl groups; P:regulation of reactive oxygen species metabolic process			IPR011990 (G3DSA:1.25.40.GENE3D); IPR011990 (G3DSA:1.25.40.GENE3D); IPR011990 (G3DSA:1.25.40.GENE3D); G3DSA:3.40.50.11380 (GENE3D); IPR001440 (PFAM); IPR029489 (PFAM); IPR011990 (G3DSA:1.25.40.GENE3D); IPR011990 (G3DSA:1.25.40.GENE3D); IPR019734 (PFAM); PF13374 (PFAM); mobidb-lite (MOBIDB_LITE); PTHR44835 (PANTHER); IPR019734 (PROSITE_PROFILES); IPR019734 (PROSITE_PROFILES); IPR019734 (PROSITE_PR…
TRINITY_DN28315_c1_g1_i4_alb	TRINITY_DN24991_c1_g1_i1_sta	0.0442838	0.0122909	3.60297	probable ubiquitin-conjugating enzyme E2 16	694	20	3.96368e-14	99.25	F:GO:0005524; C:GO:0016021; F:GO:0016740; F:GO:0016874	F:ATP binding; C:integral component of membrane; F:transferase activity; F:ligase activity			no IPS match
TRINITY_DN26736_c0_g1_i2_alb	TRINITY_DN25939_c0_g1_i5_sta	0.00085574	171148	50	probable tRNA N6-adenosine threonylcarbamoyltransferase, mitochondrial	1904	20	0	91.35	C:GO:0000408; P:GO:0002949; F:GO:0004222; C:GO:0005743; P:GO:0006508; P:GO:0009793; F:GO:0046872; F:GO:0061711	C:EKC/KEOPS complex; P:tRNA threonylcarbamoyladenosine modification; F:metalloendopeptidase activity; C:mitochondrial inner membrane; P:proteolysis; P:embryo development ending in seed dormancy; F:metal ion binding; F:N(6)-L-threonylcarbamoyladenine synthase activity	EC:3.4.24; EC:2.3.1.234	Acting on peptide bonds (peptidases); N(6)-L-threonylcarbamoyladenine synthase	IPR017861 (PRINTS); IPR000905 (PFAM); G3DSA:3.30.420.40 (GENE3D); G3DSA:3.30.420.40 (GENE3D); IPR022450 (TIGRFAM); IPR017861 (TIGRFAM); mobidb-lite (MOBIDB_LITE); IPR000905 (PANTHER); IPR022450 (PTHR11735:PANTHER); IPR022450 (HAMAP); SSF53067 (SUPERFAMILY)
TRINITY_DN26736_c0_g1_i4_alb	TRINITY_DN25939_c0_g1_i2_sta	0.00090641	181282	50	probable tRNA N6-adenosine threonylcarbamoyltransferase, mitochondrial	1691	20	0	92.2	C:GO:0000408; P:GO:0002949; F:GO:0004222; C:GO:0005743; P:GO:0006508; P:GO:0009793; F:GO:0046872; F:GO:0061711	C:EKC/KEOPS complex; P:tRNA threonylcarbamoyladenosine modification; F:metalloendopeptidase activity; C:mitochondrial inner membrane; P:proteolysis; P:embryo development ending in seed dormancy; F:metal ion binding; F:N(6)-L-threonylcarbamoyladenine synthase activity	EC:3.4.24; EC:2.3.1.234	Acting on peptide bonds (peptidases); N(6)-L-threonylcarbamoyladenine synthase	IPR017861 (PRINTS); IPR000905 (PFAM); G3DSA:3.30.420.40 (GENE3D); G3DSA:3.30.420.40 (GENE3D); IPR017861 (TIGRFAM); IPR022450 (PTHR11735:PANTHER); IPR000905 (PANTHER); SSF53067 (SUPERFAMILY); SSF53067 (SUPERFAMILY)
TRINITY_DN26777_c5_g1_i1_alb	TRINITY_DN26974_c1_g1_i1_sta	0.00600324	0.000120065	50	probable transcription factor RL9 isoform X2	1108	3	9.85931e-44	74.33	F:GO:0003677; C:GO:0005634; P:GO:0006351; P:GO:0006355	F:DNA binding; C:nucleus; P:transcription, DNA-templated; P:regulation of transcription, DNA-templated			mobidb-lite (MOBIDB_LITE); mobidb-lite (MOBIDB_LITE)
TRINITY_DN27407_c8_g1_i1_alb	TRINITY_DN40354_c0_g1_i1_sta	0.00387926	775852	50	probable transcription factor KAN4	455	20	8.63237e-90	84.5	F:GO:0003677; C:GO:0005634; P:GO:0006355	F:DNA binding; C:nucleus; P:regulation of transcription, DNA-templated			G3DSA:1.10.10.60 (GENE3D); IPR006447 (TIGRFAM); IPR001005 (PFAM); mobidb-lite (MOBIDB_LITE); PTHR31496:SF12 (PANTHER); PTHR31496 (PANTHER); IPR009057 (SUPERFAMILY)
TRINITY_DN27310_c2_g1_i2_alb	TRINITY_DN26948_c5_g1_i3_sta	0.00150986	309607	48.7669	probable transcription factor KAN2 isoform X2	1427	20	2.27828e-74	76.7	C:GO:0005634; P:GO:0006355; F:GO:0044212	C:nucleus; P:regulation of transcription, DNA-templated; F:transcription regulatory region DNA binding			G3DSA:1.10.10.60 (GENE3D); mobidb-lite (MOBIDB_LITE); mobidb-lite (MOBIDB_LITE); PTHR31496 (PANTHER)
TRINITY_DN27310_c2_g1_i1_alb	TRINITY_DN26948_c5_g1_i2_sta	0.0023516	477053	49.2944	probable transcription factor KAN2	1288	20	1.51618e-119	71.5	F:GO:0003677; C:GO:0005634; P:GO:0006355	F:DNA binding; C:nucleus; P:regulation of transcription, DNA-templated			IPR001005 (PFAM); IPR006447 (TIGRFAM); G3DSA:1.10.10.60 (GENE3D); mobidb-lite (MOBIDB_LITE); mobidb-lite (MOBIDB_LITE); mobidb-lite (MOBIDB_LITE); PTHR31496:SF4 (PANTHER); PTHR31496 (PANTHER); PTHR31496 (PANTHER); IPR009057 (SUPERFAMILY)
TRINITY_DN15922_c1_g1_i1_alb	TRINITY_DN28247_c0_g1_i1_sta	0.00448908	897817	50	probable transcription factor At4g00390	316	2	1.01979e-09	68.5	P:GO:0006355	P:regulation of transcription, DNA-templated			mobidb-lite (MOBIDB_LITE)
TRINITY_DN20009_c0_g1_i1_alb	TRINITY_DN5120_c0_g1_i1_sta	0.00125271	250542	50	probable trans-2-enoyl-CoA reductase, mitochondrial	1552	20	0	90.3	F:GO:0005507; F:GO:0005524; C:GO:0005634; C:GO:0005739; F:GO:0008270; C:GO:0009507; F:GO:0019166; P:GO:0055114	F:copper ion binding; F:ATP binding; C:nucleus; C:mitochondrion; F:zinc ion binding; C:chloroplast; F:trans-2-enoyl-CoA reductase (NADPH) activity; P:oxidation-reduction process	EC:1.3.1.38	Trans-2-enoyl-CoA reductase (NADPH)	IPR013149 (PFAM); IPR013154 (PFAM); G3DSA:3.40.50.720 (GENE3D); G3DSA:3.90.180.10 (GENE3D); PTHR43981 (PANTHER); PTHR43981:SF2 (PANTHER); cd08290 (CDD); IPR036291 (SUPERFAMILY); IPR011032 (SUPERFAMILY)
TRINITY_DN28083_c0_g1_i1_alb	TRINITY_DN27303_c0_g2_i4_sta	0.0020836	4.1672e-05	50	probable tocopherol cyclase, chloroplastic	988	20	3.62568e-147	87.75	P:GO:0006631; P:GO:0006979; P:GO:0009266; C:GO:0009534; P:GO:0009644; P:GO:0009651; P:GO:0009915; C:GO:0009941; F:GO:0009976; P:GO:0010189; C:GO:0010287; P:GO:0015994; P:GO:0016122; P:GO:0031347	P:fatty acid metabolic process; P:response to oxidative stress; P:response to temperature stimulus; C:chloroplast thylakoid; P:response to high light intensity; P:response to salt stress; P:phloem sucrose loading; C:chloroplast envelope; F:tocopherol cyclase activity; P:vitamin E biosynthetic process; C:plastoglobule; P:chlorophyll metabolic process; P:xanthophyll metabolic process; P:regulation …			IPR025893 (PFAM); PTHR35309 (PANTHER)
TRINITY_DN28349_c2_g1_i2_alb	TRINITY_DN27088_c1_g1_i2_sta	0.000995488	199098	50	probable thiamine biosynthetic bifunctional enzyme, chloroplastic	1933	20	0	89.5	F:GO:0004789; F:GO:0005524; F:GO:0008902; F:GO:0008972; P:GO:0009228; P:GO:0009229; C:GO:0009570; P:GO:0016310; F:GO:0046872	F:thiamine-phosphate diphosphorylase activity; F:ATP binding; F:hydroxymethylpyrimidine kinase activity; F:phosphomethylpyrimidine kinase activity; P:thiamine biosynthetic process; P:thiamine diphosphate biosynthetic process; C:chloroplast stroma; P:phosphorylation; F:metal ion binding	EC:2.7.1.49; EC:2.7.4.7; EC:2.5.1.3	Hydroxymethylpyrimidine kinase; Phosphooxymethylpyrimidine kinase; Thiamine phosphate synthase	IPR004399 (TIGRFAM); IPR013785 (G3DSA:3.20.20.GENE3D); IPR022998 (PFAM); IPR034291 (TIGRFAM); IPR013749 (PFAM); IPR029056 (G3DSA:3.40.1190.GENE3D); mobidb-lite (MOBIDB_LITE); PTHR20858:SF17 (PANTHER); PTHR20858 (PANTHER); IPR034291 (HAMAP); IPR022998 (CDD); IPR004399 (CDD); IPR036206 (SUPERFAMILY); IPR029056 (SUPERFAMILY)
TRINITY_DN25762_c1_g1_i1_alb	TRINITY_DN19929_c0_g1_i2_sta	0.00208583	417166	50	probable tetraacyldisaccharide 4'-kinase, mitochondrial isoform X1	1360	20	4.41015e-171	75.7	F:GO:0005524; F:GO:0009029; P:GO:0009245	F:ATP binding; F:tetraacyldisaccharide 4'-kinase activity; P:lipid A biosynthetic process			IPR003758 (PFAM); IPR003758 (PANTHER)
TRINITY_DN25762_c1_g1_i2_alb	TRINITY_DN19929_c0_g1_i1_sta	0.00263976	527951	50	probable tetraacyldisaccharide 4'-kinase, mitochondrial isoform X1	1006	20	4.14613e-137	78.2	F:GO:0005524; F:GO:0009029; P:GO:0009245; P:GO:0016310	F:ATP binding; F:tetraacyldisaccharide 4'-kinase activity; P:lipid A biosynthetic process; P:phosphorylation	EC:2.7.1.130	Tetraacyldisaccharide 4'-kinase	IPR003758 (PFAM); IPR003758 (PANTHER)
TRINITY_DN27440_c3_g2_i1_alb	TRINITY_DN26722_c1_g1_i1_sta	0.302489	0.186953	1.61799	probable sugar phosphate/phosphate translocator At2g25520	1418	20	1.6553e-171	87.1	C:GO:0016021	C:integral component of membrane			mobidb-lite (MOBIDB_LITE); mobidb-lite (MOBIDB_LITE)
TRINITY_DN27995_c2_g2_i1_alb	TRINITY_DN22236_c0_g1_i1_sta	0.0148655	0.00030098	49.3904	probable strigolactone esterase DAD2	355	20	2.24639e-09	89.3	P:GO:0010223; F:GO:0052689; P:GO:1901601; P:GO:1902348	P:secondary shoot formation; F:carboxylic ester hydrolase activity; P:strigolactone biosynthetic process; P:cellular response to strigolactone	EC:3.1.1.1	Carboxylesterase	no IPS match
TRINITY_DN26955_c5_g2_i2_alb	TRINITY_DN23170_c0_g1_i2_sta	0.00210982	421963	50	probable solanesyl-diphosphate synthase 3, chloroplastic	1962	20	6.46512e-69	80.2	P:GO:0008299; C:GO:0009507; P:GO:0015979; F:GO:0046872; F:GO:0050347; F:GO:0052923	P:isoprenoid biosynthetic process; C:chloroplast; P:photosynthesis; F:metal ion binding; F:trans-octaprenyltranstransferase activity; F:all-trans-nonaprenyl-diphosphate synthase (geranyl-diphosphate specific) activity	EC:2.5.1.85; EC:2.5.1.84	All-trans-nonaprenyl-diphosphate synthase (geranylgeranyl-diphosphate; All-trans-nonaprenyl-diphosphate synthase (geranyl-diphosphate specific)	IPR008949 (G3DSA:1.10.600.GENE3D); IPR000092 (PFAM); PTHR12001 (PANTHER); IPR014120 (PTHR12001:PANTHER); IPR008949 (SUPERFAMILY)
TRINITY_DN24986_c0_g1_i1_alb	TRINITY_DN27276_c4_g1_i2_sta	0.00120419	2.6783e-05	44.9611	probable serine/threonine-protein kinase WNK6	2628	20	0	66.6	F:GO:0004672; F:GO:0005524; P:GO:0006468	F:protein kinase activity; F:ATP binding; P:protein phosphorylation			G3DSA:3.30.200.20 (GENE3D); G3DSA:1.10.510.10 (GENE3D); IPR000719 (PFAM); mobidb-lite (MOBIDB_LITE); PTHR13902 (PANTHER); PTHR13902:SF109 (PANTHER); IPR000719 (PROSITE_PROFILES); cd13983 (CDD); IPR011009 (SUPERFAMILY)
TRINITY_DN24388_c2_g2_i1_alb	TRINITY_DN27251_c5_g4_i1_sta	0.00463556	927112	50	probable serine/threonine-protein kinase PBL3	400	2	3.78598e-05	100	F:GO:0004674; F:GO:0005524; P:GO:0006468	F:protein serine/threonine kinase activity; F:ATP binding; P:protein phosphorylation	EC:2.7.11	Transferring phosphorus-containing groups	no IPS match
TRINITY_DN17973_c0_g2_i2_alb	TRINITY_DN13517_c0_g1_i1_sta	0.00878864	0.000179352	49.0023	probable serine/threonine-protein kinase PBL28	467	20	1.96947e-68	89.35	F:GO:0004675; F:GO:0005524; C:GO:0005886; P:GO:0006468; P:GO:0007178	F:transmembrane receptor protein serine/threonine kinase activity; F:ATP binding; C:plasma membrane; P:protein phosphorylation; P:transmembrane receptor protein serine/threonine kinase signaling pathway	EC:2.7.11	Transferring phosphorus-containing groups	IPR000719 (PFAM); G3DSA:1.10.510.10 (GENE3D); PTHR27001 (PANTHER); PTHR27001:SF150 (PANTHER); IPR000719 (PROSITE_PROFILES); IPR011009 (SUPERFAMILY)
TRINITY_DN18491_c0_g3_i1_alb	TRINITY_DN26962_c1_g1_i1_sta	0.0147038	0.0142179	1.03418	probable serine/threonine-protein kinase PBL23	1760	20	0	85.55	F:GO:0004675; F:GO:0005524; C:GO:0005886; P:GO:0006468; P:GO:0007178	F:transmembrane receptor protein serine/threonine kinase activity; F:ATP binding; C:plasma membrane; P:protein phosphorylation; P:transmembrane receptor protein serine/threonine kinase signaling pathway	EC:2.7.11	Transferring phosphorus-containing groups	G3DSA:1.10.510.10 (GENE3D); PIRSF000615 (PIRSF); IPR000719 (PFAM); G3DSA:3.30.200.20 (GENE3D); mobidb-lite (MOBIDB_LITE); PTHR27001:SF127 (PANTHER); PTHR27001 (PANTHER); IPR000719 (PROSITE_PROFILES); cd14066 (CDD); IPR011009 (SUPERFAMILY)
TRINITY_DN14936_c0_g1_i1_alb	TRINITY_DN13808_c0_g1_i2_sta	0.00301983	690846	43.712	probable serine/threonine-protein kinase PBL2	1118	20	0	72.2	F:GO:0004672; F:GO:0005524; P:GO:0006468	F:protein kinase activity; F:ATP binding; P:protein phosphorylation			IPR001245 (PFAM); PIRSF000654 (PIRSF); G3DSA:1.10.510.10 (GENE3D); G3DSA:3.30.200.20 (GENE3D); PTHR27001 (PANTHER); PTHR27001:SF99 (PANTHER); IPR000719 (PROSITE_PROFILES); IPR011009 (SUPERFAMILY)
TRINITY_DN25290_c3_g2_i1_alb	TRINITY_DN14160_c0_g2_i1_sta	0.00629309	0.00615869	1.02182	probable serine/threonine-protein kinase At1g54610 isoform X1	2179	20	0	77.85	F:GO:0004672; F:GO:0005524; P:GO:0006468	F:protein kinase activity; F:ATP binding; P:protein phosphorylation			G3DSA:1.10.510.10 (GENE3D); G3DSA:3.30.200.20 (GENE3D); IPR000719 (PFAM); mobidb-lite (MOBIDB_LITE); PTHR24056:SF228 (PANTHER); PTHR24056 (PANTHER); IPR000719 (PROSITE_PROFILES); cd07840 (CDD); IPR011009 (SUPERFAMILY)
TRINITY_DN53144_c0_g1_i1_alb	TRINITY_DN65660_c0_g1_i1_sta	0.058799	0.0277459	2.11919	probable serine/threonine-protein kinase At1g54610	337	2	7.34634e-05	90	F:GO:0004672; F:GO:0005524; P:GO:0006468	F:protein kinase activity; F:ATP binding; P:protein phosphorylation			mobidb-lite (MOBIDB_LITE)
TRINITY_DN27345_c1_g1_i6_alb	TRINITY_DN23946_c2_g2_i1_sta	0.013902	0.00027804	50	probable RNA-binding protein ARP1 isoform X2	1609	2	1.83095e-11	84.5					no IPS match
TRINITY_DN27345_c1_g1_i5_alb	TRINITY_DN23946_c2_g2_i4_sta	0.0130192	0.000260385	49.9999	probable RNA-binding protein ARP1 isoform X1	1621	2	8.32037e-14	84.5					no IPS match
TRINITY_DN27600_c0_g2_i1_alb	TRINITY_DN18269_c0_g1_i1_sta	0.00554291	0.000110858	50	probable RNA 3'-terminal phosphate cyclase-like protein	462	20	1.76898e-07	75.65	F:GO:0016787; F:GO:0043531	F:hydrolase activity; F:ADP binding			no IPS match
TRINITY_DN16589_c0_g1_i1_alb	TRINITY_DN20478_c0_g2_i2_sta	0.00372502	895588	41.593	probable ribosome-binding factor A, chloroplastic	1151	20	5.35359e-90	91.5	P:GO:0006364; C:GO:0009507	P:rRNA processing; C:chloroplast			IPR015946 (G3DSA:3.30.300.GENE3D); IPR000238 (TIGRFAM); IPR000238 (PFAM); mobidb-lite (MOBIDB_LITE); IPR000238 (PANTHER); IPR000238 (PRODOM); IPR000238 (HAMAP); IPR023799 (SUPERFAMILY)
TRINITY_DN28362_c0_g1_i1_alb	TRINITY_DN23942_c1_g1_i3_sta	0.00545741	0.00525436	1.03864	probable receptor-like serine/threonine-protein kinase At5g57670	1375	20	0	88.7	F:GO:0004675; F:GO:0005524; C:GO:0005886; P:GO:0006468; P:GO:0007178	F:transmembrane receptor protein serine/threonine kinase activity; F:ATP binding; C:plasma membrane; P:protein phosphorylation; P:transmembrane receptor protein serine/threonine kinase signaling pathway	EC:2.7.11	Transferring phosphorus-containing groups	PIRSF000654 (PIRSF); G3DSA:3.30.200.20 (GENE3D); G3DSA:1.10.510.10 (GENE3D); IPR001245 (PFAM); mobidb-lite (MOBIDB_LITE); mobidb-lite (MOBIDB_LITE); PTHR27001:SF34 (PANTHER); PTHR27001 (PANTHER); IPR000719 (PROSITE_PROFILES); IPR011009 (SUPERFAMILY)
TRINITY_DN28362_c0_g2_i1_alb	TRINITY_DN23942_c1_g1_i2_sta	0.00898045	0.000185403	48.4374	probable receptor-like serine/threonine-protein kinase At5g57670	663	20	8.04213e-86	89.25	F:GO:0004675; F:GO:0005524; C:GO:0005886; P:GO:0006468; P:GO:0007178	F:transmembrane receptor protein serine/threonine kinase activity; F:ATP binding; C:plasma membrane; P:protein phosphorylation; P:transmembrane receptor protein serine/threonine kinase signaling pathway	EC:2.7.11	Transferring phosphorus-containing groups	G3DSA:1.10.510.10 (GENE3D); IPR001245 (PFAM); mobidb-lite (MOBIDB_LITE); PTHR27001 (PANTHER); PTHR27001:SF206 (PANTHER); IPR000719 (PROSITE_PROFILES); IPR011009 (SUPERFAMILY)
TRINITY_DN27865_c0_g1_i9_alb	TRINITY_DN25725_c0_g2_i1_sta	0.00309606	619212	50	probable receptor-like protein kinase At5g56460	1477	20	9.43752e-95	93.6	F:GO:0004675; F:GO:0005524; C:GO:0005886; P:GO:0006468; P:GO:0007178	F:transmembrane receptor protein serine/threonine kinase activity; F:ATP binding; C:plasma membrane; P:protein phosphorylation; P:transmembrane receptor protein serine/threonine kinase signaling pathway	EC:2.7.11	Transferring phosphorus-containing groups	G3DSA:3.30.200.20 (GENE3D); mobidb-lite (MOBIDB_LITE); PTHR27001:SF76 (PANTHER); PTHR27001 (PANTHER); IPR011009 (SUPERFAMILY)
TRINITY_DN25598_c1_g1_i1_alb	TRINITY_DN29087_c0_g1_i1_sta	0.00518182	0.000119647	43.3091	probable pyridoxal 5'-phosphate synthase subunit PDX2	1301	20	1.18757e-171	84.9	F:GO:0004359; C:GO:0005829; P:GO:0006541; P:GO:0008614; F:GO:0016740; P:GO:0042823; F:GO:0046982; C:GO:1903600	F:glutaminase activity; C:cytosol; P:glutamine metabolic process; P:pyridoxine metabolic process; F:transferase activity; P:pyridoxal phosphate biosynthetic process; F:protein heterodimerization activity; C:glutaminase complex	EC:3.5.1.2	Glutaminase	IPR002161 (PFAM); IPR029062 (G3DSA:3.40.50.GENE3D); IPR002161 (TIGRFAM); IPR002161 (PANTHER); IPR002161 (PROSITE_PROFILES); IPR002161 (HAMAP); IPR002161 (CDD); IPR029062 (SUPERFAMILY)
TRINITY_DN14375_c0_g1_i1_alb	TRINITY_DN18845_c0_g1_i1_sta	0.00117211	234422	50	probable purine permease 11	1415	20	0	79.1	F:GO:0005215; C:GO:0016021	F:transporter activity; C:integral component of membrane			PF16913 (PFAM); mobidb-lite (MOBIDB_LITE); IPR030182 (PANTHER); PTHR31376:SF2 (PANTHER); SSF103481 (SUPERFAMILY)
TRINITY_DN27761_c2_g2_i1_alb	TRINITY_DN23426_c2_g4_i1_sta	0.00192771	411427	46.8543	probable protein S-acyltransferase 7	1878	20	0	83.6	C:GO:0016021; F:GO:0019706	C:integral component of membrane; F:protein-cysteine S-palmitoyltransferase activity	EC:2.3.1.225	Protein S-acyltransferase	IPR001594 (PFAM); mobidb-lite (MOBIDB_LITE); mobidb-lite (MOBIDB_LITE); mobidb-lite (MOBIDB_LITE); PTHR22883:SF134 (PANTHER); PTHR22883 (PANTHER); PS50216 (PROSITE_PROFILES)
TRINITY_DN22090_c1_g1_i1_alb	TRINITY_DN1179_c0_g1_i1_sta	0.00101912	205042	49.703	probable protein S-acyltransferase 7	1933	20	0	84.55	C:GO:0016021; F:GO:0019706	C:integral component of membrane; F:protein-cysteine S-palmitoyltransferase activity	EC:2.3.1.225	Protein S-acyltransferase	IPR001594 (PFAM); mobidb-lite (MOBIDB_LITE); mobidb-lite (MOBIDB_LITE); PTHR22883:SF143 (PANTHER); PTHR22883 (PANTHER); PS50216 (PROSITE_PROFILES)
TRINITY_DN27761_c2_g2_i4_alb	TRINITY_DN23426_c2_g4_i2_sta	0.00120568	241137	50	probable protein S-acyltransferase 7	2344	20	7.00026e-171	90.7	C:GO:0016021; F:GO:0019706	C:integral component of membrane; F:protein-cysteine S-palmitoyltransferase activity	EC:2.3.1.225	Protein S-acyltransferase	IPR001594 (PFAM); mobidb-lite (MOBIDB_LITE); mobidb-lite (MOBIDB_LITE); PTHR22883:SF231 (PANTHER); PTHR22883 (PANTHER); PS50216 (PROSITE_PROFILES)
TRINITY_DN6343_c0_g2_i1_alb	TRINITY_DN22545_c0_g1_i1_sta	0.00808668	0.00686698	1.17762	probable protein S-acyltransferase 4 isoform X1	1433	20	0	76.55	C:GO:0016021; F:GO:0019706	C:integral component of membrane; F:protein-cysteine S-palmitoyltransferase activity	EC:2.3.1.225	Protein S-acyltransferase	IPR001594 (PFAM); mobidb-lite (MOBIDB_LITE); mobidb-lite (MOBIDB_LITE); PTHR22883:SF27 (PANTHER); PTHR22883 (PANTHER); PS50216 (PROSITE_PROFILES)
TRINITY_DN20793_c0_g5_i1_alb	TRINITY_DN23297_c0_g4_i1_sta	0.046704	0.0384541	1.21454	probable protein phosphatase 2C 57 isoform X2	1488	5	8.45545e-07	84.4	F:GO:0004722; P:GO:0006470; F:GO:0046872	F:protein serine/threonine phosphatase activity; P:protein dephosphorylation; F:metal ion binding	EC:3.1.3.16; EC:3.1.3.41	Protein-serine/threonine phosphatase; 4-nitrophenylphosphatase	no IPS match
TRINITY_DN20793_c0_g4_i1_alb	TRINITY_DN23297_c0_g2_i1_sta	0.00791894	0.000158379	50	probable protein phosphatase 2C 57 isoform X2	1365	5	5.3093e-06	92	F:GO:0004722; P:GO:0006470; F:GO:0046872	F:protein serine/threonine phosphatase activity; P:protein dephosphorylation; F:metal ion binding	EC:3.1.3.16; EC:3.1.3.41	Protein-serine/threonine phosphatase; 4-nitrophenylphosphatase	no IPS match
TRINITY_DN14031_c0_g1_i1_alb	TRINITY_DN2908_c0_g1_i1_sta	0.00363603	0.00349831	1.03937	probable protein phosphatase 2C 47	1943	20	0	91.65	F:GO:0004722; P:GO:0006470; F:GO:0046872	F:protein serine/threonine phosphatase activity; P:protein dephosphorylation; F:metal ion binding	EC:3.1.3.16; EC:3.1.3.41	Protein-serine/threonine phosphatase; 4-nitrophenylphosphatase	IPR001932 (PFAM); IPR036457 (G3DSA:3.60.40.GENE3D); PTHR13832:SF528 (PANTHER); IPR015655 (PANTHER); IPR001932 (PROSITE_PROFILES); IPR001932 (CDD); IPR036457 (SUPERFAMILY)
TRINITY_DN23499_c0_g1_i1_alb	TRINITY_DN20839_c0_g1_i2_sta	0.00255763	0.00223214	1.14582	probable protein phosphatase 2C 47	1785	20	0	82.35	F:GO:0004722; P:GO:0006470; F:GO:0046872	F:protein serine/threonine phosphatase activity; P:protein dephosphorylation; F:metal ion binding	EC:3.1.3.16; EC:3.1.3.41	Protein-serine/threonine phosphatase; 4-nitrophenylphosphatase	IPR001932 (PFAM); IPR036457 (G3DSA:3.60.40.GENE3D); PTHR13832:SF376 (PANTHER); IPR015655 (PANTHER); IPR001932 (PROSITE_PROFILES); IPR001932 (CDD); IPR036457 (SUPERFAMILY)
TRINITY_DN23499_c0_g1_i6_alb	TRINITY_DN20839_c0_g2_i1_sta	0.00544684	0.000108937	50	probable protein phosphatase 2C 47	864	8	1.46131e-18	80.25	F:GO:0004722; P:GO:0006470; F:GO:0046872	F:protein serine/threonine phosphatase activity; P:protein dephosphorylation; F:metal ion binding	EC:3.1.3.16; EC:3.1.3.41	Protein-serine/threonine phosphatase; 4-nitrophenylphosphatase	mobidb-lite (MOBIDB_LITE); mobidb-lite (MOBIDB_LITE)
TRINITY_DN23277_c0_g1_i6_alb	TRINITY_DN19267_c0_g2_i1_sta	0.00229907	459814	50	probable protein phosphatase 2C 34	961	20	2.83784e-98	80.95	F:GO:0004722; P:GO:0006470	F:protein serine/threonine phosphatase activity; P:protein dephosphorylation	EC:3.1.3.16; EC:3.1.3.41	Protein-serine/threonine phosphatase; 4-nitrophenylphosphatase	IPR036457 (G3DSA:3.60.40.GENE3D); PTHR13832:SF198 (PANTHER); IPR015655 (PANTHER); IPR036457 (SUPERFAMILY)
TRINITY_DN27789_c8_g1_i1_alb	TRINITY_DN24147_c1_g1_i1_sta	0.0112433	0.000231448	48.5782	probable protein arginine N-methyltransferase 6	627	20	8.31562e-42	88	P:GO:0006479; F:GO:0008168	P:protein methylation; F:methyltransferase activity			PF06325 (PFAM); G3DSA:3.40.50.150 (GENE3D); PTHR11006:SF73 (PANTHER); PTHR11006:SF73 (PANTHER); PTHR11006 (PANTHER); cd02440 (CDD); IPR029063 (SUPERFAMILY)
TRINITY_DN24643_c0_g1_i4_alb	TRINITY_DN22659_c0_g2_i3_sta	0.0010727	238392	44.9974	probable proline transporter 2 isoform X1	1587	20	0	91.35	P:GO:0003333; C:GO:0005886; F:GO:0015171; C:GO:0016021	P:amino acid transmembrane transport; C:plasma membrane; F:amino acid transmembrane transporter activity; C:integral component of membrane			IPR013057 (PFAM); PTHR22950:SF48 (PANTHER); PTHR22950 (PANTHER)
TRINITY_DN24643_c0_g1_i7_alb	TRINITY_DN22659_c0_g2_i2_sta	0.00141237	282473	50	probable proline transporter 2 isoform X1	1311	20	0	91.5	P:GO:0003333; C:GO:0005886; F:GO:0015171; C:GO:0016021	P:amino acid transmembrane transport; C:plasma membrane; F:amino acid transmembrane transporter activity; C:integral component of membrane			IPR013057 (PFAM); PTHR22950:SF48 (PANTHER); PTHR22950 (PANTHER)
TRINITY_DN18264_c0_g2_i1_alb	TRINITY_DN27542_c5_g2_i6_sta	0.00303221	606442	50	probable prefoldin subunit 5	1465	20	3.39376e-38	84.6	C:GO:0005737; P:GO:0006355; P:GO:0006457; C:GO:0016272; F:GO:0051082	C:cytoplasm; P:regulation of transcription, DNA-templated; P:protein folding; C:prefoldin complex; F:unfolded protein binding			IPR009053 (G3DSA:1.10.287.GENE3D); IPR011599 (TIGRFAM); IPR004127 (PFAM); PTHR12674:SF2 (PANTHER); PTHR12674 (PANTHER); cd00584 (CDD); SSF46579 (SUPERFAMILY)
TRINITY_DN28356_c9_g2_i2_alb	TRINITY_DN22442_c0_g2_i1_sta	0.00163029	326059	50	probable polygalacturonase	768	20	6.8745e-168	90.65	F:GO:0004650; C:GO:0005576; P:GO:0005975; P:GO:0071555	F:polygalacturonase activity; C:extracellular region; P:carbohydrate metabolic process; P:cell wall organization	EC:3.2.1.15	Polygalacturonase	IPR012334 (G3DSA:2.160.20.GENE3D); IPR000743 (PFAM); PTHR31339 (PANTHER); PTHR31339:SF37 (PANTHER); IPR011050 (SUPERFAMILY)
TRINITY_DN21684_c0_g1_i3_alb	TRINITY_DN22204_c0_g1_i3_sta	0.00172353	344706	50	probable plastidic glucose transporter 2	919	20	6.15984e-156	84	P:GO:0008643; C:GO:0016021; F:GO:0022857; P:GO:0055085	P:carbohydrate transport; C:integral component of membrane; F:transmembrane transporter activity; P:transmembrane transport			IPR003663 (PRINTS); G3DSA:1.20.1250.20 (GENE3D); IPR005828 (PFAM); PTHR23503 (PANTHER); PTHR23503:SF37 (PANTHER); IPR020846 (PROSITE_PROFILES); IPR020846 (CDD); IPR036259 (SUPERFAMILY)
TRINITY_DN28861_c0_g1_i1_alb	TRINITY_DN27288_c1_g1_i1_sta	0.00963547	0.000196572	49.0174	probable plastidic glucose transporter 1 isoform X2	298	2	4.31087e-17	92					mobidb-lite (MOBIDB_LITE)
TRINITY_DN27534_c1_g1_i4_alb	TRINITY_DN23919_c1_g2_i1_sta	0.00365742	749341	48.8085	probable plastid-lipid-associated protein 8, chloroplastic	1003	20	1.41363e-148	86.95	C:GO:0009534; C:GO:0009941	C:chloroplast thylakoid; C:chloroplast envelope			IPR006843 (PFAM); mobidb-lite (MOBIDB_LITE); PTHR31906 (PANTHER); PTHR31906:SF12 (PANTHER)
TRINITY_DN27534_c1_g1_i1_alb	TRINITY_DN23919_c1_g2_i2_sta	0.0047151	9.4874e-05	49.6986	probable plastid-lipid-associated protein 8, chloroplastic	1352	20	4.18145e-100	83.05	C:GO:0009534; C:GO:0009941	C:chloroplast thylakoid; C:chloroplast envelope			IPR006843 (PFAM); mobidb-lite (MOBIDB_LITE); PTHR31906 (PANTHER); PTHR31906:SF12 (PANTHER)
TRINITY_DN19317_c0_g1_i1_alb	TRINITY_DN7481_c0_g2_i1_sta	0.00619865	0.0051279	1.20881	probable plastid-lipid-associated protein 6, chloroplastic	1386	20	1.98376e-97	89.55					IPR006843 (PFAM); mobidb-lite (MOBIDB_LITE); PTHR31906:SF15 (PANTHER); PTHR31906 (PANTHER)
TRINITY_DN25992_c3_g3_i1_alb	TRINITY_DN25859_c3_g2_i8_sta	0.00169179	338359	50	probable plastid-lipid-associated protein 13, chloroplastic	1533	20	1.98271e-144	90.8					IPR006843 (PFAM); PTHR31906:SF16 (PANTHER); PTHR31906 (PANTHER)
TRINITY_DN25992_c3_g3_i2_alb	TRINITY_DN25859_c3_g2_i7_sta	0.00247905	495809	50	probable plastid-lipid-associated protein 13, chloroplastic	1355	20	2.33385e-109	85.1					IPR006843 (PFAM); PTHR31906 (PANTHER); PTHR31906:SF16 (PANTHER)
TRINITY_DN28265_c10_g4_i2_alb	TRINITY_DN27716_c0_g2_i20_sta	0.094826	0.0635051	1.4932	probable peptide/nitrate transporter At3g43790 isoform X1	476	20	1.52386e-17	76.3	C:GO:0016021; P:GO:0055085	C:integral component of membrane; P:transmembrane transport			no IPS match
TRINITY_DN27946_c2_g6_i2_alb	TRINITY_DN25534_c0_g1_i3_sta	0.000853002	174738	48.8159	probable peptide/nitrate transporter At3g43790 isoform X1	2001	20	0	82.05	F:GO:0005215; C:GO:0016021; P:GO:0055085	F:transporter activity; C:integral component of membrane; P:transmembrane transport			IPR011701 (PFAM); G3DSA:1.20.1250.20 (GENE3D); PTHR23504 (PANTHER); PTHR23504:SF22 (PANTHER); IPR020846 (PROSITE_PROFILES); IPR020846 (CDD); IPR036259 (SUPERFAMILY)
TRINITY_DN28304_c3_g2_i1_alb	TRINITY_DN51043_c0_g1_i1_sta	0.005214	0.000106284	49.0573	probable pectinesterase/pectinesterase inhibitor 34	753	20	8.15743e-147	76.05	F:GO:0004857; C:GO:0005618; C:GO:0016020; F:GO:0030599; P:GO:0042545; P:GO:0043086; F:GO:0045330; P:GO:0045490	F:enzyme inhibitor activity; C:cell wall; C:membrane; F:pectinesterase activity; P:cell wall modification; P:negative regulation of catalytic activity; F:aspartyl esterase activity; P:pectin catabolic process	EC:3.1.1.11; EC:3.1.1.1	Pectinesterase; Carboxylesterase	IPR012334 (G3DSA:2.160.20.GENE3D); IPR000070 (PFAM); PTHR31707:SF8 (PANTHER); PTHR31707 (PANTHER); IPR011050 (SUPERFAMILY)
TRINITY_DN17502_c0_g1_i1_alb	TRINITY_DN15114_c0_g3_i1_sta	0.00337374	678868	49.6966	probable pectinesterase 15	1479	20	0	82.25	C:GO:0005618; C:GO:0016021; F:GO:0016829; F:GO:0030599; P:GO:0042545; F:GO:0045330; P:GO:0045490	C:cell wall; C:integral component of membrane; F:lyase activity; F:pectinesterase activity; P:cell wall modification; F:aspartyl esterase activity; P:pectin catabolic process	EC:3.1.1.11; EC:3.1.1.1	Pectinesterase; Carboxylesterase	IPR000070 (PFAM); IPR012334 (G3DSA:2.160.20.GENE3D); mobidb-lite (MOBIDB_LITE); PTHR31321:SF56 (PANTHER); PTHR31321 (PANTHER); IPR011050 (SUPERFAMILY)
TRINITY_DN23635_c1_g1_i1_alb	TRINITY_DN24806_c1_g3_i1_sta	0.00113659	227318	50	probable nucleoredoxin 2	2277	20	0	81.6	F:GO:0004791; C:GO:0005737; C:GO:0016021; F:GO:0016301; P:GO:0016310; P:GO:0035556; P:GO:0045454; F:GO:0047134; P:GO:0055114; P:GO:0098869	F:thioredoxin-disulfide reductase activity; C:cytoplasm; C:integral component of membrane; F:kinase activity; P:phosphorylation; P:intracellular signal transduction; P:cell redox homeostasis; F:protein-disulfide reductase activity; P:oxidation-reduction process; P:cellular oxidant detoxification	EC:1.8.1.9; EC:1.8.1.8	Thioredoxin-disulfide reductase; Protein-disulfide reductase	G3DSA:3.40.30.10 (GENE3D); G3DSA:3.40.30.10 (GENE3D); IPR012336 (PFAM); PTHR13871 (PANTHER); PTHR13871:SF57 (PANTHER); IPR013766 (PROSITE_PROFILES); IPR013766 (PROSITE_PROFILES); IPR036249 (SUPERFAMILY); IPR036249 (SUPERFAMILY); SSF57889 (SUPERFAMILY)
TRINITY_DN14354_c0_g1_i1_alb	TRINITY_DN23725_c0_g1_i4_sta	0.00169403	338806	50	probable N-acetyltransferase HLS1	752	20	3.61123e-135	76.65	P:GO:0006473; F:GO:0016747	P:protein acetylation; F:transferase activity, transferring acyl groups other than amino-acyl groups			IPR000182 (PFAM); G3DSA:3.40.630.30 (GENE3D); PTHR43072 (PANTHER); PTHR43072:SF16 (PANTHER); IPR000182 (PROSITE_PROFILES); cd04301 (CDD); IPR016181 (SUPERFAMILY)
TRINITY_DN14354_c0_g2_i1_alb	TRINITY_DN23725_c0_g1_i1_sta	0.00317789	635577	50	probable N-acetyltransferase HLS1	481	20	1.42195e-50	72.5	P:GO:0006473; F:GO:0016747	P:protein acetylation; F:transferase activity, transferring acyl groups other than amino-acyl groups			PTHR43072 (PANTHER); PTHR43072:SF4 (PANTHER)
TRINITY_DN28114_c0_g1_i2_alb	TRINITY_DN23274_c1_g1_i3_sta	0.00554256	0.000110851	50	probable mitochondrial intermediate peptidase, mitochondrial isoform X2	2985	20	2.95083e-37	87.45	F:GO:0004177; F:GO:0004222; C:GO:0005759; P:GO:0006518; P:GO:0006627; C:GO:0009535; F:GO:0046872	F:aminopeptidase activity; F:metalloendopeptidase activity; C:mitochondrial matrix; P:peptide metabolic process; P:protein processing involved in protein targeting to mitochondrion; C:chloroplast thylakoid membrane; F:metal ion binding	EC:3.4.11; EC:3.4.24	Acting on peptide bonds (peptidases); Acting on peptide bonds (peptidases)	no IPS match
TRINITY_DN27903_c5_g2_i2_alb	TRINITY_DN25520_c1_g3_i4_sta	0.00382415	0.00259735	1.47233	probable methyltransferase PMT2	2231	20	0	86.7	C:GO:0005768; C:GO:0005774; C:GO:0005802; F:GO:0008757; C:GO:0009505; C:GO:0016021; P:GO:0032259	C:endosome; C:vacuolar membrane; C:trans-Golgi network; F:S-adenosylmethionine-dependent methyltransferase activity; C:plant-type cell wall; C:integral component of membrane; P:methylation			G3DSA:3.40.50.150 (GENE3D); IPR004159 (PFAM); PTHR10108:SF954 (PANTHER); IPR004159 (PANTHER); IPR029063 (SUPERFAMILY)
TRINITY_DN27683_c4_g5_i4_alb	TRINITY_DN27486_c7_g2_i1_sta	0.0214134	0.0197669	1.0833	probable methyltransferase PMT15	2595	20	0	78.65	C:GO:0005737; F:GO:0008757; C:GO:0016021; P:GO:0032259	C:cytoplasm; F:S-adenosylmethionine-dependent methyltransferase activity; C:integral component of membrane; P:methylation			mobidb-lite (MOBIDB_LITE); mobidb-lite (MOBIDB_LITE); mobidb-lite (MOBIDB_LITE)
TRINITY_DN28529_c4_g2_i9_alb	TRINITY_DN26466_c2_g2_i4_sta	0.00619533	0.000124353	49.8207	probable methyltransferase PMT11	933	20	4.10081e-92	78.2	C:GO:0005768; C:GO:0005802; F:GO:0008757; C:GO:0016020; P:GO:0032259	C:endosome; C:trans-Golgi network; F:S-adenosylmethionine-dependent methyltransferase activity; C:membrane; P:methylation			IPR004159 (PFAM); mobidb-lite (MOBIDB_LITE); PTHR10108:SF789 (PANTHER); IPR004159 (PANTHER)
TRINITY_DN23236_c0_g1_i1_alb	TRINITY_DN23020_c5_g1_i1_sta	0.065227	0.0191982	3.39757	probable methyltransferase At1g27930	1114	20	1.23724e-109	72.8	F:GO:0008168; C:GO:0012505; C:GO:0016020; P:GO:0032259; C:GO:0043227; C:GO:0043229; C:GO:0044444; P:GO:0045492	F:methyltransferase activity; C:endomembrane system; C:membrane; P:methylation; C:membrane-bounded organelle; C:intracellular organelle; C:cytoplasmic part; P:xylan biosynthetic process			mobidb-lite (MOBIDB_LITE); mobidb-lite (MOBIDB_LITE); mobidb-lite (MOBIDB_LITE)
TRINITY_DN26167_c1_g2_i1_alb	TRINITY_DN22530_c0_g1_i1_sta	0.00187673	419785	44.7071	probable metal-nicotianamine transporter YSL12	2984	20	0	90.75	C:GO:0005886; C:GO:0016021; F:GO:0022857; P:GO:0055085	C:plasma membrane; C:integral component of membrane; F:transmembrane transporter activity; P:transmembrane transport			IPR004813 (TIGRFAM); IPR004813 (PFAM); PTHR31645 (PANTHER); PTHR31645:SF22 (PANTHER)
TRINITY_DN18790_c0_g1_i1_alb	TRINITY_DN24942_c0_g1_i1_sta	0.000794891	158978	50	probable metal-nicotianamine transporter YSL12	2078	20	0	89.9	C:GO:0005886; C:GO:0016021; F:GO:0022857; P:GO:0055085	C:plasma membrane; C:integral component of membrane; F:transmembrane transporter activity; P:transmembrane transport			IPR004813 (TIGRFAM); IPR004813 (PFAM); PTHR31645:SF22 (PANTHER); PTHR31645 (PANTHER)
TRINITY_DN27796_c3_g1_i1_alb	TRINITY_DN26235_c0_g1_i1_sta	0.00247249	494498	50	probable mannan synthase 4 isoform X2	485	20	2.75926e-85	75.65	C:GO:0016021; F:GO:0016740	C:integral component of membrane; F:transferase activity			PTHR32044:SF12 (PANTHER); PTHR32044 (PANTHER)
TRINITY_DN27796_c1_g1_i4_alb	TRINITY_DN26235_c1_g1_i1_sta	0.00119444	238888	50	probable mannan synthase 2	1614	20	0	91.3	C:GO:0000139; C:GO:0016021; F:GO:0016757; P:GO:0071555	C:Golgi membrane; C:integral component of membrane; F:transferase activity, transferring glycosyl groups; P:cell wall organization			IPR029044 (G3DSA:3.90.550.GENE3D); PF13641 (PFAM); PTHR32044:SF22 (PANTHER); PTHR32044 (PANTHER); IPR029044 (SUPERFAMILY)
TRINITY_DN19839_c1_g1_i1_alb	TRINITY_DN16992_c2_g1_i1_sta	0.0113946	0.000229997	49.5424	probable lysophospholipase BODYGUARD 3	468	20	3.89742e-16	80.8	C:GO:0016021; F:GO:0016787	C:integral component of membrane; F:hydrolase activity			PTHR43689:SF9 (PANTHER); PTHR43689 (PANTHER)
TRINITY_DN26845_c0_g1_i1_alb	TRINITY_DN26404_c0_g1_i1_sta	0.00114847	229694	50	probable LRR receptor-like serine/threonine-protein kinase At4g37250	1159	20	0	86.95	F:GO:0004672; F:GO:0005524; P:GO:0006468; C:GO:0016021	F:protein kinase activity; F:ATP binding; P:protein phosphorylation; C:integral component of membrane			IPR000719 (PFAM); G3DSA:3.30.200.20 (GENE3D); PIRSF000654 (PIRSF); PTHR27008 (PANTHER); PTHR27008:SF35 (PANTHER); IPR000719 (PROSITE_PROFILES); IPR011009 (SUPERFAMILY)
TRINITY_DN29054_c2_g5_i2_alb	TRINITY_DN27924_c1_g1_i1_sta	0.132592	0.0957171	1.38525	probable LRR receptor-like serine/threonine-protein kinase At3g47570	256	20	1.04881e-25	88.45	C:GO:0016021; F:GO:0016301; P:GO:0016310	C:integral component of membrane; F:kinase activity; P:phosphorylation			no IPS match
TRINITY_DN31749_c0_g1_i1_alb	TRINITY_DN58753_c0_g1_i1_sta	0.00750309	0.000150062	50	probable LRR receptor-like serine/threonine-protein kinase At3g47570	610	20	3.19682e-44	65.7	F:GO:0016301	F:kinase activity			no IPS match
TRINITY_DN27975_c0_g1_i7_alb	TRINITY_DN27214_c7_g1_i2_sta	0.00105265	234854	44.8216	probable leucine-rich repeat receptor-like protein kinase At5g49770	1847	20	0	89.05	F:GO:0004674; F:GO:0005524; P:GO:0006468; C:GO:0016021	F:protein serine/threonine kinase activity; F:ATP binding; P:protein phosphorylation; C:integral component of membrane	EC:2.7.11	Transferring phosphorus-containing groups	G3DSA:3.30.200.20 (GENE3D); PIRSF000654 (PIRSF); IPR001245 (PFAM); G3DSA:1.10.510.10 (GENE3D); mobidb-lite (MOBIDB_LITE); PTHR27003:SF244 (PANTHER); PTHR27003 (PANTHER); IPR000719 (PROSITE_PROFILES); cd14066 (CDD); IPR011009 (SUPERFAMILY)
TRINITY_DN22931_c0_g1_i4_alb	TRINITY_DN15710_c0_g2_i1_sta	0.00342881	685763	50	probable leucine-rich repeat receptor-like protein kinase At1g35710	1328	20	2.80098e-63	86.5	F:GO:0005515; F:GO:0016301; P:GO:0016310	F:protein binding; F:kinase activity; P:phosphorylation			IPR001611 (PFAM); IPR032675 (G3DSA:3.80.10.GENE3D); PTHR45269 (PANTHER); SSF52058 (SUPERFAMILY)
TRINITY_DN32387_c0_g1_i1_alb	TRINITY_DN6574_c0_g1_i1_sta	0.000791266	158253	50	probable inositol transporter 2	1938	20	0	87.2	F:GO:0005351; F:GO:0005355; C:GO:0016021; P:GO:0046323; P:GO:1902600	F:carbohydrate:proton symporter activity; F:glucose transmembrane transporter activity; C:integral component of membrane; P:glucose import; P:proton transmembrane transport			IPR003663 (PRINTS); IPR003663 (TIGRFAM); IPR005828 (PFAM); PTHR23500 (PANTHER); PTHR23500:SF338 (PANTHER); IPR020846 (PROSITE_PROFILES); IPR020846 (CDD); IPR036259 (SUPERFAMILY)
TRINITY_DN25596_c0_g1_i1_alb	TRINITY_DN26851_c3_g1_i7_sta	0.000760555	2.4582e-05	30.9395	probable inorganic phosphate transporter 1-8	2142	20	0	90.55	F:GO:0005315; C:GO:0005887; P:GO:0006817; P:GO:0055085	F:inorganic phosphate transmembrane transporter activity; C:integral component of plasma membrane; P:phosphate ion transport; P:transmembrane transport			IPR004738 (TIGRFAM); IPR005828 (PFAM); PTHR24064 (PANTHER); PTHR24064:SF262 (PANTHER); IPR020846 (PROSITE_PROFILES); IPR020846 (CDD); IPR036259 (SUPERFAMILY)
TRINITY_DN18871_c0_g2_i3_alb	TRINITY_DN23200_c0_g1_i4_sta	0.00655616	0.00511248	1.28238	probable inactive nicotinamidase At3g16190	1300	20	2.18562e-133	87.8	C:GO:0005737; P:GO:0006212; P:GO:0006769; F:GO:0008936	C:cytoplasm; P:uracil catabolic process; P:nicotinamide metabolic process; F:nicotinamidase activity	EC:3.5.1.19	Nicotinamidase	IPR036380 (G3DSA:3.40.50.GENE3D); IPR000868 (PFAM); PTHR11080:SF58 (PANTHER); PTHR11080 (PANTHER); cd00431 (CDD); IPR036380 (SUPERFAMILY)
TRINITY_DN18871_c0_g2_i4_alb	TRINITY_DN23200_c0_g1_i6_sta	0.0076901	0.00593717	1.29524	probable inactive nicotinamidase At3g16190	1548	20	4.49737e-122	86.05	C:GO:0005737; P:GO:0006212; P:GO:0006769; F:GO:0008936	C:cytoplasm; P:uracil catabolic process; P:nicotinamide metabolic process; F:nicotinamidase activity	EC:3.5.1.19	Nicotinamidase	IPR000868 (PFAM); IPR036380 (G3DSA:3.40.50.GENE3D); PTHR11080 (PANTHER); PTHR11080:SF58 (PANTHER); cd00431 (CDD); IPR036380 (SUPERFAMILY)
TRINITY_DN18871_c0_g2_i2_alb	TRINITY_DN23200_c0_g1_i2_sta	0.00307609	615218	50	probable inactive nicotinamidase At3g16190	601	20	1.98985e-86	85.6	C:GO:0005737; P:GO:0006212; P:GO:0006769; F:GO:0008936	C:cytoplasm; P:uracil catabolic process; P:nicotinamide metabolic process; F:nicotinamidase activity	EC:3.5.1.19	Nicotinamidase	IPR036380 (G3DSA:3.40.50.GENE3D); IPR000868 (PFAM); PTHR11080:SF58 (PANTHER); PTHR11080 (PANTHER); cd00431 (CDD); SSF101447 (SUPERFAMILY); IPR036380 (SUPERFAMILY)
TRINITY_DN28359_c3_g5_i5_alb	TRINITY_DN27446_c2_g1_i4_sta	0.00692431	0.00419736	1.64968	probable inactive heme oxygenase 2, chloroplastic	2278	20	7.00978e-126	81.75	F:GO:0004392; F:GO:0005488; P:GO:0006788	F:heme oxygenase (decyclizing) activity; F:binding; P:heme oxidation	EC:1.14.99.3	Acting on paired donors, with incorporation or reduction of molecular oxygen. The oxygen incorporated need not be derived from O(2)	mobidb-lite (MOBIDB_LITE); mobidb-lite (MOBIDB_LITE); PTHR23424:SF4 (PANTHER); PTHR23424 (PANTHER); IPR016024 (SUPERFAMILY)
TRINITY_DN27378_c1_g1_i1_alb	TRINITY_DN24097_c0_g1_i5_sta	0.00224024	0.00144595	1.54932	probable histone deacetylase 19	2341	20	0	90.25	C:GO:0005634; P:GO:0006355; F:GO:0032041; F:GO:0046872; P:GO:0070932	C:nucleus; P:regulation of transcription, DNA-templated; F:NAD-dependent histone deacetylase activity (H3-K14 specific); F:metal ion binding; P:histone H3 deacetylation	EC:3.5.1.98	Histone deacetylase	IPR003084 (PRINTS); IPR000286 (PRINTS); IPR037138 (G3DSA:3.40.800.GENE3D); IPR023801 (PFAM); IPR003084 (PIRSF); mobidb-lite (MOBIDB_LITE); mobidb-lite (MOBIDB_LITE); mobidb-lite (MOBIDB_LITE); PTHR10625:SF127 (PANTHER); IPR000286 (PANTHER); IPR023696 (SUPERFAMILY)
TRINITY_DN17280_c0_g1_i1_alb	TRINITY_DN3620_c0_g1_i1_sta	0.000757666	151533	50	probable GPI-anchored adhesin-like protein PGA55 isoform X2	2288	20	0	61.9					IPR008581 (PFAM); mobidb-lite (MOBIDB_LITE); mobidb-lite (MOBIDB_LITE); mobidb-lite (MOBIDB_LITE); mobidb-lite (MOBIDB_LITE); PTHR33167 (PANTHER)
TRINITY_DN21390_c0_g1_i1_alb	TRINITY_DN23881_c0_g1_i2_sta	0.00597271	0.00421919	1.41561	probable glycosyltransferase At5g03795	2420	20	0	86.05	P:GO:0006486; C:GO:0016021; F:GO:0016757	P:protein glycosylation; C:integral component of membrane; F:transferase activity, transferring glycosyl groups			IPR004263 (PFAM); mobidb-lite (MOBIDB_LITE); PTHR11062:SF59 (PANTHER); PTHR11062 (PANTHER)
TRINITY_DN21390_c0_g1_i3_alb	TRINITY_DN23881_c0_g1_i1_sta	0.00126221	2.52441E	50	probable glycosyltransferase At5g03795	2041	20	0	86.6	P:GO:0006486; C:GO:0016021; F:GO:0016757	P:protein glycosylation; C:integral component of membrane; F:transferase activity, transferring glycosyl groups			IPR004263 (PFAM); PTHR11062:SF59 (PANTHER); PTHR11062 (PANTHER)
TRINITY_DN15802_c1_g1_i1_alb	TRINITY_DN64884_c0_g1_i1_sta	0.00710952	0.00014219	50	probable glucuronosyltransferase Os05g0123100	213	9	4.28041e-09	76.44	C:GO:0000139; P:GO:0009834; P:GO:0010417; F:GO:0015018; C:GO:0016021; F:GO:0042285; P:GO:0071555	C:Golgi membrane; P:plant-type secondary cell wall biogenesis; P:glucuronoxylan biosynthetic process; F:galactosylgalactosylxylosylprotein 3-beta-glucuronosyltransferase activity; C:integral component of membrane; F:xylosyltransferase activity; P:cell wall organization	EC:2.4.1.17; EC:2.4.1.135	Glucuronosyltransferase; Galactosylgalactosylxylosylprotein 3-beta-glucuronosyltransferase	mobidb-lite (MOBIDB_LITE)
TRINITY_DN17108_c0_g2_i1_alb	TRINITY_DN26375_c2_g2_i1_sta	0.00519779	0.000103956	50	probable gamma-secretase subunit PEN-2	807	20	3.7263e-62	82.2	C:GO:0005798; C:GO:0016021	C:Golgi-associated vesicle; C:integral component of membrane			IPR019379 (PFAM); mobidb-lite (MOBIDB_LITE); IPR019379 (PANTHER)
TRINITY_DN18532_c0_g1_i1_alb	TRINITY_DN27659_c12_g1_i1_sta	0.0051116	0.000104568	48.8829	probable galacturonosyltransferase-like 7	775	20	4.05175e-92	81.1	P:GO:0000271; C:GO:0005794; F:GO:0016757	P:polysaccharide biosynthetic process; C:Golgi apparatus; F:transferase activity, transferring glycosyl groups			IPR029044 (G3DSA:3.90.550.GENE3D); IPR002495 (PFAM); PTHR13778 (PANTHER); PTHR13778:SF8 (PANTHER); IPR029044 (SUPERFAMILY)
TRINITY_DN12769_c2_g1_i1_alb	TRINITY_DN11850_c1_g1_i1_sta	0.00703783	0.000147093	47.8462	probable galacturonosyltransferase 3 isoform X1	326	20	1.462e-48	80.85	C:GO:0005794; P:GO:0009987; F:GO:0047262	C:Golgi apparatus; P:cellular process; F:polygalacturonate 4-alpha-galacturonosyltransferase activity			IPR029044 (G3DSA:3.90.550.GENE3D); IPR002495 (PFAM); PTHR32116:SF3 (PANTHER); IPR029993 (PANTHER); IPR029044 (SUPERFAMILY)
TRINITY_DN47606_c0_g1_i1_alb	TRINITY_DN5707_c0_g2_i1_sta	0.0669724	0.0265083	2.52647	probable galacturonosyltransferase 10	1383	20	4.98947e-12	69.55	P:GO:0009987; C:GO:0016020; F:GO:0016757; C:GO:0098791	P:cellular process; C:membrane; F:transferase activity, transferring glycosyl groups; C:Golgi subcompartment			mobidb-lite (MOBIDB_LITE)
TRINITY_DN26203_c0_g1_i3_alb	TRINITY_DN24846_c1_g1_i1_sta	0.00329913	709836	46.4774	probable fructokinase-6, chloroplastic	1709	20	0	85.6	F:GO:0008865; P:GO:0046835	F:fructokinase activity; P:carbohydrate phosphorylation	EC:2.7.1.4; EC:2.7.1.1	Fructokinase; Hexokinase	IPR002139 (PRINTS); IPR029056 (G3DSA:3.40.1190.GENE3D); IPR011611 (PFAM); mobidb-lite (MOBIDB_LITE); PTHR43085 (PANTHER); PTHR43085:SF8 (PANTHER); cd01167 (CDD); IPR029056 (SUPERFAMILY)
TRINITY_DN26203_c0_g1_i5_alb	TRINITY_DN24846_c1_g1_i2_sta	0.00149247	298493	50	probable fructokinase-6, chloroplastic	1574	20	0	93	P:GO:0006000; P:GO:0006633; F:GO:0008865; C:GO:0009570; P:GO:0016051; P:GO:0046835	P:fructose metabolic process; P:fatty acid biosynthetic process; F:fructokinase activity; C:chloroplast stroma; P:carbohydrate biosynthetic process; P:carbohydrate phosphorylation	EC:2.7.1.4; EC:2.7.1.1	Fructokinase; Hexokinase	IPR002139 (PRINTS); IPR029056 (G3DSA:3.40.1190.GENE3D); IPR011611 (PFAM); PTHR43085:SF8 (PANTHER); PTHR43085 (PANTHER); cd01167 (CDD); IPR029056 (SUPERFAMILY)
TRINITY_DN25012_c1_g2_i1_alb	TRINITY_DN22244_c1_g3_i1_sta	0.00394194	788388	50	probable folate-biopterin transporter 6	781	20	5.06536e-71	74.6	C:GO:0016021	C:integral component of membrane			mobidb-lite (MOBIDB_LITE); mobidb-lite (MOBIDB_LITE)
TRINITY_DN28463_c2_g1_i3_alb	TRINITY_DN26101_c1_g1_i8_sta	0.00413298	826596	50	probable enoyl-CoA hydratase 2, mitochondrial isoform X1	1540	20	1.0304e-79	95.6	F:GO:0004300; C:GO:0005739; P:GO:0006635	F:enoyl-CoA hydratase activity; C:mitochondrion; P:fatty acid beta-oxidation	EC:4.2.1.17	Enoyl-CoA hydratase	G3DSA:3.90.226.10 (GENE3D); IPR001753 (PFAM); IPR014748 (G3DSA:1.10.12.GENE3D); PTHR11941 (PANTHER); PTHR11941:SF129 (PANTHER); cd06558 (CDD); IPR029045 (SUPERFAMILY)
TRINITY_DN22520_c0_g1_i1_alb	TRINITY_DN24983_c4_g1_i1_sta	0.0057197	0.000114394	50	probable E3 ubiquitin-protein ligase XERICO	616	20	3.39665e-30	81.2	F:GO:0008270; C:GO:0016021; F:GO:0016874	F:zinc ion binding; C:integral component of membrane; F:ligase activity			IPR013083 (G3DSA:3.30.40.GENE3D); IPR001841 (PFAM); mobidb-lite (MOBIDB_LITE); PTHR14155 (PANTHER); PTHR14155:SF190 (PANTHER); IPR001841 (PROSITE_PROFILES); SSF57850 (SUPERFAMILY)
TRINITY_DN27557_c13_g2_i2_alb	TRINITY_DN27198_c3_g1_i2_sta	0.00893674	0.00018069	49.459	probable E3 ubiquitin-protein ligase RHY1A	630	20	1.46429e-73	61.95	F:GO:0016874	F:ligase activity			IPR013083 (G3DSA:3.30.40.GENE3D); IPR001841 (PFAM); PTHR14155 (PANTHER); PTHR14155:SF215 (PANTHER); IPR001841 (PROSITE_PROFILES); cd16454 (CDD); SSF57850 (SUPERFAMILY)
TRINITY_DN27557_c13_g2_i1_alb	TRINITY_DN27198_c3_g1_i4_sta	0.00953976	0.000192471	49.5646	probable E3 ubiquitin-protein ligase RHY1A	677	20	7.9322e-85	61.45	F:GO:0016874	F:ligase activity			IPR001841 (PFAM); IPR013083 (G3DSA:3.30.40.GENE3D); PTHR14155:SF215 (PANTHER); PTHR14155 (PANTHER); IPR001841 (PROSITE_PROFILES); cd16454 (CDD); SSF57850 (SUPERFAMILY)
TRINITY_DN22447_c0_g1_i1_alb	TRINITY_DN23798_c1_g1_i1_sta	0.00518399	0.00010368	50	probable E3 ubiquitin-protein ligase RHY1A	1312	20	7.40473e-147	59	F:GO:0016874	F:ligase activity			IPR001841 (PFAM); IPR013083 (G3DSA:3.30.40.GENE3D); mobidb-lite (MOBIDB_LITE); PTHR14155 (PANTHER); PTHR14155:SF293 (PANTHER); IPR001841 (PROSITE_PROFILES); cd16454 (CDD); SSF57850 (SUPERFAMILY)
TRINITY_DN24819_c0_g1_i1_alb	TRINITY_DN20315_c0_g1_i2_sta	0.0202524	0.000405049	50	probable E3 ubiquitin-protein ligase MARCH10	1124	17	3.18655e-17	86.29	F:GO:0008270; C:GO:0016021	F:zinc ion binding; C:integral component of membrane			no IPS match
TRINITY_DN13970_c0_g1_i1_alb	TRINITY_DN25303_c1_g1_i1_sta	0.00225207	509153	44.2317	probable dolichyl-diphosphooligosaccharide--protein glycosyltransferase subunit 3B	673	20	8.59802e-40	67.65	F:GO:0016740; C:GO:0044425	F:transferase activity; C:membrane part			mobidb-lite (MOBIDB_LITE)
TRINITY_DN25356_c1_g1_i2_alb	TRINITY_DN21056_c0_g1_i1_sta	0.00345503	747938	46.1941	probable dolichyl pyrophosphate Man9GlcNAc2 alpha-1,3-glucosyltransferase	1865	20	0	80.1	C:GO:0005789; P:GO:0006487; P:GO:0006490; C:GO:0016021; F:GO:0042281	C:endoplasmic reticulum membrane; P:protein N-linked glycosylation; P:oligosaccharide-lipid intermediate biosynthetic process; C:integral component of membrane; F:dolichyl pyrophosphate Man9GlcNAc2 alpha-1,3-glucosyltransferase activity			IPR004856 (PFAM); PTHR12413:SF1 (PANTHER); IPR004856 (PANTHER)
TRINITY_DN26428_c1_g3_i3_alb	TRINITY_DN25866_c0_g2_i4_sta	0.449236	0.388906	1.15513	probable DNA replication complex GINS protein PSF3	1209	20	5.32955e-75	87.6	C:GO:0005634; P:GO:0006260	C:nucleus; P:DNA replication			no IPS match
TRINITY_DN19691_c0_g1_i1_alb	TRINITY_DN13746_c0_g1_i2_sta	0.00174382	356318	48.9399	probable DNA primase large subunit	1683	20	0	89.4	F:GO:0003697; F:GO:0003887; F:GO:0003896; C:GO:0005658; P:GO:0006269; C:GO:0009506; F:GO:0046872; F:GO:0051539; P:GO:0071897	F:single-stranded DNA binding; F:DNA-directed DNA polymerase activity; F:DNA primase activity; C:alpha DNA polymerase:primase complex; P:DNA replication, synthesis of RNA primer; C:plasmodesma; F:metal ion binding; F:4 iron, 4 sulfur cluster binding; P:DNA biosynthetic process	EC:2.7.7.7; EC:2.7.7.6	DNA-directed DNA polymerase; DNA-directed RNA polymerase	IPR007238 (PFAM); G3DSA:1.20.930.80 (GENE3D); IPR016558 (PIRSF); IPR007238 (PANTHER); IPR016558 (CDD)
TRINITY_DN19691_c0_g1_i2_alb	TRINITY_DN13746_c0_g1_i4_sta	0.000986799	1.9736e-05	50	probable DNA primase large subunit	1230	20	0	89.1	F:GO:0003697; F:GO:0003887; F:GO:0003896; C:GO:0005658; P:GO:0006269; C:GO:0009506; F:GO:0046872; F:GO:0051539; P:GO:0071897	F:single-stranded DNA binding; F:DNA-directed DNA polymerase activity; F:DNA primase activity; C:alpha DNA polymerase:primase complex; P:DNA replication, synthesis of RNA primer; C:plasmodesma; F:metal ion binding; F:4 iron, 4 sulfur cluster binding; P:DNA biosynthetic process	EC:2.7.7.7; EC:2.7.7.6	DNA-directed DNA polymerase; DNA-directed RNA polymerase	IPR007238 (PFAM); G3DSA:1.20.930.80 (GENE3D); IPR007238 (PANTHER); IPR016558 (CDD)
TRINITY_DN21634_c2_g1_i1_alb	TRINITY_DN20496_c2_g1_i1_sta	0.00201813	403625	50	probable DEAD-box ATP-dependent RNA helicase 48	1601	20	1.58812e-104	73.2	F:GO:0004386; C:GO:0016021	F:helicase activity; C:integral component of membrane			mobidb-lite (MOBIDB_LITE); mobidb-lite (MOBIDB_LITE); PTHR37724 (PANTHER)
TRINITY_DN8032_c0_g1_i1_alb	TRINITY_DN15148_c0_g1_i1_sta	0.169134	0.0671814	2.51756	probable COF1-cofilin, actin binding and severing protein	277	20	1.79193e-56	75.6	F:GO:0003779; C:GO:0005634; C:GO:0015629; P:GO:0030042	F:actin binding; C:nucleus; C:actin cytoskeleton; P:actin filament depolymerization			no IPS match
TRINITY_DN27315_c1_g1_i3_alb	TRINITY_DN25085_c0_g2_i3_sta	0.00146008	292017	50	probable chlorophyll(ide) b reductase NYC1, chloroplastic	1920	20	7.20488e-144	87.3	C:GO:0009535; P:GO:0010304; P:GO:0015996; C:GO:0016021; F:GO:0034256; C:GO:0042170; P:GO:0055114	C:chloroplast thylakoid membrane; P:PSII associated light-harvesting complex II catabolic process; P:chlorophyll catabolic process; C:integral component of membrane; F:chlorophyll(ide) b reductase activity; C:plastid membrane; P:oxidation-reduction process	EC:1.1.1.294	Chlorophyll(ide) b reductase	IPR002347 (PRINTS); G3DSA:3.40.50.720 (GENE3D); IPR002347 (PFAM); mobidb-lite (MOBIDB_LITE); PTHR24314:SF19 (PANTHER); PTHR24314 (PANTHER); cd05233 (CDD); IPR036291 (SUPERFAMILY)
TRINITY_DN28875_c1_g1_i1_alb	TRINITY_DN27046_c2_g3_i3_sta	0.0453336	0.0214612	2.11235	probable CCR4-associated factor 1 homolog 7	744	20	1.0338e-77	82	C:GO:0000932; F:GO:0003676; F:GO:0004535; P:GO:0017148; C:GO:0030015; P:GO:0043928; P:GO:0090503	C:P-body; F:nucleic acid binding; F:poly(A)-specific ribonuclease activity; P:negative regulation of translation; C:CCR4-NOT core complex; P:exonucleolytic nuclear-transcribed mRNA catabolic process involved in deadenylation-dependent decay; P:RNA phosphodiester bond hydrolysis, exonucleolytic	EC:3.1.13; EC:3.1.15; EC:3.1.13.4	Acting on ester bonds; Acting on ester bonds; Poly(A)-specific ribonuclease	IPR036397 (G3DSA:3.30.420.GENE3D); IPR006941 (PFAM); PTHR10797 (PANTHER); PTHR10797:SF0 (PANTHER); IPR012337 (SUPERFAMILY)
TRINITY_DN27412_c3_g5_i2_alb	TRINITY_DN14642_c0_g1_i1_sta	0.687437	0.366835	1.87397	probable CCR4-associated factor 1 homolog 11	398	20	6.82373e-27	53.25	C:GO:0000932; F:GO:0003676; F:GO:0004535; P:GO:0017148; C:GO:0030015; P:GO:0043928; P:GO:0090503	C:P-body; F:nucleic acid binding; F:poly(A)-specific ribonuclease activity; P:negative regulation of translation; C:CCR4-NOT core complex; P:exonucleolytic nuclear-transcribed mRNA catabolic process involved in deadenylation-dependent decay; P:RNA phosphodiester bond hydrolysis, exonucleolytic			mobidb-lite (MOBIDB_LITE)
TRINITY_DN21337_c0_g1_i10_alb	TRINITY_DN26325_c0_g1_i12_sta	0.00192509	385019	50	probable carboxylesterase SOBER1-like	1313	20	1.05627e-138	81.3	P:GO:0002084; C:GO:0005737; F:GO:0008474; C:GO:0016021; F:GO:0052689	P:protein depalmitoylation; C:cytoplasm; F:palmitoyl-(protein) hydrolase activity; C:integral component of membrane; F:carboxylic ester hydrolase activity	EC:3.1.2.22; EC:3.1.1.1	Palmitoyl-protein hydrolase; Carboxylesterase	IPR003140 (PFAM); IPR029058 (G3DSA:3.40.50.GENE3D); PTHR10655:SF20 (PANTHER); PTHR10655 (PANTHER); IPR029058 (SUPERFAMILY)
TRINITY_DN30455_c0_g1_i1_alb	TRINITY_DN27637_c8_g1_i1_sta	0.0577732	0.00838483	6.8902	probable carboxylesterase 12	564	20	1.40298e-35	69.9	P:GO:0008152; F:GO:0016787	P:metabolic process; F:hydrolase activity			IPR013094 (PFAM); IPR029058 (G3DSA:3.40.50.GENE3D); PTHR23024 (PANTHER); PTHR23024:SF137 (PANTHER); IPR029058 (SUPERFAMILY)
TRINITY_DN11185_c0_g1_i1_alb	TRINITY_DN27605_c4_g1_i1_sta	0.00208359	423015	49.2557	probable calcium-binding protein CML45	805	20	2.70818e-94	65.4	F:GO:0005509; C:GO:0016020	F:calcium ion binding; C:membrane			IPR002048 (PFAM); G3DSA:1.10.238.10 (GENE3D); PTHR45512 (PANTHER); PTHR45512:SF1 (PANTHER); IPR002048 (PROSITE_PROFILES); IPR002048 (PROSITE_PROFILES); IPR002048 (CDD); IPR011992 (SUPERFAMILY)
TRINITY_DN46480_c0_g1_i1_alb	TRINITY_DN22215_c1_g1_i1_sta	0.0116903	0.00368238	3.17467	probable calcium-binding protein CML10	1025	20	9.54322e-71	85.1	F:GO:0005509	F:calcium ion binding			mobidb-lite (MOBIDB_LITE); mobidb-lite (MOBIDB_LITE)
TRINITY_DN27686_c6_g1_i1_alb	TRINITY_DN26755_c1_g1_i1_sta	0.0127728	0.00639117	1.99851	probable BOI-related E3 ubiquitin-protein ligase 2	404	19	1.05413e-49	53.42	F:GO:0016874	F:ligase activity			mobidb-lite (MOBIDB_LITE)
TRINITY_DN28662_c0_g1_i1_alb	TRINITY_DN25549_c1_g2_i2_sta	0.00244262	509867	47.9071	probable BOI-related E3 ubiquitin-protein ligase 2	595	20	1.30825e-42	64.1	F:GO:0016874	F:ligase activity			mobidb-lite (MOBIDB_LITE)
TRINITY_DN41055_c0_g1_i1_alb	TRINITY_DN53310_c0_g1_i1_sta	0.00517593	0.000103519	50	probable BOI-related E3 ubiquitin-protein ligase 2	669	8	1.01859e-07	76	F:GO:0016874	F:ligase activity			mobidb-lite (MOBIDB_LITE)
TRINITY_DN23034_c0_g1_i2_alb	TRINITY_DN10965_c0_g1_i1_sta	0.00161626	323251	50	probable BOI-related E3 ubiquitin-protein ligase 2	1806	20	0	79.8	F:GO:0016874	F:ligase activity			PF13920 (PFAM); IPR017066 (PIRSF); IPR013083 (G3DSA:3.30.40.GENE3D); PTHR42647 (PANTHER); PTHR42647:SF10 (PANTHER); IPR001841 (PROSITE_PROFILES)
TRINITY_DN27108_c6_g1_i1_alb	TRINITY_DN26258_c7_g1_i5_sta	0.0109814	0.000219629	50	probable beta-1,4-xylosyltransferase IRX9	678	10	4.27848e-44	46.2	C:GO:0000139; C:GO:0005794; F:GO:0015018; C:GO:0016020; C:GO:0016021; F:GO:0016740; P:GO:0071555	C:Golgi membrane; C:Golgi apparatus; F:galactosylgalactosylxylosylprotein 3-beta-glucuronosyltransferase activity; C:membrane; C:integral component of membrane; F:transferase activity; P:cell wall organization			mobidb-lite (MOBIDB_LITE); mobidb-lite (MOBIDB_LITE)
TRINITY_DN25659_c3_g2_i1_alb	TRINITY_DN25711_c2_g1_i2_sta	0.00945859	0.000189172	50	probable auxin efflux carrier component 8	1180	20	1.20029e-47	62.4	C:GO:0005783; C:GO:0005886; P:GO:0009555; P:GO:0009926; P:GO:0010252; P:GO:0010315; F:GO:0010329; C:GO:0016021; P:GO:0055085	C:endoplasmic reticulum; C:plasma membrane; P:pollen development; P:auxin polar transport; P:auxin homeostasis; P:auxin efflux; F:auxin efflux transmembrane transporter activity; C:integral component of membrane; P:transmembrane transport			no IPS match
TRINITY_DN23511_c0_g1_i3_alb	TRINITY_DN21530_c0_g1_i5_sta	0.00175315	3.5063e-05	50	probable ascorbate-specific transmembrane electron transporter 1	994	20	1.01921e-101	83.05	C:GO:0016021; P:GO:0055114	C:integral component of membrane; P:oxidation-reduction process			IPR006593 (PFAM); G3DSA:1.20.120.1770 (GENE3D); PTHR10106:SF22 (PANTHER); PTHR10106 (PANTHER); IPR006593 (PROSITE_PROFILES); cd08766 (CDD)
TRINITY_DN24061_c0_g1_i2_alb	TRINITY_DN22408_c0_g1_i2_sta	0.00229056	0.00204167	1.1219	probable arabinosyltransferase ARAD1	2096	20	0	84.5	P:GO:0006486; F:GO:0016757	P:protein glycosylation; F:transferase activity, transferring glycosyl groups			IPR004263 (PFAM); mobidb-lite (MOBIDB_LITE); PTHR11062 (PANTHER); PTHR11062:SF48 (PANTHER)
TRINITY_DN28036_c7_g1_i1_alb	TRINITY_DN62711_c0_g1_i1_sta	0.00770536	0.000154107	50	probable arabinosyltransferase ARAD1	221	2	0.000153979	91	P:GO:0006486; F:GO:0016757	P:protein glycosylation; F:transferase activity, transferring glycosyl groups			mobidb-lite (MOBIDB_LITE)
TRINITY_DN26057_c1_g2_i2_alb	TRINITY_DN23153_c0_g2_i3_sta	0.179783	0.10166	1.76847	probable aquaporin TIP2-1	423	20	5.42875e-44	95.7	C:GO:0005887; P:GO:0006833; C:GO:0009705; F:GO:0015250; P:GO:0034220; C:GO:0042807	C:integral component of plasma membrane; P:water transport; C:plant-type vacuole membrane; F:water channel activity; P:ion transmembrane transport; C:central vacuole			IPR000425 (PRINTS); IPR023271 (G3DSA:1.20.1080.GENE3D); IPR000425 (PFAM); IPR034294 (PANTHER); PTHR19139:SF257 (PANTHER); IPR023271 (SUPERFAMILY)
TRINITY_DN22453_c0_g1_i5_alb	TRINITY_DN23550_c0_g1_i6_sta	0.000791463	160054	49.4496	probable anion transporter 4, chloroplastic	1950	20	0	81.15	F:GO:0005315; C:GO:0009706; P:GO:0010028; F:GO:0015229; P:GO:0015882; C:GO:0016021	F:inorganic phosphate transmembrane transporter activity; C:chloroplast inner membrane; P:xanthophyll cycle; F:L-ascorbic acid transmembrane transporter activity; P:L-ascorbic acid transmembrane transport; C:integral component of membrane			G3DSA:1.20.1250.20 (GENE3D); G3DSA:1.20.1250.20 (GENE3D); IPR011701 (PFAM); PTHR11662:SF255 (PANTHER); PTHR11662 (PANTHER); IPR020846 (PROSITE_PROFILES); IPR020846 (CDD); IPR036259 (SUPERFAMILY)
TRINITY_DN24019_c1_g1_i4_alb	TRINITY_DN27042_c5_g2_i1_sta	0.00306933	0.00248632	1.23448	probable anion transporter 2, chloroplastic	1732	20	0	88.15	F:GO:0005315; C:GO:0016021; C:GO:0031969; P:GO:0098656	F:inorganic phosphate transmembrane transporter activity; C:integral component of membrane; C:chloroplast membrane; P:anion transmembrane transport			G3DSA:1.20.1250.20 (GENE3D); IPR011701 (PFAM); G3DSA:1.20.1250.20 (GENE3D); PTHR11662:SF235 (PANTHER); PTHR11662 (PANTHER); IPR020846 (PROSITE_PROFILES); IPR020846 (CDD); IPR036259 (SUPERFAMILY)
TRINITY_DN27587_c0_g2_i1_alb	TRINITY_DN26826_c2_g1_i1_sta	0.000872788	174558	50	probable aminotransferase ACS12	2343	20	0	84.3	F:GO:0008483; P:GO:0009058; C:GO:0016021; F:GO:0030170	F:transaminase activity; P:biosynthetic process; C:integral component of membrane; F:pyridoxal phosphate binding			PR00753 (PRINTS); IPR015422 (G3DSA:3.90.1150.GENE3D); IPR004839 (PFAM); IPR015421 (G3DSA:3.40.640.GENE3D); mobidb-lite (MOBIDB_LITE); mobidb-lite (MOBIDB_LITE); PTHR43795:SF7 (PANTHER); PTHR43795 (PANTHER); cd00609 (CDD); IPR015424 (SUPERFAMILY)
TRINITY_DN25962_c1_g1_i11_alb	TRINITY_DN25657_c0_g1_i3_sta	0.00104197	208394	50	probable aminodeoxychorismate synthase, chloroplastic isoform X2	3838	20	0	78.2	F:GO:0008483; P:GO:0009058	F:transaminase activity; P:biosynthetic process			IPR005801 (G3DSA:3.60.120.GENE3D); IPR015890 (PFAM); IPR006805 (PFAM); PTHR11236 (PANTHER); PTHR11236:SF18 (PANTHER); IPR005801 (SUPERFAMILY)
TRINITY_DN18438_c0_g1_i1_alb	TRINITY_DN21754_c0_g2_i1_sta	0.426668	0.315725	1.35139	probable aldo-keto reductase 1	566	20	8.37427e-21	69.6	F:GO:0016491; P:GO:0055114	F:oxidoreductase activity; P:oxidation-reduction process			IPR036812 (G3DSA:3.20.20.GENE3D); IPR023210 (PFAM); mobidb-lite (MOBIDB_LITE); PTHR43625:SF2 (PANTHER); PTHR43625 (PANTHER); IPR036812 (SUPERFAMILY)
TRINITY_DN26592_c0_g2_i2_alb	TRINITY_DN22591_c0_g1_i2_sta	0.00122181	245536	49.761	probable ADP-ribosylation factor GTPase-activating protein AGD11 isoform X1	1609	20	0	84.7	F:GO:0005096; P:GO:0043547; F:GO:0046872	F:GTPase activator activity; P:positive regulation of GTPase activity; F:metal ion binding			IPR001164 (PRINTS); IPR001164 (PFAM); IPR000008 (PFAM); IPR035892 (G3DSA:2.60.40.GENE3D); IPR038508 (G3DSA:3.30.40.GENE3D); PTHR23180 (PANTHER); PTHR23180:SF390 (PANTHER); IPR001164 (PROSITE_PROFILES); IPR000008 (PROSITE_PROFILES); cd04038 (CDD); SSF49562 (SUPERFAMILY); IPR037278 (SUPERFAMILY)
TRINITY_DN26592_c0_g2_i3_alb	TRINITY_DN22591_c0_g1_i1_sta	0.00125749	251497	50	probable ADP-ribosylation factor GTPase-activating protein AGD11	1573	20	0	86.55	F:GO:0005096; P:GO:0043547; F:GO:0046872	F:GTPase activator activity; P:positive regulation of GTPase activity; F:metal ion binding			IPR001164 (PRINTS); IPR000008 (PFAM); IPR035892 (G3DSA:2.60.40.GENE3D); IPR038508 (G3DSA:3.30.40.GENE3D); IPR001164 (PFAM); PTHR23180:SF390 (PANTHER); PTHR23180 (PANTHER); IPR001164 (PROSITE_PROFILES); IPR000008 (PROSITE_PROFILES); cd04038 (CDD); SSF49562 (SUPERFAMILY); IPR037278 (SUPERFAMILY)
TRINITY_DN50910_c0_g1_i1_alb	TRINITY_DN51098_c0_g1_i1_sta	0.0283723	0.000567446	50	probable acetyltransferase NATA1-like	294	20	6.01611e-14	85.35	P:GO:0006591; C:GO:0009507; F:GO:0016740	P:ornithine metabolic process; C:chloroplast; F:transferase activity			mobidb-lite (MOBIDB_LITE)
TRINITY_DN26815_c0_g1_i2_alb	TRINITY_DN26502_c0_g2_i19_sta	0.00351183	0.00318584	1.10233	probable 3-deoxy-D-manno-octulosonic acid transferase, mitochondrial isoform X1	1659	20	0	83	F:GO:0016740	F:transferase activity			G3DSA:3.40.50.2000 (GENE3D); IPR007507 (PFAM); IPR038107 (G3DSA:3.40.50.GENE3D); PTHR42755 (PANTHER)
TRINITY_DN26815_c0_g1_i5_alb	TRINITY_DN26502_c0_g2_i16_sta	0.00355799	0.00322601	1.10291	probable 3-deoxy-D-manno-octulosonic acid transferase, mitochondrial isoform X1	1644	20	0	81.7	F:GO:0016740	F:transferase activity			IPR007507 (PFAM); G3DSA:3.40.50.2000 (GENE3D); IPR038107 (G3DSA:3.40.50.GENE3D); PTHR42755 (PANTHER)
TRINITY_DN27997_c3_g2_i2_alb	TRINITY_DN18024_c0_g1_i1_sta	0.00387983	784294	49.4691	probable 3-beta-hydroxysteroid-Delta(8),Delta(7)-isomerase	898	20	1.68343e-135	89.4	F:GO:0000247; C:GO:0005886; C:GO:0016021; P:GO:0016125; F:GO:0047750	F:C-8 sterol isomerase activity; C:plasma membrane; C:integral component of membrane; P:sterol metabolic process; F:cholestenol delta-isomerase activity	EC:5.3.3.5	Cholestenol Delta-isomerase	IPR007905 (PFAM); PTHR14207:SF0 (PANTHER); IPR007905 (PANTHER); IPR033118 (PROSITE_PROFILES)
TRINITY_DN19916_c0_g1_i2_alb	TRINITY_DN25498_c0_g1_i1_sta	0.054245	0.048486	1.11878	probable 2-oxoglutarate-dependent dioxygenase ANS	1354	20	0	85.1	F:GO:0046872; F:GO:0051213; P:GO:0055114	F:metal ion binding; F:dioxygenase activity; P:oxidation-reduction process			IPR005123 (PFAM); IPR026992 (PFAM); IPR027443 (G3DSA:2.60.120.GENE3D); PTHR10209:SF226 (PANTHER); PTHR10209 (PANTHER); IPR005123 (PROSITE_PROFILES); SSF51197 (SUPERFAMILY)
TRINITY_DN25652_c0_g1_i13_alb	TRINITY_DN26835_c8_g1_i1_sta	0.0075133	0.000150266	50	preprotein translocase subunit SCY2, chloroplastic	1016	20	5.65023e-08	98.35	C:GO:0009526; P:GO:0009658; P:GO:0010027; P:GO:0015031; C:GO:0016021; P:GO:0072598	C:plastid envelope; P:chloroplast organization; P:thylakoid membrane organization; P:protein transport; C:integral component of membrane; P:protein localization to chloroplast			no IPS match
TRINITY_DN32399_c0_g1_i1_alb	TRINITY_DN27348_c5_g1_i1_sta	0.00476733	953466	50	premnaspirodiene oxygenase-like	780	20	9.47948e-75	56.7	F:GO:0004497; F:GO:0005506; C:GO:0016021; F:GO:0016705; F:GO:0020037; P:GO:0055114	F:monooxygenase activity; F:iron ion binding; C:integral component of membrane; F:oxidoreductase activity, acting on paired donors, with incorporation or reduction of molecular oxygen; F:heme binding; P:oxidation-reduction process			IPR001128 (PFAM); IPR036396 (G3DSA:1.10.630.GENE3D); PTHR24298:SF57 (PANTHER); PTHR24298 (PANTHER); IPR036396 (SUPERFAMILY)
TRINITY_DN26400_c0_g1_i2_alb	TRINITY_DN25794_c1_g1_i1_sta	0.0144265	0.00028853	50	PREDICTED: uncharacterized protein LOC109230180	1321	20	8.037e-99	77.1	F:GO:0003677	F:DNA binding			IPR007021 (PFAM); PTHR32166 (PANTHER); PTHR32166:SF22 (PANTHER); IPR012337 (SUPERFAMILY)
TRINITY_DN19061_c0_g1_i3_alb	TRINITY_DN15134_c0_g1_i2_sta	0.00419377	991606	42.2927	PREDICTED: uncharacterized protein LOC105055189	1499	20	2.29543e-165	92.3					IPR008479 (PFAM); mobidb-lite (MOBIDB_LITE); PTHR33598:SF4 (PANTHER); PTHR33598 (PANTHER)
TRINITY_DN42047_c0_g1_i1_alb	TRINITY_DN57079_c0_g1_i1_sta	0.00529844	0.000105969	50	PREDICTED: uncharacterized protein LOC105039210	381	20	3.46421e-13	74.15					PTHR34563 (PANTHER)
TRINITY_DN57124_c0_g1_i1_alb	TRINITY_DN34836_c0_g1_i1_sta	0.00482974	965947	50	PREDICTED: uncharacterized protein LOC104442910	477	20	1.47868e-11	69.95					mobidb-lite (MOBIDB_LITE); PTHR35687 (PANTHER)
TRINITY_DN28611_c1_g1_i1_alb	TRINITY_DN23682_c1_g1_i1_sta	0.00511847	0.000102369	50	PREDICTED: uncharacterized protein LOC103970547	273	1	2.79844e-05	64					mobidb-lite (MOBIDB_LITE)
TRINITY_DN7853_c0_g1_i1_alb	TRINITY_DN24334_c1_g1_i1_sta	0.00922024	0.000196247	46.9828	PREDICTED: uncharacterized protein LOC103968751	443	20	3.26796e-12	89.85	C:GO:0016021	C:integral component of membrane			mobidb-lite (MOBIDB_LITE)
TRINITY_DN21210_c0_g1_i3_alb	TRINITY_DN27542_c3_g1_i1_sta	0.00441625	8.8325e-05	50	PREDICTED: uncharacterized protein LOC103702970	1349	5	9.1954e-05	60.2					no IPS match
TRINITY_DN28857_c3_g1_i1_alb	TRINITY_DN27431_c4_g1_i1_sta	0.0080774	0.000161548	50	PREDICTED: uncharacterized protein LOC103700681, partial	400	1	0.000798807	65					no IPS match
TRINITY_DN35621_c0_g1_i1_alb	TRINITY_DN53086_c0_g1_i1_sta	0.107371	0.103088	1.04155	predicted protein	213	20	1.68569e-21	71.5	F:GO:0005488; C:GO:0016020	F:binding; C:membrane			mobidb-lite (MOBIDB_LITE)
TRINITY_DN25086_c0_g1_i3_alb	TRINITY_DN25774_c0_g1_i12_sta	0.0404388	0.0387673	1.04312	predicted protein	1392	20	1.83123e-165	89.6	F:GO:0008168; C:GO:0009507; P:GO:0032259	F:methyltransferase activity; C:chloroplast; P:methylation			IPR013216 (PFAM); G3DSA:3.40.50.150 (GENE3D); PTHR43036:SF1 (PANTHER); PTHR43036 (PANTHER); IPR029063 (SUPERFAMILY)
TRINITY_DN28683_c0_g1_i10_alb	TRINITY_DN27496_c2_g5_i16_sta	0.00993437	0.00942422	1.05413	predicted protein	1940	20	2.64686e-162	83.15	F:GO:0071949	F:FAD binding			PR00420 (PRINTS); IPR002938 (PFAM); IPR036188 (G3DSA:3.50.50.GENE3D); PTHR13789 (PANTHER); PTHR13789:SF224 (PANTHER); IPR036188 (SUPERFAMILY)
TRINITY_DN14544_c1_g1_i2_alb	TRINITY_DN14515_c0_g2_i1_sta	0.311652	0.294404	1.05859	predicted protein	414	20	5.40393e-65	78.5	P:GO:0009416; C:GO:0009522; C:GO:0009523; C:GO:0009535; P:GO:0009768; C:GO:0016021; F:GO:0016168; P:GO:0018298; F:GO:0031409	P:response to light stimulus; C:photosystem I; C:photosystem II; C:chloroplast thylakoid membrane; P:photosynthesis, light harvesting in photosystem I; C:integral component of membrane; F:chlorophyll binding; P:protein-chromophore linkage; F:pigment binding			no IPS match
TRINITY_DN28833_c1_g1_i1_alb	TRINITY_DN27659_c9_g7_i6_sta	0.0467489	0.0431876	1.08246	predicted protein	1187	20	7.20121e-91	85.05	C:GO:0009535	C:chloroplast thylakoid membrane			G3DSA:1.20.120.290 (GENE3D); PTHR36014 (PANTHER)
TRINITY_DN13206_c0_g1_i1_alb	TRINITY_DN27690_c3_g2_i3_sta	0.0499914	0.0422306	1.18377	predicted protein	1164	20	5.93421e-77	93.2	C:GO:0009570	C:chloroplast stroma			PTHR36081 (PANTHER); cd00293 (CDD); SSF52402 (SUPERFAMILY)
TRINITY_DN34911_c0_g1_i1_alb	TRINITY_DN6048_c0_g2_i1_sta	0.46906	0.377909	1.2412	predicted protein	217	20	8.15722e-37	79.9	P:GO:0008152; F:GO:0016846	P:metabolic process; F:carbon-sulfur lyase activity			G3DSA:3.90.1590.10 (GENE3D); IPR006913 (PFAM); PTHR33337 (PANTHER); IPR011057 (SUPERFAMILY)
TRINITY_DN20004_c0_g1_i1_alb	TRINITY_DN18213_c0_g1_i1_sta	0.0125859	0.00982524	1.28098	predicted protein	676	20	3.65577e-35	69.3	F:GO:0016740	F:transferase activity			mobidb-lite (MOBIDB_LITE); PTHR33386:SF4 (PANTHER); PTHR33386 (PANTHER)
TRINITY_DN27377_c9_g1_i2_alb	TRINITY_DN27696_c2_g2_i7_sta	0.00646986	0.0049685	1.30218	predicted protein	993	20	2.22398e-109	80.15	C:GO:0016021	C:integral component of membrane			mobidb-lite (MOBIDB_LITE); PTHR35508 (PANTHER)
TRINITY_DN45354_c0_g1_i1_alb	TRINITY_DN13922_c0_g1_i1_sta	0.682023	0.497534	1.37081	predicted protein	211	20	2.09939e-28	79.7	P:GO:0006950	P:response to stress			IPR038399 (G3DSA:1.20.58.GENE3D); IPR007250 (PIRSF); IPR007250 (PFAM); mobidb-lite (MOBIDB_LITE); IPR007250 (PANTHER)
TRINITY_DN41605_c0_g1_i1_alb	TRINITY_DN52414_c0_g1_i1_sta	0.0123958	0.00842348	1.47158	predicted protein	394	14	1.70308e-22	55.86	C:GO:0016020; C:GO:0016021	C:membrane; C:integral component of membrane			no IPS match
TRINITY_DN37399_c0_g1_i1_alb	TRINITY_DN15990_c0_g2_i1_sta	0.290436	0.190796	1.52223	predicted protein	239	20	6.5173e-16	83.85	C:GO:0005840	C:ribosome			IPR012988 (PFAM); mobidb-lite (MOBIDB_LITE); PTHR11524:SF16 (PANTHER); PTHR11524 (PANTHER)
TRINITY_DN23166_c0_g2_i1_alb	TRINITY_DN14123_c0_g1_i1_sta	0.48358	0.266257	1.81621	predicted protein	646	19	7.14614e-40	74.37					mobidb-lite (MOBIDB_LITE)
TRINITY_DN27251_c1_g1_i2_alb	TRINITY_DN26443_c5_g1_i4_sta	0.00552703	0.00253876	2.17706	predicted protein	1929	20	0	90	C:GO:0005777; C:GO:0016021	C:peroxisome; C:integral component of membrane			IPR031926 (PFAM); mobidb-lite (MOBIDB_LITE); PTHR12459:SF14 (PANTHER); IPR026749 (PANTHER)
TRINITY_DN13668_c0_g1_i1_alb	TRINITY_DN17230_c0_g2_i1_sta	0.218787	0.0860572	2.54234	predicted protein	248	20	6.73824e-49	93.3	P:GO:0002181; F:GO:0003723; F:GO:0003735; C:GO:0022625	P:cytoplasmic translation; F:RNA binding; F:structural constituent of ribosome; C:cytosolic large ribosomal subunit			IPR029064 (G3DSA:3.30.1330.GENE3D); IPR004038 (PFAM); PTHR11449 (PANTHER); IPR029064 (SUPERFAMILY)
TRINITY_DN16268_c0_g2_i1_alb	TRINITY_DN6807_c0_g3_i1_sta	0.0116955	0.0033922	3.44776	predicted protein	1046	20	4.11576e-176	64.95					PTHR34454 (PANTHER); PTHR34454:SF1 (PANTHER)
TRINITY_DN17073_c0_g2_i1_alb	TRINITY_DN16599_c0_g2_i1_sta	0.00191755	472398	40.5919	predicted protein	982	20	1.04603e-105	79	F:GO:0003677; C:GO:0005634; F:GO:0008270; P:GO:0009658; P:GO:0045893	F:DNA binding; C:nucleus; F:zinc ion binding; P:chloroplast organization; P:positive regulation of transcription, DNA-templated			IPR008013 (PFAM); mobidb-lite (MOBIDB_LITE); PTHR36771 (PANTHER)
TRINITY_DN15497_c0_g1_i1_alb	TRINITY_DN53538_c0_g1_i1_sta	0.00433204	985717	43.9481	predicted protein	867	20	1.37535e-85	57.95					mobidb-lite (MOBIDB_LITE); PTHR36373 (PANTHER)
TRINITY_DN57101_c0_g1_i1_alb	TRINITY_DN39960_c0_g1_i1_sta	0.00359663	742454	48.4425	predicted protein	1036	20	1.149e-49	61.95					mobidb-lite (MOBIDB_LITE)
TRINITY_DN24978_c1_g1_i8_alb	TRINITY_DN26136_c0_g1_i3_sta	0.00281647	578787	48.6617	predicted protein	639	20	6.68694e-45	74.95					IPR018790 (PFAM); PTHR34123 (PANTHER); PTHR34123:SF3 (PANTHER)
TRINITY_DN27479_c2_g1_i1_alb	TRINITY_DN15066_c0_g1_i1_sta	0.00267441	546992	48.893	predicted protein	1182	20	2.31567e-85	72.55	C:GO:0005623; P:GO:0006996; F:GO:0009055; F:GO:0015035; P:GO:0022900; P:GO:0045454	C:cell; P:organelle organization; F:electron transfer activity; F:protein disulfide oxidoreductase activity; P:electron transport chain; P:cell redox homeostasis			IPR002109 (PFAM); G3DSA:3.40.30.10 (GENE3D); mobidb-lite (MOBIDB_LITE); PTHR10168 (PANTHER); PTHR10168:SF196 (PANTHER); IPR002109 (PROSITE_PROFILES); IPR036249 (SUPERFAMILY)
TRINITY_DN23386_c0_g1_i1_alb	TRINITY_DN3236_c1_g1_i1_sta	0.00509568	0.000103223	49.3659	predicted protein	1333	20	9.11937e-149	74.9					IPR001623 (PRINTS); IPR001623 (PFAM); IPR036869 (G3DSA:1.10.287.GENE3D); PTHR45376 (PANTHER); IPR001623 (PROSITE_PROFILES); IPR001623 (CDD); IPR036869 (SUPERFAMILY)
TRINITY_DN16604_c1_g1_i1_alb	TRINITY_DN19431_c1_g1_i1_sta	0.00370592	743043	49.8749	predicted protein	735	20	7.61796e-14	78.05					mobidb-lite (MOBIDB_LITE); mobidb-lite (MOBIDB_LITE); PTHR35995 (PANTHER)
TRINITY_DN55782_c0_g1_i1_alb	TRINITY_DN13455_c0_g1_i1_sta	0.00974099	0.000195244	49.8913	predicted protein	499	20	1.90489e-32	72.4					mobidb-lite (MOBIDB_LITE); mobidb-lite (MOBIDB_LITE); PTHR36484 (PANTHER)
TRINITY_DN56863_c0_g1_i1_alb	TRINITY_DN21141_c0_g1_i1_sta	0.00427035	854827	49.9557	predicted protein	553	20	8.90047e-84	62.6					mobidb-lite (MOBIDB_LITE)
TRINITY_DN25807_c1_g1_i5_alb	TRINITY_DN26356_c1_g2_i2_sta	0.00396879	793955	49.9876	predicted protein	819	20	2.34649e-77	77.5	C:GO:0016021	C:integral component of membrane			no IPS match
TRINITY_DN10244_c1_g1_i1_alb	TRINITY_DN26495_c2_g1_i1_sta	0.00173468	346936	50	predicted protein	750	20	2.51214e-58	64.15	C:GO:0016020	C:membrane			no IPS match
TRINITY_DN14793_c0_g1_i1_alb	TRINITY_DN44093_c0_g1_i1_sta	0.00751359	0.000150272	50	predicted protein	526	20	2.69043e-31	71	C:GO:0016020	C:membrane			no IPS match
TRINITY_DN14796_c0_g1_i1_alb	TRINITY_DN61894_c0_g1_i1_sta	0.0142638	0.000285277	50	predicted protein	242	20	1.05245e-27	90.75	P:GO:0002181; F:GO:0003735; C:GO:0022627	P:cytoplasmic translation; F:structural constituent of ribosome; C:cytosolic small ribosomal subunit			mobidb-lite (MOBIDB_LITE); PTHR11830:SF14 (PANTHER); PTHR11830 (PANTHER)
TRINITY_DN19181_c0_g1_i1_alb	TRINITY_DN53170_c0_g1_i1_sta	0.00903039	0.000180608	50	predicted protein	713	20	2.57787e-52	91.65	C:GO:0016021	C:integral component of membrane			PTHR35691 (PANTHER)
TRINITY_DN21038_c0_g1_i1_alb	TRINITY_DN51684_c0_g2_i1_sta	0.0033094	6.6188e-05	50	predicted protein	1256	20	0	75.7	C:GO:0016021	C:integral component of membrane			mobidb-lite (MOBIDB_LITE); mobidb-lite (MOBIDB_LITE)
TRINITY_DN24922_c5_g1_i1_alb	TRINITY_DN25123_c3_g1_i1_sta	0.0138754	0.000277508	50	predicted protein	909	20	8.75515e-26	87.75					mobidb-lite (MOBIDB_LITE)
TRINITY_DN25146_c0_g1_i3_alb	TRINITY_DN18034_c0_g1_i8_sta	0.00354915	7.0983e-05	50	predicted protein	1437	20	0	81.8	F:GO:0016787	F:hydrolase activity			IPR029052 (G3DSA:3.60.21.GENE3D); IPR004843 (PFAM); PTHR36492:SF2 (PANTHER); PTHR36492 (PANTHER); cd00838 (CDD); SSF56300 (SUPERFAMILY)
TRINITY_DN27683_c3_g1_i4_alb	TRINITY_DN27550_c12_g3_i2_sta	0.0202282	0.000404564	50	predicted protein	813	20	3.97175e-45	93.75					mobidb-lite (MOBIDB_LITE)
TRINITY_DN27716_c8_g1_i2_alb	TRINITY_DN27464_c11_g2_i2_sta	0.01049	0.000209799	50	predicted protein	866	20	9.89702e-65	74.7					mobidb-lite (MOBIDB_LITE); mobidb-lite (MOBIDB_LITE); PTHR35770 (PANTHER)
TRINITY_DN27716_c8_g1_i3_alb	TRINITY_DN27464_c11_g2_i3_sta	0.00669707	0.000133941	50	predicted protein	1407	20	5.9182e-138	71.35					mobidb-lite (MOBIDB_LITE); PTHR35770 (PANTHER)
TRINITY_DN27946_c3_g1_i1_alb	TRINITY_DN27841_c2_g13_i2_sta	0.0012902	2.5804e-05	50	predicted protein	1228	20	0	80.55	F:GO:0048037	F:cofactor binding			IPR012349 (G3DSA:2.30.110.GENE3D); IPR037119 (G3DSA:3.20.180.GENE3D); PTHR37375 (PANTHER); SSF50475 (SUPERFAMILY)
TRINITY_DN5323_c0_g1_i1_alb	TRINITY_DN46729_c0_g1_i1_sta	0.0078901	0.000157802	50	predicted protein	359	20	4.5349e-56	75.1	C:GO:0005634; P:GO:0006260; P:GO:0010212; P:GO:0033314	C:nucleus; P:DNA replication; P:response to ionizing radiation; P:mitotic DNA replication checkpoint			mobidb-lite (MOBIDB_LITE)
TRINITY_DN15410_c0_g1_i1_alb	TRINITY_DN23016_c1_g1_i1_sta	0.00360393	720786	50	predicted protein	747	20	1.6257e-60	84.2					mobidb-lite (MOBIDB_LITE); PTHR36397 (PANTHER)
TRINITY_DN15410_c0_g1_i2_alb	TRINITY_DN23016_c1_g1_i2_sta	0.003813	762601	50	predicted protein	587	20	1.39358e-56	95.6	C:GO:0016021	C:integral component of membrane			mobidb-lite (MOBIDB_LITE); PTHR36397 (PANTHER)
TRINITY_DN17504_c0_g1_i1_alb	TRINITY_DN7614_c0_g1_i1_sta	0.00182254	364508	50	predicted protein	1223	20	1.99595e-124	69.8					IPR019320 (PFAM); mobidb-lite (MOBIDB_LITE); mobidb-lite (MOBIDB_LITE); IPR019320 (PANTHER)
TRINITY_DN25891_c1_g1_i1_alb	TRINITY_DN27012_c0_g1_i1_sta	0.00132751	265502	50	predicted protein	1401	20	0	75.95					IPR008547 (PFAM); IPR029058 (G3DSA:3.40.50.GENE3D); IPR008547 (PANTHER); PTHR12265:SF13 (PANTHER); IPR029058 (SUPERFAMILY)
TRINITY_DN28120_c0_g1_i7_alb	TRINITY_DN27163_c1_g3_i5_sta	0.00174637	349275	50	predicted protein	1212	20	1.41122e-114	63.75	C:GO:0016020; C:GO:0016021	C:membrane; C:integral component of membrane			PTHR34786 (PANTHER)
TRINITY_DN31212_c0_g1_i1_alb	TRINITY_DN9537_c0_g1_i1_sta	0.00363634	727268	50	predicted protein	431	11	1.15947e-43	68.18	C:GO:0016020	C:membrane			mobidb-lite (MOBIDB_LITE); mobidb-lite (MOBIDB_LITE); PTHR31852 (PANTHER); PTHR31852:SF46 (PANTHER)
TRINITY_DN4439_c0_g1_i1_alb	TRINITY_DN22471_c4_g1_i1_sta	0.00393294	786587	50	predicted protein	1168	20	1.26807e-119	56.2	C:GO:0016020; C:GO:0016021	C:membrane; C:integral component of membrane			mobidb-lite (MOBIDB_LITE); PTHR35510 (PANTHER)
TRINITY_DN46984_c0_g1_i1_alb	TRINITY_DN64060_c0_g1_i1_sta	0.00330776	661552	50	predicted protein	749	20	4.55817e-108	90.2	F:GO:0008375; C:GO:0009506; C:GO:0016021	F:acetylglucosaminyltransferase activity; C:plasmodesma; C:integral component of membrane			mobidb-lite (MOBIDB_LITE)
TRINITY_DN55901_c0_g1_i1_alb	TRINITY_DN16936_c0_g1_i1_sta	0.0011392	227839	50	predicted protein	2134	20	0	80.25					PTHR37745 (PANTHER)
TRINITY_DN56963_c0_g1_i1_alb	TRINITY_DN64658_c0_g1_i1_sta	0.00992191	0.000199776	49.6651	pre-mRNA-splicing factor cwf23	249	18	1.81833e-44	58.94	F:GO:0016787	F:hydrolase activity			no IPS match
TRINITY_DN19986_c0_g1_i1_alb	TRINITY_DN13632_c0_g1_i1_sta	0.00113655	229584	49.5047	pre-mRNA-splicing factor CWC25 homolog	1904	20	0	86.3					IPR022209 (PFAM); IPR019339 (PFAM); mobidb-lite (MOBIDB_LITE); mobidb-lite (MOBIDB_LITE); PTHR16196 (PANTHER)
TRINITY_DN28264_c0_g1_i3_alb	TRINITY_DN20925_c0_g1_i3_sta	0.00348717	0.0023271	1.4985	Pre-mRNA-processing protein 40C	3762	20	0	86.3	F:GO:0005515	F:protein binding			IPR036517 (G3DSA:1.10.10.GENE3D); IPR036517 (G3DSA:1.10.10.GENE3D); G3DSA:2.20.70.10 (GENE3D); IPR036517 (G3DSA:1.10.10.GENE3D); IPR032835 (PFAM); IPR036517 (G3DSA:1.10.10.GENE3D); IPR002713 (PFAM); mobidb-lite (MOBIDB_LITE); mobidb-lite (MOBIDB_LITE); mobidb-lite (MOBIDB_LITE); mobidb-lite (MOBIDB_LITE); PTHR15377 (PANTHER); PTHR15377:SF3 (PANTHER); IPR002713 (PROSITE_PROFILES); IPR002713 (PROSI…
TRINITY_DN24681_c0_g1_i1_alb	TRINITY_DN62607_c0_g1_i1_sta	0.00921594	0.000184319	50	PRA1 family protein E-like	755	20	5.17562e-52	74.75	C:GO:0016021	C:integral component of membrane			IPR004895 (PFAM); PTHR19317 (PANTHER); PTHR19317:SF16 (PANTHER)
[truncated: 3,184 more rows]
