# Supplementary material for: Speciation with gene flow between two Neotropical sympatric species (Pitcairnia spp.: Bromeliaceae)
Source: Ecol Evol. 2022 Apr 29;12(5):e8834. doi: 10.1002/ece3.8834 (PMC9055293; doi:10.1002/ece3.8834)
Supplement: Supplementary file 6 — Appendix S2 [file ECE3-12-e8834-s003.xlsx]

## Sheet: Página1
Tavares et al. Speciation with gene flow between two Neotropical sympatric species (Pitcairnia spp: Bromeliaceae) Appendix 2: Genetic differentiation index (FST) between species of each locus of dataset Stringent II.
Locus_id (RAD sequences)	FST
locus_3	0.00826446
locus_6	0.00414041
locus_9	0.169811
locus_10	6.67869e-17
locus_17	1
locus_22	1
locus_24	0.158422
locus_27	0.0909091
locus_28	7.28584e-17
locus_32	0.113636
locus_35	0.890717
locus_37	7.28584e-17
locus_40	-0.0373281
locus_42	1
locus_47	0.113636
locus_51	7.28584e-17
locus_53	0.659091
locus_56	0.51049
locus_57	0.469697
locus_58	7.28584e-17
locus_59	0.909434
locus_60	0.822727
locus_61	1
locus_64	0.0909091
locus_65	1
locus_73	0.44007
locus_78	0.713698
locus_81	0.043802
locus_82	0.0454545
locus_85	1
locus_87	0.0271196
locus_90	1
locus_91	0.576402
locus_93	0.378788
locus_94	0.477215
locus_96	1
locus_98	0.318182
locus_102	0.0909091
locus_103	0.913223
locus_106	0.87013
locus_112	0.909091
locus_116	0.20017
locus_121	0.0454545
locus_124	0.827273
locus_125	7.28584e-17
locus_126	0.5
locus_127	0.517483
locus_128	1
locus_133	7.28584e-17
locus_140	0.477273
locus_145	0.28465
locus_146	0.68984
locus_148	0.237146
locus_151	0.25974
locus_153	0.477273
locus_158	0.618182
locus_165	0.760188
locus_166	1
locus_170	0.956522
locus_174	0.145455
locus_176	0.727273
locus_180	1
locus_181	0.0382775
locus_183	7.28584e-17
locus_186	-0.0909091
locus_195	0.663731
locus_198	0.284091
locus_200	0.0454545
locus_202	0.0436401
locus_203	0.87013
locus_212	0.956522
locus_213	7.28584e-17
locus_215	0.0454545
locus_217	0.949887
locus_218	0.956522
locus_220	0.909091
locus_223	7.28584e-17
locus_224	0.113636
locus_228	0.0454545
locus_241	7.28584e-17
locus_242	0.6
locus_252	0.306818
locus_253	0.390909
locus_254	0.0454545
locus_256	0.0454545
locus_261	0.6
locus_271	0.956522
locus_272	0.81372
locus_274	0.113636
locus_275	-0.0522244
locus_277	7.28584e-17
locus_282	0.865801
locus_283	-1.17094e-16
locus_288	0.909434
locus_289	0.956522
locus_298	7.28584e-17
locus_299	0.0606061
locus_301	0.95446
locus_305	7.28584e-17
locus_306	0.6
locus_310	0.653409
locus_316	0.306818
locus_317	0.136364
locus_349	7.28584e-17
locus_354	0.212121
locus_358	0.908956
locus_364	0.190544
locus_366	0.954623
locus_372	0.636721
locus_377	7.28584e-17
locus_386	7.28584e-17
locus_395	0.295455
locus_396	1
locus_398	7.28584e-17
locus_400	0.246753
locus_403	-1.17094e-16
locus_410	0.779904
locus_412	7.28584e-17
locus_413	1
locus_418	0.695187
locus_425	0.647727
locus_426	0.353535
locus_428	0.0524836
locus_429	0.531587
locus_431	0.257874
locus_432	-1.17094e-16
locus_433	-0.0181818
locus_437	-1.17094e-16
locus_441	-0.026738
locus_443	-0.00763359
locus_444	0.166496
locus_445	0.353535
locus_450	0.0719132
locus_453	0.107383
locus_454	1
locus_468	0.956522
locus_471	0.343434
locus_474	1
locus_475	7.28584e-17
locus_476	0.727273
locus_478	7.28584e-17
locus_484	7.28584e-17
locus_487	0.235253
locus_488	0.0454545
locus_496	0.956522
locus_497	0.0606061
locus_498	0.212121
locus_499	1
locus_502	-1.17094e-16
locus_503	0.524476
locus_506	1
locus_507	0.0909091
locus_508	7.28584e-17
locus_521	7.28584e-17
locus_524	0.727273
locus_526	0.718634
locus_532	0.723571
locus_535	0.524476
locus_541	7.28584e-17
locus_544	7.28584e-17
locus_545	0.465021
locus_552	-0.0340909
locus_555	7.28584e-17
locus_556	0.0355731
locus_557	1
locus_558	1
locus_567	7.28584e-17
locus_572	7.28584e-17
locus_574	7.28584e-17
locus_576	0.0454545
locus_583	0.436829
locus_586	1
locus_595	0.68984
locus_597	-1.17094e-16
locus_599	7.28584e-17
locus_600	0.136364
locus_605	0.779904
locus_615	0.784689
locus_617	7.28584e-17
locus_622	0.904382
locus_628	0.484848
locus_630	0.477273
locus_637	7.28584e-17
locus_644	1
locus_649	0.737374
locus_651	7.28584e-17
locus_653	7.28584e-17
locus_656	0.333333
locus_662	-1.17094e-16
locus_671	0.0454545
locus_672	-1.17094e-16
locus_678	7.28584e-17
locus_679	1
locus_686	0.212121
locus_691	7.28584e-17
locus_697	1
locus_708	7.28584e-17
locus_709	0.684492
locus_714	-1.17094e-16
locus_727	1
locus_782	7.28584e-17
locus_790	1
locus_796	0.218139
locus_802	7.28584e-17
locus_803	7.28584e-17
locus_804	-nan
locus_806	0.779904
locus_808	0.0702341
locus_809	0.956522
locus_810	7.28584e-17
locus_813	0.954623
locus_815	7.28584e-17
locus_817	0.00414041
locus_818	0.905131
locus_828	-0.00568182
locus_835	7.28584e-17
locus_836	1
locus_838	0.827273
locus_843	0.737374
locus_849	7.28584e-17
locus_851	-0.00763359
locus_854	0.956522
locus_855	7.28584e-17
locus_858	-1.17094e-16
locus_873	1
locus_875	7.28584e-17
locus_876	0.386364
locus_877	0.0909091
locus_882	-1.17094e-16
locus_884	0.904382
locus_890	0.438017
locus_892	0.0606061
locus_894	0.0454545
locus_900	1
locus_901	0.558442
locus_902	7.28584e-17
locus_910	0.00826446
locus_912	0.246753
locus_917	0.627227
locus_924	0.564935
locus_931	7.28584e-17
locus_932	-0.0413223
locus_938	7.28584e-17
locus_941	-1.17094e-16
locus_942	0.913223
locus_946	0.732323
locus_951	-1.17094e-16
locus_956	7.28584e-17
locus_957	0.163636
locus_959	0.295455
locus_962	-1.17094e-16
locus_964	0.865801
locus_971	-1.17094e-16
locus_974	0.244521
locus_981	0.480832
locus_983	0.136364
locus_984	-1.17094e-16
locus_1000	7.28584e-17
locus_1001	1
locus_1003	0.493976
locus_1007	0.429752
locus_1010	1
locus_1016	0.0909091
locus_1019	1
locus_1022	0.421488
locus_1026	0.477273
locus_1032	0.909434
locus_1036	0.913223
locus_1049	0.469697
locus_1056	0.53775
locus_1057	0.381818
locus_1060	-1.17094e-16
locus_1061	0.429752
locus_1064	0.956522
locus_1065	0.525424
locus_1067	0.576402
locus_1068	0.956522
locus_1072	-0.0227273
locus_1074	7.28584e-17
locus_1080	0.0909091
locus_1082	0.0454545
locus_1085	0.0909091
locus_1086	0.134842
locus_1087	-0.00380984
locus_1088	0.163636
locus_1092	0.333333
locus_1093	0.0454545
locus_1098	-1.17094e-16
locus_1099	7.28584e-17
locus_1104	7.28584e-17
locus_1106	1
locus_1107	0.952174
locus_1110	0.68984
locus_1146	-0.00380984
locus_1147	0.671216
locus_1151	-0.0950398
locus_1153	0.461341
locus_1155	0.00826446
locus_1165	0.454545
locus_1166	-0.0097381
locus_1167	0.333333
locus_1219	7.28584e-17
locus_1224	0.956522
locus_1225	-0.0748663
locus_1228	7.28584e-17
locus_1230	7.28584e-17
locus_1234	7.28584e-17
locus_1235	1
locus_1238	-1.17094e-16
locus_1240	0.00826446
locus_1247	7.28584e-17
locus_1252	0.0606061
locus_1257	1
locus_1263	0.0909091
locus_1264	7.28584e-17
locus_1265	-0.0950398
locus_1266	0.0454545
locus_1267	1
locus_1271	-1.17094e-16
locus_1273	0.477215
locus_1274	0.956522
locus_1276	-0.00997335
locus_1277	0.275708
locus_1282	1
locus_1293	0.0909091
locus_1295	7.28584e-17
locus_1299	0.284091
locus_1302	0.19697
locus_1304	0.118881
locus_1312	0.517483
locus_1319	0.0909091
locus_1320	-0.0161663
locus_1323	1
locus_1325	-0.062201
locus_1331	0.0454545
locus_1374	0.0909091
locus_1379	7.28584e-17
locus_1380	7.28584e-17
locus_1383	-0.0568182
locus_1392	0.244521
locus_1394	1
locus_1399	7.28584e-17
locus_1404	0.00826446
locus_1414	-1.17094e-16
locus_1417	-1.17094e-16
locus_1425	0.310811
locus_1426	7.28584e-17
locus_1430	7.28584e-17
locus_1435	1
locus_1436	0.732323
locus_1443	0.956522
locus_1446	7.28584e-17
locus_1448	0.0454545
locus_1452	0.0909091
locus_1453	-1.17094e-16
locus_1454	-1.17094e-16
locus_1458	0.822727
locus_1461	-0.0434783
locus_1464	0.87013
locus_1471	0.304539
locus_1476	-0.0568182
locus_1478	0.477273
locus_1484	0.186603
locus_1486	0.862563
locus_1493	0.558442
locus_1495	0.0454545
locus_1497	-0.00380984
locus_1498	1
locus_1499	0.147356
locus_1501	-1.17094e-16
locus_1505	-0.0161663
locus_1513	0.517483
locus_1516	0.647727
locus_1521	0.19697
locus_1526	1
locus_1530	0.827273
locus_1531	7.28584e-17
locus_1537	0.00826446
locus_1538	0.626136
locus_1541	-1.43115e-17
locus_1548	-0.00763359
locus_1550	0.221458
locus_1551	0.0524836
locus_1553	0.163636
locus_1563	-1.17094e-16
locus_1564	0.272727
locus_1565	0.0599407
locus_1567	7.28584e-17
locus_1571	0.956522
locus_1575	0.227273
locus_1579	6.67869e-17
locus_1582	0.956522
locus_1590	-1.17094e-16
locus_1592	0.700535
locus_1602	1
locus_1604	0.323232
locus_1608	0.136364
locus_1613	0.956522
locus_1614	0.343434
locus_1618	0.89876
locus_1621	0.913223
locus_1624	7.28584e-17
locus_1627	1
locus_1633	0.212121
locus_1634	-0.0909091
locus_1638	0.0909091
locus_1641	0.246753
locus_1648	7.28584e-17
locus_1649	7.28584e-17
locus_1652	0.865801
locus_1654	-0.0353535
locus_1666	0.136364
locus_1667	0.956522
locus_1673	0.0277778
locus_1674	0.0454545
locus_1675	0.295455
locus_1676	0.429752
locus_1678	0.0454545
locus_1679	7.28584e-17
locus_1680	1
locus_1685	1
locus_1687	0.647727
locus_1698	0.0909091
locus_1703	-1.17094e-16
locus_1705	0.0454545
locus_1706	7.28584e-17
locus_1710	0.270455
locus_1715	7.28584e-17
locus_1719	1
locus_1723	7.28584e-17
locus_1724	-0.0909091
locus_1726	0.956522
locus_1728	0.446281
locus_1735	7.28584e-17
locus_1739	0.0557801
locus_1747	0.956522
locus_1748	7.28584e-17
locus_1750	0.302534
locus_1751	0.606061
locus_1772	0.212121
locus_1776	-0.0909091
locus_1779	7.28584e-17
locus_1782	-0.0128724
locus_1783	7.28584e-17
locus_1790	0.25974
locus_1794	0.0909091
locus_1803	0.913223
locus_1807	0.956522
locus_1809	0.318182
locus_1812	0.956522
locus_1815	7.28584e-17
locus_1818	0.0454545
locus_1825	7.28584e-17
locus_1828	7.28584e-17
locus_1841	0.68984
locus_1887	-nan
locus_1889	0.00414041
locus_1899	0.306818
locus_1900	0.0909091
locus_1904	0.0909091
locus_1906	0.0294627
locus_1907	0.113636
locus_1909	7.28584e-17
locus_1916	-1.17094e-16
locus_1920	0.136364
locus_1923	1
locus_1933	0.181818
locus_1934	0.68984
locus_1936	1
locus_1941	1
locus_1942	-0.00763359
locus_1944	7.28584e-17
locus_1946	1
locus_1949	1
locus_1953	7.28584e-17
locus_1961	7.28584e-17
locus_1963	0.90567
locus_1967	0.956522
locus_1973	0.913223
locus_1978	-0.0792453
locus_1982	-1.17094e-16
locus_1984	0.0454545
locus_1993	0.113636
locus_1994	-1.17094e-16
locus_1996	7.28584e-17
locus_2000	0.913223
locus_2001	0.390567
locus_2002	0.503497
locus_2003	7.28584e-17
locus_2007	0.822727
locus_2008	0.827273
locus_2011	0.343434
locus_2013	0.421488
locus_2022	7.28584e-17
locus_2031	-0.0259067
locus_2037	7.28584e-17
locus_2040	0.517483
locus_2045	0.0909091
locus_2046	1
locus_2048	0.0454545
locus_2049	7.28584e-17
locus_2050	0.0454545
locus_2054	-0.00763359
locus_2077	7.28584e-17
locus_2079	1
locus_2083	7.28584e-17
locus_2089	0.539225
locus_2093	1
locus_2094	0.954623
locus_2096	0.377167
locus_2104	0.913223
locus_2110	7.28584e-17
locus_2116	0.213115
locus_2117	0.87013
locus_2126	7.28584e-17
locus_2130	7.28584e-17
locus_2136	1
locus_2140	0.287499
locus_2156	-0.0727273
locus_2165	0.0909091
locus_2171	0.43083
locus_2172	0.429752
locus_2178	0.909091
locus_2179	7.28584e-17
locus_2181	0.174058
locus_2182	7.28584e-17
locus_2188	1
locus_2205	7.28584e-17
locus_2209	0.87013
locus_2210	0.181818
locus_2214	0.25974
locus_2220	0.0909091
locus_2230	1
locus_2234	1
locus_2236	7.28584e-17
locus_2237	7.28584e-17
locus_2243	0.113636
locus_2246	-1.17094e-16
locus_2253	7.28584e-17
locus_2257	1
locus_2258	0.956522
locus_2272	-1.17094e-16
locus_2273	-1.17094e-16
locus_2280	0.909434
locus_2282	1
locus_2288	0.909434
locus_2294	0.531587
locus_2296	-1.17094e-16
locus_2297	0.372727
locus_2305	0.163636
locus_2340	1
locus_2342	7.28584e-17
locus_2345	0.00826446
locus_2346	0.478261
locus_2354	0.00414041
locus_2372	-1.17094e-16
locus_2383	1
locus_2386	0.134768
locus_2396	1
locus_2398	0.0454545
locus_2418	1
locus_2420	0.421488
locus_2426	7.28584e-17
locus_2430	7.28584e-17
locus_2442	-1.17094e-16
locus_2461	-1.17094e-16
locus_2467	0.87013
locus_2471	0.390909
locus_2472	7.28584e-17
locus_2481	7.28584e-17
locus_2483	0.857895
locus_2492	0.246753
locus_2495	0.0909091
locus_2504	7.28584e-17
locus_2508	0.737374
locus_2517	0.212121
locus_2524	7.28584e-17
locus_2534	0.865801
locus_2535	0.87013
locus_2536	0.609683
locus_2544	-1.17094e-16
locus_2545	0.158422
locus_2566	0.576402
locus_2567	-1.17094e-16
locus_2576	-1.17094e-16
locus_2591	-0.00805187
locus_2600	0.343434
locus_2617	0.0454545
locus_2619	0.956522
locus_2623	0.0454545
locus_2695	0.5
locus_2699	-0.00763359
locus_2702	0.00826446
locus_2706	-0.00763359
locus_2709	0.173336
locus_2712	0.390567
locus_2719	0.913223
locus_2724	0.295455
locus_2727	-0.00763359
locus_2738	0.0606061
locus_2742	-1.17094e-16
locus_2744	0.769592
locus_2748	0.212121
locus_2749	0.815937
locus_2750	0.76489
locus_2752	7.28584e-17
locus_2753	0.0909091
locus_2756	7.28584e-17
locus_2765	7.28584e-17
locus_2767	1
locus_2768	7.28584e-17
locus_2771	0.647727
locus_2772	0.113636
locus_2776	0.95446
locus_2777	-0.0568182
locus_2781	7.28584e-17
locus_2788	7.28584e-17
locus_2791	7.28584e-17
locus_2798	0.436364
locus_2800	1
locus_2804	7.28584e-17
locus_2807	0.295455
locus_2809	0.947772
locus_2811	7.28584e-17
locus_2813	0.956522
locus_2815	0.033557
locus_2816	0.762238
locus_2824	1
locus_2827	-1.17094e-16
locus_2833	0.429752
locus_2841	1
locus_2847	0.0606061
locus_2853	-0.0442308
locus_2854	0.606061
locus_2864	0.956522
locus_2871	7.28584e-17
locus_2872	0.00414041
locus_2875	0.381818
locus_2906	7.28584e-17
locus_2907	-0.0097381
locus_2909	-0.00763359
locus_2914	0.905131
locus_2917	-0.00763359
locus_2918	1
locus_2919	-0.0373281
locus_2920	0.434843
locus_2923	0.537426
locus_2925	1
locus_2930	0.333333
locus_2931	-1.17094e-16
locus_2932	0.442659
locus_2935	-1.17094e-16
locus_2939	0.0346275
locus_2944	1
locus_2946	-0.00763359
locus_2947	7.28584e-17
locus_2962	0.0454545
locus_2963	0.372727
locus_2964	-1.17094e-16
locus_2968	0.443988
locus_2974	7.28584e-17
locus_2979	0.0454545
locus_2986	1
locus_2989	7.28584e-17
locus_2990	7.28584e-17
locus_2993	0.325758
locus_3001	0.484848
locus_3006	0.956522
locus_3007	1
locus_3009	0.306818
locus_3012	7.28584e-17
locus_3017	0.558442
locus_3021	0.113636
locus_3025	-0.117094
locus_3028	0.732323
locus_3030	7.28584e-17
locus_3033	0.353535
locus_3037	-1.17094e-16
locus_3040	1
locus_3043	0.77512
locus_3044	0.956522
locus_3048	7.28584e-17
locus_3051	0.0606061
locus_3054	7.28584e-17
locus_3056	0.909434
locus_3065	0.113636
locus_3074	0.219793
locus_3078	0.0454545
locus_3082	0.0454545
locus_3083	0.454545
locus_3085	0.113636
locus_3088	0.0346275
locus_3089	0.695187
locus_3090	-0.0909091
locus_3101	0.465021
locus_3103	0.0190736
locus_3107	7.28584e-17
locus_3115	1
locus_3116	0.111111
locus_3118	0.113636
locus_3121	7.28584e-17
locus_3124	7.28584e-17
locus_3126	0.0909091
locus_3131	1
locus_3133	1
locus_3134	1
locus_3136	0.485051
locus_3152	0.00826446
locus_3153	-1.17094e-16
locus_3154	-0.0128724
locus_3156	0.163636
locus_3157	0.0909091
locus_3159	1
locus_3160	7.28584e-17
locus_3161	0.0844553
locus_3163	0.913223
locus_3164	1
locus_3169	0.429752
locus_3171	0.87013
locus_3180	0.00414041
locus_3183	0.904382
locus_3186	0
locus_3190	0.0454545
locus_3203	7.28584e-17
locus_3204	7.28584e-17
locus_3219	7.28584e-17
locus_3221	0.653409
locus_3222	0.956522
locus_3223	0.181818
locus_3228	1
locus_3233	0.779904
locus_3237	-1.17094e-16
locus_3243	1
locus_3254	7.28584e-17
locus_3255	7.28584e-17
locus_3259	7.28584e-17
locus_3267	0.811448
locus_3310	0.442659
locus_3313	0.95446
locus_3317	-0.00763359
locus_3321	-0.00380984
locus_3326	0.0909091
locus_3327	7.28584e-17
locus_3330	0.904382
locus_3335	0.0909091
locus_3336	1
locus_3340	0.295455
locus_3350	7.28584e-17
locus_3354	0.214286
locus_3364	0.0909091
locus_3367	0.145455
locus_3372	0.181818
locus_3374	-1.17094e-16
locus_3399	7.28584e-17
locus_3412	0.956522
locus_3413	0.136364
locus_3414	1
locus_3415	1
locus_3416	7.28584e-17
locus_3418	7.28584e-17
locus_3422	1
locus_3425	0.42522
locus_3427	0.87013
locus_3428	0.954623
locus_3429	-1.17094e-16
locus_3431	1
locus_3433	1
locus_3439	7.28584e-17
locus_3440	0.0454545
locus_3442	0.349467
locus_3444	1
locus_3453	7.28584e-17
locus_3455	7.28584e-17
locus_3459	1
locus_3464	0.956522
locus_3471	0.956522
locus_3483	0.956522
locus_3485	-1.17094e-16
locus_3486	0.564935
locus_3492	0.956522
locus_3495	0.0454545
locus_3498	0.822727
locus_3499	0.0909091
locus_3505	0.909091
locus_3519	0.012987
locus_3525	1
locus_3526	0.956522
locus_3527	-0.0681818
locus_3528	0.956522
locus_3536	0.113636
locus_3537	-0.0259067
locus_3539	0.181818
locus_3543	7.28584e-17
locus_3548	0.956522
locus_3552	-1.17094e-16
locus_3560	0.00826446
locus_3567	-1.17094e-16
locus_3577	0.913223
locus_3581	0.469697
locus_3584	7.28584e-17
locus_3586	0.642022
locus_3587	0.462121
locus_3592	0.181818
locus_3599	0.524461
locus_3601	0.477273
locus_3604	7.28584e-17
locus_3617	0.956522
locus_3621	0.136364
locus_3628	0.136364
locus_3632	7.28584e-17
locus_3653	0.272727
locus_3654	1
locus_3655	-0.00805187
locus_3658	0.700535
locus_3718	-0.00763359
locus_3726	0.0844553
locus_3729	1
locus_3733	-0.0568182
locus_3735	0.95255
locus_3737	7.28584e-17
locus_3738	7.28584e-17
locus_3741	0.667532
locus_3742	0.718634
locus_3744	1
locus_3747	7.28584e-17
locus_3749	0.4
locus_3753	0.113636
locus_3754	1
locus_3755	0.0526316
locus_3761	0.956522
locus_3763	0.0454545
locus_3770	0.372727
locus_3771	0.19697
locus_3776	0.647727
locus_3779	0.25974
locus_3789	7.28584e-17
locus_3792	0.551948
locus_3793	7.28584e-17
locus_3804	0.227273
locus_3809	7.28584e-17
locus_3813	7.28584e-17
locus_3818	0.0909091
locus_3819	0.0454545
locus_3821	-0.00380984
locus_3823	0.163636
locus_3827	0.181818
locus_3829	0.284091
locus_3831	0.913223
locus_3835	0.87013
locus_3838	1
locus_3840	7.28584e-17
locus_3844	0.0169164
locus_3845	0.648974
locus_3849	1
locus_3854	0.737374
locus_3856	1
locus_3857	1
locus_3866	0.956522
locus_3872	7.28584e-17
locus_3877	0.19697
locus_3880	0.0909091
locus_3884	7.28584e-17
locus_3888	0.19697
locus_3902	1
locus_3903	0.642045
locus_3908	0.482955
locus_3909	0.484848
locus_3914	0.295455
locus_3915	7.28584e-17
locus_3916	0.160932
locus_3923	0.246753
locus_3941	7.28584e-17
locus_3944	0.956522
locus_3945	1
locus_3947	0.558442
locus_3949	0.25974
locus_3952	0.742424
locus_3962	-1.17094e-16
locus_3964	-1.17094e-16
locus_3966	0.0909091
locus_3967	0.173336
locus_3968	0.555237
locus_3969	7.28584e-17
locus_3975	7.28584e-17
locus_3976	7.28584e-17
locus_3977	0.181818
locus_3987	-1.17094e-16
locus_4030	0.0819672
locus_4031	1
locus_4032	0.760188
locus_4033	-0.0161663
locus_4039	-0.0909091
locus_4068	-1.17094e-16
locus_4071	0.0909091
locus_4072	-0.0184933
locus_4073	0.956522
locus_4076	-0.0568182
locus_4087	-1.17094e-16
locus_4089	7.28584e-17
locus_4096	7.28584e-17
locus_4100	0.434578
locus_4111	0.0606061
locus_4119	0.776998
locus_4129	-1.17094e-16
locus_4130	1
locus_4134	0.381818
locus_4140	7.28584e-17
locus_4149	-1.17094e-16
locus_4153	0.68984
locus_4154	0.653409
locus_4157	0.306818
locus_4164	0.913223
locus_4166	0.381818
locus_4172	0.779904
locus_4173	-1.17094e-16
locus_4175	7.28584e-17
locus_4179	0.909434
locus_4183	0.210603
locus_4186	7.28584e-17
locus_4188	-1.17094e-16
locus_4193	-0.026738
locus_4199	0.956522
locus_4202	-1.17094e-16
locus_4203	0.0454545
locus_4213	0.323232
locus_4214	0.529674
locus_4215	-1.17094e-16
locus_4218	-0.00763359
locus_4223	-1.17094e-16
locus_4224	-0.0184933
locus_4225	7.28584e-17
locus_4239	0.956522
locus_4240	7.28584e-17
locus_4242	7.28584e-17
locus_4246	7.28584e-17
locus_4247	0.386364
locus_4270	0.87013
locus_4275	0.179772
locus_4290	0.0557801
locus_4295	0.956522
locus_4298	0.00556586
locus_4299	0.822727
locus_4300	-1.17094e-16
locus_4308	6.67869e-17
locus_4322	1
locus_4323	-1.17094e-16
locus_4329	0.0909091
locus_4337	0.113636
locus_4342	0.893016
locus_4364	7.28584e-17
locus_4366	-0.00380984
locus_4373	7.28584e-17
locus_4376	-1.17094e-16
locus_4379	7.28584e-17
locus_4380	0.0454545
locus_4385	0.492022
locus_4386	0.832394
locus_4390	-1.17094e-16
locus_4391	0.0434783
locus_4400	0.956522
locus_4403	7.28584e-17
locus_4406	0.260223
locus_4413	0.381818
locus_4418	0.551948
locus_4419	0.612121
locus_4420	-1.17094e-16
locus_4422	0.956522
locus_4434	0.569459
locus_4436	0.0454545
locus_4441	1
locus_4442	0.695187
locus_4451	-0.0195675
locus_4461	7.28584e-17
locus_4463	0.438017
locus_4465	0.284091
locus_4467	0.333333
locus_4473	0.418972
locus_4477	0.163636
locus_4481	0.956522
locus_4487	0.0402462
locus_4490	7.28584e-17
locus_4492	7.28584e-17
locus_4493	7.28584e-17
locus_4495	7.28584e-17
locus_4498	0.343434
locus_4502	7.28584e-17
locus_4505	-1.17094e-16
locus_4507	1
locus_4508	0.718634
locus_4518	0.219793
locus_4533	0.956522
locus_4621	7.28584e-17
locus_4623	0.956522
locus_4636	0.275441
locus_4703	-0.031941
locus_4706	0.405487
locus_4709	0.246753
locus_4713	7.28584e-17
locus_4719	7.28584e-17
locus_4721	0.612121
locus_4722	7.28584e-17
locus_4725	0.390909
locus_4727	0.0606061
locus_4732	0.564935
locus_4753	-1.17094e-16
locus_4760	0.262899
locus_4764	0.0454545
locus_4777	0.136364
locus_4778	0.429752
locus_4785	0.00826446
locus_4791	1
locus_4794	0.163636
locus_4795	0.181818
locus_4799	-1.17094e-16
locus_4802	0.17166
locus_4804	7.28584e-17
locus_4808	7.28584e-17
locus_4811	0.0606061
locus_4824	-0.00380984
locus_4825	0.0909091
locus_4827	0.381818
locus_4829	0.913223
locus_4832	1
locus_4836	0.913223
locus_4838	0.469697
locus_4845	1
locus_4846	0.530909
locus_4849	0.913223
locus_4855	0.0454545
locus_4863	7.28584e-17
locus_4867	0.306818
locus_4874	0.737374
locus_4876	0.51049
locus_4877	0.343814
locus_4878	-0.0909091
locus_4885	0.0454545
locus_4897	0.87013
locus_4900	0.163636
locus_4901	-0.0818713
locus_4907	1
locus_4908	0.68984
locus_4909	0.865801
locus_4910	0.335612
locus_4914	0.033557
locus_4919	7.28584e-17
locus_4921	-0.00380984
locus_4923	0.19697
locus_4926	0.246753
locus_4936	1
locus_4941	0.469697
locus_4961	0.769592
locus_4963	0.956522
locus_4970	0.272727
locus_4975	0.00826446
locus_4980	-1.17094e-16
locus_4983	1
locus_4986	0.0909091
locus_4987	0.732323
locus_4990	0.956522
locus_4992	0.141982
locus_4995	0.723571
locus_5001	0.822727
locus_5004	7.28584e-17
locus_5019	0.913223
locus_5023	-1.17094e-16
locus_5026	0.0909091
locus_5028	0.659091
locus_5035	0.4
locus_5037	7.28584e-17
locus_5040	0.51049
locus_5042	-0.00763359
locus_5050	0.827273
locus_5053	0.913223
locus_5056	0.87013
locus_5059	1
locus_5061	-1.17094e-16
locus_5064	0.722374
locus_5067	0.00649351
locus_5069	7.28584e-17
locus_5073	-1.17094e-16
locus_5075	1
locus_5082	0.0909091
locus_5089	0.956522
locus_5103	0.0454545
locus_5106	7.28584e-17
locus_5113	0.477273
locus_5119	0.616021
locus_5122	1
locus_5137	0.732323
locus_5146	7.28584e-17
locus_5149	1
locus_5150	-0.0406464
locus_5152	-0.0181818
locus_5154	0.913223
locus_5155	0.201774
locus_5157	7.28584e-17
locus_5161	0.737374
locus_5166	0.163636
locus_5170	0.956522
locus_5171	7.28584e-17
locus_5173	0.108392
locus_5175	0.0454545
locus_5178	-0.0505051
locus_5179	-1.17094e-16
locus_5180	0.13986
locus_5183	1
locus_5185	0.333333
locus_5186	0.203636
locus_5196	7.28584e-17
locus_5199	1
locus_5200	0.227273
locus_5201	0.909091
locus_5202	0.246753
locus_5203	0.0557801
locus_5204	0.956522
locus_5208	-1.17094e-16
locus_5215	0.956522
locus_5217	0.034398
locus_5218	-0.0909091
locus_5220	0.497835
locus_5223	0.784689
locus_5228	0.0271196
locus_5231	0.00826446
locus_5234	7.28584e-17
locus_5240	0.0111184
locus_5247	0.0343872
locus_5251	0.700535
locus_5254	7.28584e-17
locus_5258	1
locus_5260	7.28584e-17
locus_5262	1
locus_5263	7.28584e-17
locus_5275	0.606061
locus_5279	0.343434
locus_5280	-1.17094e-16
locus_5284	1
locus_5288	0.192727
locus_5290	0.742424
locus_5294	-1.17094e-16
locus_5299	0.642045
locus_5301	1
locus_5304	0.956522
locus_5312	0.87013
locus_5319	7.28584e-17
locus_5324	0.596154
locus_5325	0.295455
locus_5326	-1.17094e-16
locus_5328	0.275708
locus_5333	7.28584e-17
locus_5335	0.531469
locus_5336	0.956522
locus_5340	7.28584e-17
locus_5342	0.421488
locus_5347	0.218855
locus_5351	7.28584e-17
locus_5356	0.5
locus_5358	1
locus_5359	0.0909091
locus_5360	0.956522
locus_5361	-0.0568182
locus_5362	0.865801
locus_5364	0.956522
locus_5368	7.28584e-17
locus_5371	0.163636
locus_5379	-0.0909091
locus_5380	-1.17094e-16
locus_5384	0.145455
locus_5394	0.40133
locus_5396	7.28584e-17
locus_5400	-1.17094e-16
locus_5401	7.28584e-17
locus_5403	0.0807799
locus_5404	0.0909091
locus_5412	7.28584e-17
locus_5419	0.012987
locus_5424	1
locus_5426	7.28584e-17
locus_5428	7.28584e-17
locus_5478	0.181818
locus_5486	0.956522
locus_5490	0.136364
locus_5495	-1.17094e-16
locus_5500	-1.17094e-16
locus_5503	-0.0588235
locus_5505	0.769592
locus_5507	1
locus_5508	0.333333
locus_5514	0.732323
locus_5515	0.564935
locus_5519	0.235253
locus_5521	-0.00457716
locus_5522	1
locus_5523	-1.17094e-16
locus_5528	-1.17094e-16
locus_5537	7.28584e-17
locus_5540	0.576402
locus_5543	0.757576
locus_5544	7.28584e-17
locus_5546	0.462121
locus_5547	6.67869e-17
locus_5548	0.956522
locus_5551	7.28584e-17
locus_5568	7.28584e-17
locus_5573	0.484848
locus_5574	0.0876412
locus_5576	0.742424
locus_5579	0.413223
locus_5583	0.306818
locus_5588	0.0123457
locus_5598	1
locus_5599	-1.17094e-16
locus_5600	1
locus_5602	0.0454545
locus_5610	1
locus_5612	1
locus_5613	1
locus_5618	0.679344
locus_5621	0.4
locus_5625	7.28584e-17
locus_5628	-1.17094e-16
locus_5633	0.899075
locus_5634	1
locus_5642	0.438017
locus_5648	0.00826446
locus_5649	7.28584e-17
locus_5650	7.28584e-17
locus_5651	0.163636
locus_5654	7.28584e-17
locus_5655	-0.0526316
locus_5660	0.606061
locus_5661	0.909091
locus_5665	0.0454545
locus_5668	0.0909091
locus_5669	-0.0511945
locus_5670	0.913223
locus_5672	0.865801
locus_5675	0.429752
locus_5676	0.0606061
locus_5677	0.381818
locus_5679	0.475836
locus_5681	0.0909091
locus_5683	7.28584e-17
locus_5685	0.0454545
locus_5692	0.68984
locus_5693	7.28584e-17
locus_5694	0.87013
locus_5695	0.0454545
locus_5696	1
locus_5701	0.262899
locus_5707	7.28584e-17
locus_5708	0.818182
locus_5712	0.87013
locus_5751	7.28584e-17
locus_5752	0.353535
locus_5756	0.163636
locus_5758	0.558442
locus_5772	1
locus_5776	0.132867
locus_5780	0.181818
locus_5788	-0.00763359
locus_5789	0.0454545
locus_5795	1
locus_5797	7.28584e-17
locus_5800	7.28584e-17
locus_5802	0.295455
locus_5805	0.0909091
locus_5807	1
locus_5808	0.0556309
locus_5815	1
locus_5822	0.0909091
locus_5824	-1.17094e-16
locus_5825	1
locus_5834	-6.93889e-17
locus_5836	0.174825
locus_5838	0.658454
locus_5843	0.0909091
locus_5844	0.349467
locus_5846	-1.17094e-16
locus_5847	0.95446
locus_5850	0.295455
locus_5852	0.913223
locus_5858	-1.17094e-16
locus_5859	0.390909
locus_5862	7.28584e-17
locus_5866	0.160839
locus_5870	-1.17094e-16
locus_5874	0.865801
locus_5878	6.67869e-17
locus_5879	7.28584e-17
locus_5881	0.343434
locus_5886	0.68984
locus_5888	0.956522
locus_5894	0.865801
locus_5896	7.28584e-17
locus_5897	0.51049
locus_5898	1
locus_5899	0.87013
locus_5902	0.0909091
locus_5905	0.0361753
locus_5909	-0.00763359
locus_5912	-1.17094e-16
locus_5917	0.732323
locus_5924	7.28584e-17
locus_5925	0.372727
locus_5927	0.0909091
locus_5929	1
locus_5931	0.19697
locus_5932	0.0689997
locus_5934	0.659091
locus_5936	0.128818
locus_5937	0.409091
locus_5938	0.858268
locus_5940	0.0909091
locus_5943	0.474261
locus_5945	-0.00568182
locus_5948	-0.047619
locus_5980	0.390909
locus_5981	0.909091
locus_5983	0.956522
locus_5987	0.372727
locus_5993	7.28584e-17
locus_5995	0.659091
locus_5998	1
locus_6021	0.0909091
locus_6027	7.28584e-17
locus_6028	0.0909091
locus_6031	-0.00185529
locus_6037	0.133068
locus_6046	0.136364
locus_6049	1
locus_6054	1
locus_6062	7.28584e-17
locus_6064	0.956522
locus_6065	0.0454545
locus_6067	7.28584e-17
locus_6070	0.909434
locus_6078	0.609626
locus_6087	1
locus_6090	0.131811
locus_6096	0.784689
locus_6101	0.0909091
locus_6103	0.00414041
locus_6104	0.0454545
locus_6105	0.154239
locus_6106	1
locus_6108	0.822727
locus_6110	1
locus_6123	0.163636
locus_6126	0.0454545
locus_6141	-1.17094e-16
locus_6143	-1.17094e-16
locus_6146	0.44007
locus_6150	0.956522
locus_6152	1
locus_6154	0.87013
locus_6161	0.212121
locus_6162	7.28584e-17
locus_6163	0.883982
locus_6164	7.28584e-17
locus_6165	1
locus_6166	0.113636
locus_6168	0.163636
locus_6172	0.19697
locus_6176	-0.0513834
locus_6179	0.956522
locus_6181	0.737374
locus_6194	0.424901
locus_6199	-0.00380984
locus_6201	0.00501193
locus_6202	1
locus_6207	0.68984
locus_6210	7.28584e-17
locus_6213	7.28584e-17
locus_6217	0.0909091
locus_6219	0.0909091
locus_6221	7.28584e-17
locus_6222	7.28584e-17
locus_6223	0.25974
locus_6225	7.28584e-17
locus_6227	1
locus_6230	7.28584e-17
locus_6257	0.295455
locus_6258	0.517483
locus_6260	-0.026738
locus_6262	-1.17094e-16
locus_6264	0.5
locus_6270	0.295455
locus_6273	7.28584e-17
locus_6278	0.779904
locus_6280	-0.0227273
locus_6282	7.28584e-17
locus_6286	0.6
locus_6287	0.295455
locus_6290	0.956522
locus_6297	7.28584e-17
locus_6298	0.909434
locus_6301	0.742424
locus_6302	-1.17094e-16
locus_6309	0.909434
locus_6313	7.28584e-17
locus_6314	0.956522
locus_6317	0.00414041
locus_6319	7.28584e-17
locus_6326	0.757576
locus_6328	0.0454545
locus_6330	0.865801
locus_6337	1
locus_6340	0.343434
locus_6341	-1.17094e-16
locus_6343	0.642045
locus_6348	7.28584e-17
locus_6353	7.28584e-17
locus_6356	0.0454545
locus_6357	0.944998
locus_6358	0.956522
locus_6359	0.284091
locus_6361	0.353535
locus_6369	-0.00457716
locus_6370	1
locus_6371	-0.00380984
locus_6373	7.28584e-17
locus_6375	7.28584e-17
locus_6376	0.0909091
locus_6383	0.865801
locus_6384	0.181818
locus_6386	0.158422
locus_6387	0.0947302
locus_6389	7.28584e-17
locus_6390	0.306818
locus_6392	0.769592
locus_6399	0.779904
locus_6400	0.00958069
locus_6403	7.28584e-17
locus_6407	7.28584e-17
locus_6411	0.163636
locus_6416	1
locus_6419	0.827273
locus_6423	0.87013
locus_6424	7.28584e-17
locus_6431	0.956522
locus_6435	1
locus_6439	7.28584e-17
locus_6442	7.28584e-17
locus_6443	0.163636
locus_6444	0.297381
locus_6447	0.113636
locus_6451	0.343434
locus_6452	0.531587
locus_6453	0.503497
locus_6455	0.477273
locus_6464	0.0909091
locus_6467	0.0909091
locus_6469	0.0909091
locus_6470	7.28584e-17
locus_6473	7.28584e-17
locus_6476	7.28584e-17
locus_6478	0.272727
locus_6479	0.00606061
locus_6481	0.0557801
locus_6485	0.113636
locus_6491	1
locus_6492	1
locus_6493	0.257143
locus_6494	1
locus_6504	0.779904
locus_6505	1
locus_6514	7.28584e-17
locus_6515	7.28584e-17
locus_6516	0.409091
locus_6518	-0.00805187
locus_6520	0.612121
locus_6521	7.28584e-17
locus_6528	0.909434
locus_6531	1
locus_6538	0.0606061
locus_6585	1
locus_6595	0.653409
locus_6596	0.913223
locus_6599	0.111111
locus_6601	0.163636
locus_6602	0.5427
locus_6608	0.306818
locus_6613	0.469697
locus_6618	0.480832
locus_6619	0.227273
locus_6622	0.742424
locus_6625	-0.004329
locus_6628	7.28584e-17
locus_6634	0.899075
locus_6635	0.51049
locus_6639	0.913223
locus_6644	0.233766
locus_6650	0.695187
locus_6655	7.28584e-17
locus_6658	-0.00763359
locus_6659	-1.17094e-16
locus_6660	7.28584e-17
locus_6670	1
locus_6671	-1.17094e-16
locus_6673	0.0909091
locus_6676	7.28584e-17
locus_6678	7.28584e-17
locus_6679	1
locus_6680	0.327409
locus_6684	7.28584e-17
locus_6685	-1.17094e-16
locus_6688	0.695187
locus_6691	0.19697
locus_6701	7.28584e-17
locus_6705	0.0454545
locus_6709	0.136364
locus_6717	0.0346275
locus_6718	7.28584e-17
locus_6725	0.6
locus_6729	0.136364
locus_6730	-1.17094e-16
locus_6731	-1.17094e-16
locus_6733	1
locus_6741	-0.012987
locus_6743	0.033557
locus_6747	0.779904
locus_6756	7.28584e-17
locus_6759	1
locus_6762	0.00414041
locus_6767	-1.17094e-16
locus_6772	-1.17094e-16
locus_6776	7.28584e-17
locus_6778	1
locus_6779	7.28584e-17
locus_6787	0.0454545
locus_6792	-1.43115e-17
locus_6793	0.0454545
locus_6795	0.00826446
locus_6796	0.0535211
locus_6805	0.469697
locus_6807	0.227273
locus_6808	0.0625
locus_6811	0.0135908
locus_6816	7.28584e-17
locus_6818	-0.0568182
locus_6819	-1.17094e-16
locus_6822	0.19697
locus_6826	7.28584e-17
locus_6829	7.28584e-17
locus_6830	0.421488
locus_6831	0.181818
locus_6835	0.163636
locus_6837	7.28584e-17
locus_6843	7.28584e-17
locus_6845	0.438017
locus_6846	0.113636
locus_6853	-0.104997
locus_6855	0.0215602
locus_6856	1
locus_6860	-0.0471005
locus_6863	7.28584e-17
locus_6893	0.700535
locus_6894	0.956522
locus_6899	0.233766
locus_6906	7.28584e-17
locus_6908	0.295455
locus_6911	7.28584e-17
locus_6912	1
locus_6913	0.0454545
locus_6914	0.0909091
locus_6918	0.145455
locus_6919	1
locus_6920	0.0454545
locus_6922	0.558442
locus_6928	-1.17094e-16
locus_6930	0.642847
locus_6932	-0.0909091
locus_6939	1
locus_6941	0.030303
locus_6942	0.606061
locus_6944	0.0909091
locus_6946	1
locus_6949	0.212121
locus_6970	-1.17094e-16
locus_6972	-1.17094e-16
locus_6973	7.28584e-17
locus_6976	0.956522
locus_6982	0.295455
locus_6983	0.284091
locus_6991	0.956522
locus_6992	1
locus_6993	0.246753
locus_6996	0.00958069
locus_7004	1
locus_7009	7.28584e-17
locus_7011	0.827273
locus_7013	7.28584e-17
locus_7014	0.19697
locus_7017	0.956522
locus_7022	1
locus_7033	0.956522
locus_7037	-0.00763359
locus_7042	0.343434
locus_7054	0.0454545
locus_7061	0.647727
locus_7062	7.28584e-17
locus_7071	0.462121
locus_7072	0.862563
locus_7075	0.0909091
locus_7079	7.28584e-17
locus_7089	-1.17094e-16
locus_7095	0.48569
locus_7096	-1.17094e-16
locus_7098	0.737374
locus_7101	0.621745
locus_7106	-1.17094e-16
locus_7110	-0.0909091
locus_7119	0.956522
locus_7124	7.28584e-17
locus_7127	7.28584e-17
locus_7128	-1.17094e-16
locus_7130	0.409091
locus_7131	0.956522
locus_7132	0.343434
locus_7133	1
locus_7135	-1.17094e-16
locus_7136	7.28584e-17
locus_7144	1
locus_7162	0.246753
locus_7163	0.68984
locus_7164	0.647727
locus_7165	1
locus_7170	-1.17094e-16
locus_7172	0.672727
locus_7174	1
locus_7175	1
locus_7184	7.28584e-17
locus_7186	7.28584e-17
locus_7188	-0.0568182
locus_7205	1
locus_7206	7.28584e-17
locus_7213	7.28584e-17
locus_7216	0.113636
locus_7223	-0.0413223
locus_7230	0.190544
locus_7234	0.0909091
locus_7235	7.28584e-17
locus_7236	1
locus_7241	0.0454545
locus_7245	0.469697
locus_7246	0.390909
locus_7247	7.28584e-17
locus_7248	-0.00917431
locus_7252	-1.17094e-16
locus_7254	0.0454545
locus_7257	0.6
locus_7261	0.95446
locus_7262	-0.00763359
locus_7263	0.784689
locus_7265	0.956522
locus_7269	0.343434
locus_7272	0.477273
locus_7277	7.28584e-17
locus_7280	7.28584e-17
locus_7333	0.87013
locus_7334	-0.00763359
locus_7338	1
locus_7339	0.732323
locus_7341	-1.17094e-16
locus_7347	7.28584e-17
locus_7352	0.956522
locus_7356	0.647727
locus_7362	0.309294
locus_7363	0.25974
locus_7366	7.28584e-17
locus_7368	1
locus_7377	0.390909
locus_7381	0.168832
locus_7383	1
locus_7386	0.545455
locus_7395	7.28584e-17
locus_7396	7.28584e-17
locus_7398	0.0909091
locus_7399	0.181818
locus_7401	0.0454545
locus_7403	0.421488
locus_7404	1
locus_7405	0.114522
locus_7408	1
locus_7410	7.28584e-17
locus_7413	7.28584e-17
locus_7415	0.909091
locus_7417	0.784689
locus_7418	7.28584e-17
locus_7421	-1.17094e-16
locus_7424	7.28584e-17
locus_7428	0.246753
locus_7429	7.28584e-17
locus_7432	0.107207
locus_7439	-1.17094e-16
locus_7440	7.28584e-17
locus_7442	-0.0757098
locus_7445	1
locus_7448	7.28584e-17
locus_7449	7.28584e-17
locus_7451	1
locus_7452	0.438017
locus_7453	1
locus_7455	7.28584e-17
locus_7456	7.28584e-17
locus_7458	7.28584e-17
locus_7460	-0.0161663
locus_7465	0.956522
locus_7473	0.163636
locus_7474	0.95446
locus_7476	1
locus_7477	0.19697
locus_7479	7.28584e-17
locus_7481	0.469697
locus_7483	0.343434
locus_7488	1
locus_7490	7.28584e-17
locus_7491	0.0606061
locus_7494	0.913223
locus_7495	0.181818
locus_7497	0.145455
locus_7500	0.732323
locus_7501	0.284091
locus_7505	0.460784
locus_7507	0.0606061
locus_7508	1
locus_7510	0.737374
locus_7512	0.272727
locus_7515	7.28584e-17
locus_7517	0.343434
locus_7518	7.28584e-17
locus_7521	7.28584e-17
locus_7523	0.00414041
locus_7525	1
locus_7527	0.0909091
locus_7528	0.163636
locus_7538	0.841294
locus_7541	0.0454545
locus_7542	0.87013
locus_7543	0.87013
locus_7548	-1.17094e-16
locus_7549	-1.17094e-16
locus_7550	1
locus_7553	0.343434
locus_7557	-1.17094e-16
locus_7558	7.28584e-17
locus_7564	-1.17094e-16
locus_7568	1
locus_7569	0.564935
locus_7572	7.28584e-17
locus_7579	0.53775
locus_7580	-1.17094e-16
locus_7590	0.642045
locus_7595	0.145455
locus_7596	1
locus_7600	-1.17094e-16
locus_7630	-0.0909091
locus_7631	-1.17094e-16
locus_7633	0.51049
locus_7636	1
locus_7637	1
locus_7638	0.429912
locus_7650	0.87013
locus_7653	0.0454545
locus_7656	1
locus_7658	0.827273
locus_7661	0.0909091
locus_7666	-0.0161663
locus_7672	0.913223
locus_7674	1
locus_7679	0.558442
locus_7680	0.956522
locus_7684	1
locus_7692	0.909091
locus_7696	0.272727
locus_7697	0.779904
locus_7710	0.0454545
locus_7712	7.28584e-17
locus_7719	7.28584e-17
locus_7723	0.163636
locus_7725	0.700535
locus_7728	0.353987
locus_7729	7.28584e-17
locus_7732	0.517483
locus_7734	-1.17094e-16
locus_7736	0.908956
locus_7745	0.0844553
locus_7761	0.956522
locus_7763	0.272727
locus_7767	0.306818
locus_7771	0.421488
locus_7775	0
locus_7776	0.648258
locus_7798	0.956522
locus_7800	-1.17094e-16
locus_7810	0.0909091
locus_7821	0.111111
locus_7823	1
locus_7836	-1.17094e-16
locus_7837	-0.026738
locus_7841	7.28584e-17
locus_7843	0.246753
locus_7856	1
locus_7858	0.68984
locus_7867	0.909434
locus_7874	0.647727
locus_7884	0.163636
locus_7885	-1.17094e-16
locus_7889	0.695187
locus_7891	0.956522
locus_7892	0.621684
locus_7895	0.141937
locus_7897	0.956522
locus_7907	-0.0511945
locus_7908	0.295455
locus_7911	-1.17094e-16
locus_7914	-0.0681818
locus_7915	7.28584e-17
locus_7919	0.145455
locus_7921	1
locus_7923	7.28584e-17
locus_7925	7.28584e-17
locus_7926	0.243243
locus_7927	-1.17094e-16
locus_7936	0.317851
locus_7943	0.004914
locus_7961	0.956522
locus_7963	0.163636
locus_7967	0.677922
locus_7968	7.28584e-17
locus_7973	7.28584e-17
locus_7977	0.956522
locus_7978	-0.0434783
locus_7981	7.28584e-17
locus_7984	7.28584e-17
locus_7985	0.113636
locus_7995	0.954623
locus_7999	-0.0909091
locus_8000	0.95446
locus_8002	0.409091
locus_8005	0.647727
locus_8010	0.956522
locus_8011	-0.0675325
locus_8017	0.732323
locus_8018	7.28584e-17
locus_8025	0.954623
locus_8027	1
locus_8038	0.893016
locus_8044	1
locus_8046	-1.17094e-16
locus_8048	1
locus_8113	7.28584e-17
locus_8114	-1.17094e-16
locus_8116	7.28584e-17
locus_8125	0.163636
locus_8133	7.28584e-17
locus_8135	-1.17094e-16
locus_8136	7.28584e-17
locus_8137	0.647727
locus_8138	0.438017
locus_8140	-1.43115e-17
locus_8147	1
locus_8149	7.28584e-17
locus_8150	7.28584e-17
locus_8152	0.505739
locus_8153	0.225455
locus_8158	-1.17094e-16
locus_8168	1
locus_8172	0.551948
locus_8176	0.212121
locus_8178	0.87013
locus_8184	0.0606061
locus_8186	0.956522
locus_8189	0.956522
locus_8192	0.0454545
locus_8198	0.0606061
locus_8200	7.28584e-17
locus_8203	7.28584e-17
locus_8205	0.0454545
locus_8209	7.28584e-17
locus_8210	0.113636
locus_8218	0.956522
locus_8219	-0.00763359
locus_8221	0.0454545
locus_8222	0.0454545
locus_8226	1
locus_8228	0.386364
locus_8241	0.113636
locus_8243	0.564935
locus_8249	0.956522
locus_8253	0.181818
locus_8258	-1.17094e-16
locus_8262	7.28584e-17
locus_8264	7.28584e-17
locus_8268	0.865801
locus_8273	7.28584e-17
locus_8274	0.571429
locus_8275	0.632753
locus_8278	0.531469
locus_8281	1
locus_8283	0.212392
locus_8284	7.28584e-17
locus_8289	0.00826446
locus_8292	0.0606061
locus_8296	0.802062
locus_8298	1
locus_8299	0.487404
locus_8300	1
locus_8311	0.421488
locus_8315	0.659091
locus_8316	7.28584e-17
locus_8318	1
locus_8325	0.818182
locus_8326	0.913223
locus_8328	0.905104
locus_8333	0.306818
locus_8334	0.684492
locus_8338	7.28584e-17
locus_8341	-1.17094e-16
locus_8344	-1.17094e-16
locus_8347	1
locus_8348	0.421488
locus_8349	0.212121
locus_8354	0.25974
locus_8356	-1.17094e-16
locus_8359	0.4
locus_8362	0.429752
locus_8366	7.28584e-17
locus_8372	-0.00763359
locus_8378	0.469697
locus_8383	7.28584e-17
locus_8385	0.161388
locus_8387	0.95446
locus_8389	1
locus_8391	-0.00560307
locus_8395	0.246753
locus_8396	1
locus_8398	7.28584e-17
locus_8404	7.28584e-17
locus_8406	0.700535
locus_8410	0.103143
locus_8413	0.75346
locus_8416	1
locus_8420	0.145455
locus_8423	0.737374
locus_8424	-1.17094e-16
locus_8434	1
locus_8437	0.87013
locus_8439	1
locus_8445	0.212121
locus_8446	7.28584e-17
locus_8449	0.956522
locus_8470	0.0819672
