# Supplementary material for: Speciation with gene flow between two Neotropical sympatric species (Pitcairnia spp.: Bromeliaceae)
Source: Ecol Evol. 2022 Apr 29;12(5):e8834. doi: 10.1002/ece3.8834 (PMC9055293; doi:10.1002/ece3.8834)
Supplement: Supplementary file 7 — Appendix S3 [file ECE3-12-e8834-s007.xlsx]

## Sheet: Sheet1
Sequências RAD				Sequências Trinity
loci_id	FST	SNPs	Tajima’s D	Blast description	Ka	Ks	Ka/Ks	GO_id	Go_name	Function	Expression
locus_15775	-0.214953	2	1.73296	Transcription factor DIVARICATA	0.0739997	0.0509707	1.45181	F:GO:0003677; C:GO:0005634; P:GO:0006355	F:DNA binding; C:nucleus; P:regulation of transcription, DNA-templated
locus_15498	0.00784133	2	-1.11668	Desumoylating isopeptidase 1	0.00167393	334787	50	C:GO:0044424	C:intracellular part
locus_14946	0.145455	3	-0.37069	probable transcription factor KAN2 isoform X2	0.00150986	309607	48.7669	C:GO:0005634; P:GO:0006355; F:GO:0044212	C:nucleus; P:regulation of transcription, DNA-templated; F:transcription regulatory region DNA binding
locus_14931	-0.0810811	1	-0.250098	UDP-N-acetylglucosamine diphosphorylase 1	0.00324999	649997	50	P:GO:0008152; F:GO:0070569	P:metabolic process; F:uridylyltransferase activity
locus_14852	1	1	1.71946	inositol phosphorylceramide glucuronosyltransferase 1	0.00656398	0.00582012	1.12781	C:GO:0005768; C:GO:0005802; F:GO:0015020; C:GO:0016021; P:GO:0046513; F:GO:1990482	C:endosome; C:trans-Golgi network; F:glucuronosyltransferase activity; C:integral component of membrane; P:ceramide biosynthetic process; F:sphingolipid alpha-glucuronosyltransferase activity
locus_14468	7.28584e-17	4	-0.840652	probable methyltransferase PMT15	0.0214134	0.0197669	1.0833	C:GO:0005737; F:GO:0008757; C:GO:0016021; P:GO:0032259	C:cytoplasm; F:S-adenosylmethionine-dependent methyltransferase activity; C:integral component of membrane; P:methylation
locus_14424	7.28584e-17	2	0.3391	Delta(8)-fatty-acid desaturase 2	0.013252	0.012489	1.06109	C:GO:0005737; F:GO:0008757; C:GO:0016021; P:GO:0032259	C:cytoplasm; F:S-adenosylmethionine-dependent methyltransferase activity; C:integral component of membrane; P:methylation
locus_14243	0.68984	3	0.925929	UDP-glycosyltransferase 83A1-like	0.00760891	0.00015325	49.6504	P:GO:0008152; C:GO:0043231; F:GO:0080043; F:GO:0080044	P:metabolic process; C:intracellular membrane-bounded organelle; F:quercetin 3-O-glucosyltransferase activity; F:quercetin 7-O-glucosyltransferase activity
locus_14156	0.862563	1	1.71412	uncharacterized protein LOC109706678 isoform X2	0.0153467	0.0144177	1.06444
locus_14148	0.0454545	1	-0.86644	predicted protein	0.00370592	743043	49.8749
locus_14040	0.295455	1	0.351711	L-type lectin-domain containing receptor kinase VIII.1-like	0.00547228	0.000109446	50	F:GO:0004714; F:GO:0005524; C:GO:0016021; P:GO:0018108; F:GO:0030246	F:transmembrane receptor protein tyrosine kinase activity; F:ATP binding; C:integral component of membrane; P:peptidyl-tyrosine phosphorylation; F:carbohydrate binding
locus_14040	0.295455	1	0.351711	uncharacterized zinc finger CCHC domain-containing protein At4g19190	0.0073643	0.000147286	50
locus_13376	-0.183355	1	0.950101	pentatricopeptide repeat-containing protein At1g03560, mitochondrial	0.000798009	159602	50	F:GO:0003723; F:GO:0004519; F:GO:0005515; P:GO:0009451; C:GO:0016020; F:GO:0016798; C:GO:0043231	F:RNA binding; F:endonuclease activity; F:protein binding; P:RNA modification; C:membrane; F:hydrolase activity, acting on glycosyl bonds; C:intracellular membrane-bounded organelle
locus_13300	-1.17094e-16	1	-1.10686	adenine/guanine permease AZG1-like	0.000930161	186032	50	F:GO:0005345; P:GO:0015853; P:GO:0015854; C:GO:0016021; P:GO:1904823	F:purine nucleobase transmembrane transporter activity; P:adenine transport; P:guanine transport; C:integral component of membrane; P:purine nucleobase transmembrane transport
locus_12894	1	2	2.20002	major pollen allergen Ole e 10-like	0.00380089	760178	50			Carbohydrate-binding protein binding preferentially 1,3-beta-glucans. May be involved in pollen tube wall re-formation during germination.	Expressed in mature and germinating pollen.
locus_12853	-0.2	2	0.74903	probable E3 ubiquitin-protein ligase XERICO	0.0057197	0.000114394	50	F:GO:0008270; C:GO:0016021; F:GO:0016874	F:zinc ion binding; C:integral component of membrane; F:ligase activity
locus_12631	-0.102757	2	-0.32336	F-box/kelch-repeat protein At5g15710-like	0.00302883	605767	50	F:GO:0005515; P:GO:0016567; F:GO:0004842; P:GO:0031146	F:protein binding; P:protein ubiquitination; F:ubiquitin-protein transferase activity; P:SCF-dependent proteasomal ubiquitin-dependent protein catabolic process
locus_11788	0.295455	4	-0.508195	Transcription factor DIVARICATA	0.0739997	0.0509707	1.45181	F:GO:0003677; C:GO:0005634; P:GO:0006355	F:DNA binding; C:nucleus; P:regulation of transcription, DNA-templated
locus_11583	0.366516	1	0.517337	probable tRNA N6-adenosine threonylcarbamoyltransferase, mitochondrial	0.00085574	171148	50	C:GO:0000408; P:GO:0002949; F:GO:0004222; C:GO:0005743; P:GO:0006508; P:GO:0009793; F:GO:0046872; F:GO:0061711	C:EKC/KEOPS complex; P:tRNA threonylcarbamoyladenosine modification; F:metalloendopeptidase activity; C:mitochondrial inner membrane; P:proteolysis; P:embryo development ending in seed dormancy; F:metal ion binding; F:N(6)-L-threonylcarbamoyladenine synthase activity
locus_11393	7.28584e-17	2	-1.14975	DNA-binding protein EMBP-1-like isoform X1	0.0124352	0.000248704	50	F:GO:0003700; P:GO:0006355	F:DNA binding transcription factor activity; P:regulation of transcription, DNA-templated
locus_11173	0.166496	2	-0.341519	putative complex i intermediate-associated protein 30	0.00180269	367209	49.0918	C:GO:0005773; C:GO:0009570	C:vacuole; C:chloroplast stroma
locus_11072	-0.0381711	4	-1.0916	Desumoylating isopeptidase 1	0.00167393	334787	50	C:GO:0044424	C:intracellular part
locus_10631	0.87013	2	1.87476	subtilisin-like protease SBT2.6	0.00471528	983872	47.9257	F:GO:0004252; P:GO:0006508; F:GO:0008233; F:GO:0016787; F:GO:0008236, F:serine-type peptidase activity	F:serine-type endopeptidase activity; P:proteolysis; F:peptidase activity; F:hydrolase activity
locus_10595	-0.107692	2	0.406452	probable aminotransferase ACS12	0.000872788	174558	50	F:GO:0008483; P:GO:0009058; C:GO:0016021; F:GO:0030170	F:transaminase activity; P:biosynthetic process; C:integral component of membrane; F:pyridoxal phosphate binding
locus_10567	0.87013	2	0.686499	1,2-dihydroxy-3-keto-5-methylthiopentene dioxygenase 2	0.00227271	454542	50	F:GO:0005506; C:GO:0005634; C:GO:0005737; F:GO:0010309; P:GO:0019509; P:GO:0055114	F:iron ion binding; C:nucleus; C:cytoplasm; F:acireductone dioxygenase [iron(II)-requiring] activity; P:L-methionine salvage from methylthioadenosine; P:oxidation-reduction process
locus_8603	0.909434	3	2.4195	clathrin light chain 2-like	0.0105008	0.0100423	1.04566	F:GO:0005198; P:GO:0006886; P:GO:0016192; C:GO:0030130; C:GO:0030132	F:structural molecule activity; P:intracellular protein transport; P:vesicle-mediated transport; C:clathrin coat of trans-Golgi network vesicle; C:clathrin coat of coated pit
locus_8568	0.0844553	5	-0.513433	NADPH--cytochrome P450 reductase	0.0136296	0.000272778	49.9661	F:GO:0003958; C:GO:0005737; C:GO:0005783; C:GO:0005789; F:GO:0010181; C:GO:0016020; C:GO:0016021; F:GO:0016491; F:GO:0050660; F:GO:0050661; P:GO:0055114	F:NADPH-hemoprotein reductase activity; C:cytoplasm; C:endoplasmic reticulum; C:endoplasmic reticulum membrane; F:FMN binding; C:membrane; C:integral component of membrane; F:oxidoreductase activity; F:flavin adenine dinucleotide binding; F:NADP binding; P:oxidation-reduction process
locus_7660	-nan	2	2.27784	DNA-binding protein EMBP-1-like isoform X1	0.0124352	0.000248704	50	F:GO:0003700; P:GO:0006355	F:DNA binding transcription factor activity; P:regulation of transcription, DNA-templated
locus_7549	0.685264	3	2.45939	non-specific lipid-transfer protein 2-like	0.0172429	0.000344858	50	P:GO:0006869	P:lipid transport
locus_7421	1	3	0.540225	jasmonic acid-amido synthetase JAR1-like	0.00401332	802664	50	P:GO:0009611; P:GO:0009694; P:GO:0009864; F:GO:0080123	P:response to wounding; P:jasmonic acid metabolic process; P:induced systemic resistance, jasmonic acid mediated signaling pathway; F:jasmonate-amino synthetase activity
locus_7279	-0.0340909	2	0.280113	histidinol dehydrogenase, chloroplastic isoform X1	0.00115101	230203	50	P:GO:0000105; F:GO:0004399; F:GO:0008270; C:GO:0009570; F:GO:0051287; P:GO:0055114	P:histidine biosynthetic process; F:histidinol dehydrogenase activity; F:zinc ion binding; C:chloroplast stroma; F:NAD binding; P:oxidation-reduction process
locus_7151	0.564935	2	0.620422	Actin-related protein 6	0.000972635	194527	50	C:GO:0005634; P:GO:0006338; P:GO:0006355; P:GO:0006970; P:GO:0008283; P:GO:0009266; P:GO:0009845; P:GO:0009910	C:nucleus; P:chromatin remodeling; P:regulation of transcription, DNA-templated; P:response to osmotic stress; P:cell proliferation; P:response to temperature stimulus; P:seed germination; P:negative regulation of flower development
locus_7031	-1	1	0.351711	K(+) efflux antiporter 3, chloroplastic	0.0125831	0.00697599	1.80378	P:GO:0006813; C:GO:0009507; P:GO:0010109; F:GO:0015299; C:GO:0016021; C:GO:0042651; P:GO:1902600	P:potassium ion transport; C:chloroplast; P:regulation of photosynthesis; F:solute:proton antiporter activity; C:integral component of membrane; C:thylakoid membrane; P:proton transmembrane transport
locus_6967	0.87013	1	1.67138	QWRF motif-containing protein 3	0.0113267	0.000226533	50	C:GO:0005880; F:GO:0008017; C:GO:0005737; P:GO:0051225	C:nuclear microtubule; F: mucrotubule binding; C:cytoplasm; P:apindle assembly
locus_6668	-1.17094e-16	2	-1.46879	24-methylenesterol C-methyltransferase 2	0.00110013	220027	50	C:GO:0005737; C:GO:0016021; P:GO:0016126; F:GO:0030797; P:GO:0032259	C:cytoplasm; C:integral component of membrane; P:sterol biosynthetic process; F:24-methylenesterol C-methyltransferase activity; P:methylation
locus_6140	0.454545	3	1.08766	protein CUP-SHAPED COTYLEDON 3-like	0.0032307	6.4614e-05	50	F:GO:0003677; C:GO:0005634; P:GO:0006355	F:DNA binding; C:nucleus; P:regulation of transcription, DNA-templated
locus_5910	1	1	1.71946	UDP-galactose/UDP-glucose transporter 3	0.00687154	0.00555242	1.23757	F:GO:0005459; P:GO:0008643; C:GO:0030173; C:GO:0030176; P:GO:0072334	F:UDP-galactose transmembrane transporter activity; P:carbohydrate transport; C:integral component of Golgi membrane; C:integral component of endoplasmic reticulum membrane; P:UDP-galactose transmembrane transport
locus_5093	0.212121	2	0.806458	PTB domain-containing engulfment adapter protein 1 isoform 1	0.00519769	0.000103954	50	P:GO:0006915; P:GO:0006869; P:GO:0006911	P:apoptotic process; P:lipid transport; P:phagocytosis, engulfment	May function as an adapter protein. Required for efficient phagocytosis of apoptotic cells. Modulates cellular glycosphingolipid and cholesterol transport. May play a role in the internalization and endosomal trafficking of various LRP1 ligands, such as PSAP. Increases cellular levels of GTP-bound ARF6
locus_4846	1	1	1.70125	threonine dehydratase biosynthetic, chloroplastic	0.000812563	162513	50	F:GO:0004794; P:GO:0009097; F:GO:0030170	F:L-threonine ammonia-lyase activity; P:isoleucine biosynthetic process; F:pyridoxal phosphate binding
locus_4080	0	1	-0.0115971	BRCA1-A complex subunit BRE	0.0276415	0.0172054	1.60655	C:GO:0070531; C:GO:0070552	C:BRCA1-A complex; C:BRISC complex
locus_3353	0	2	0.0555086	24-methylenesterol C-methyltransferase 2	0.00110013	220027	50	C:GO:0005737; C:GO:0016021; P:GO:0016126; F:GO:0030797; P:GO:0032259	C:cytoplasm; C:integral component of membrane; P:sterol biosynthetic process; F:24-methylenesterol C-methyltransferase activity; P:methylation
locus_3312	-0.240378	1	1.08363	zinc finger protein ZAT4-like	0.00284628	569255	50	F:GO:0003676	F:nucleic acid binding
locus_3177	-0.0810811	1	1.22707	protein PIN-LIKES 7-like	0.00887902	0.00017758	50	C:GO:0016021; P:GO:0055085	C:integral component of membrane; P:transmembrane transport
locus_2774	-0.166667	2	0.943007	zinc finger protein ZAT4-like	0.00284628	569255	50	F:GO:0003676	F:nucleic acid binding
locus_361	-0.2	1		eukaryotic translation initiation factor 2D isoform X1	0.000881831	176366	50	P:GO:0001731; P:GO:0002192; F:GO:0003743; C:GO:0022627	P:formation of translation preinitiation complex; P:IRES-dependent translational initiation of linear mRNA; F:translation initiation factor activity; C:cytosolic small ribosomal subunit
locus_16038	-0.0810811	2	0.918192	Desumoylating isopeptidase 1	0.00167393	334787	50	C:GO:0044424	C:intracellular part
locus_11124	0.33774	1	0.351711	NA	0.014208	0.00028416	50
locus_10510	0.146376	2	0.248902	NA	0.0069394	0.000138788	50
locus_10682	1	5	1.71021	NA	0.0143477	0.000307954	46.5902
locus_11440	0.538462	10	0.0852122	NA	0.0293515	0.000587031	50
locus_5076	-1	11	0.272889	NA	0.0294258	0.0176049	1.67146
locus_5175	0.863524	3	2.56722	QWRF motif-containing protein 3	0.0113267	0.000226533	50	C:GO:0005880; F:GO:0008017; C:GO:0005737; P:GO:0051225	C:nuclear microtubule; F: mucrotubule binding; C:cytoplasm; P:apindle assembly
locus_7757	0.0807799	4	-0.661318	probable methyltransferase PMT15	0.0214134	0.0197669	1.0833	C:GO:0005737; F:GO:0008757; C:GO:0016021; P:GO:0032259	C:cytoplasm; F:S-adenosylmethionine-dependent methyltransferase activity; C:integral component of membrane; P:methylation
locus_8765	-nan	6	0.767543	probable aminotransferase ACS12	0.000872788	174558	50	F:GO:0008483; P:GO:0009058; C:GO:0016021; F:GO:0030170	F:transaminase activity; P:biosynthetic process; C:integral component of membrane; F:pyridoxal phosphate binding
locus_13273	-0.153846	1	-0.142198	Delta(8)-fatty-acid desaturase 2	0.013252	0.012489	1.06109	C:GO:0005737; F:GO:0008757; C:GO:0016021; P:GO:0032259	C:cytoplasm; F:S-adenosylmethionine-dependent methyltransferase activity; C:integral component of membrane; P:methylation
locus_6520	-0.0526316	1	-0.250098	Delta(8)-fatty-acid desaturase 2	0.013252	0.012489	1.06109	C:GO:0005737; F:GO:0008757; C:GO:0016021; P:GO:0032259	C:cytoplasm; F:S-adenosylmethionine-dependent methyltransferase activity; C:integral component of membrane; P:methylation
locus_7063	-0.196581	3	0.573051	Regulator of G-protein signaling 1	0.00292884	0.00287028	1.0204	P:GO:0001101; P:GO:0007165; P:GO:0009743; C:GO:0016021; C:GO:0043227; C:GO:0043229	P:response to acid chemical; P:signal transduction; P:response to carbohydrate; C:integral component of membrane; C:membrane-bounded organelle; C:intracellular organelle
locus_1781	0.00414041	2	-0.960409	NADPH--cytochrome P450 reductase	0.0136296	0.000272778	49.9661	F:GO:0003958; C:GO:0005737; C:GO:0005783; C:GO:0005789; F:GO:0010181; C:GO:0016020; C:GO:0016021; F:GO:0016491; F:GO:0050660; F:GO:0050661; P:GO:0055114	F:NADPH-hemoprotein reductase activity; C:cytoplasm; C:endoplasmic reticulum; C:endoplasmic reticulum membrane; F:FMN binding; C:membrane; C:integral component of membrane; F:oxidoreductase activity; F:flavin adenine dinucleotide binding; F:NADP binding; P:oxidation-reduction process	F:NADPH-hemoprotein reductase activity; C:cytoplasm; C:endoplasmic reticulum; C:endoplasmic reticulum membrane; F:FMN binding; C:membrane; C:integral component of membrane; F:oxidoreductase activity; F:flavin adenine dinucleotide binding; F:NADP binding; P:oxidation-reduction process	F:NADPH-hemoprotein reductase activity; C:cytoplasm; C:endoplasmic reticulum; C:endoplasmic reticulum membrane; F:FMN binding; C:membrane; C:integral component of membrane; F:oxidoreductase activity; F:flavin adenine dinucleotide binding; F:NADP binding; P:oxidation-reduction process	F:NADPH-hemoprotein reductase activity; C:cytoplasm; C:endoplasmic reticulum; C:endoplasmic reticulum membrane; F:FMN binding; C:membrane; C:integral component of membrane; F:oxidoreductase activity; F:flavin adenine dinucleotide binding; F:NADP binding; P:oxidation-reduction process
locus_9071	0.494164	2	0.885012	NA	0.0295244	0.000590488	50
locus_14422	0.390567	2	1.07644	probable tRNA N6-adenosine threonylcarbamoyltransferase, mitochondrial	0.00085574	171148	50	C:GO:0000408; P:GO:0002949; F:GO:0004222; C:GO:0005743; P:GO:0006508; P:GO:0009793; F:GO:0046872; F:GO:0061711	C:EKC/KEOPS complex; P:tRNA threonylcarbamoyladenosine modification; F:metalloendopeptidase activity; C:mitochondrial inner membrane; P:proteolysis; P:embryo development ending in seed dormancy; F:metal ion binding; F:N(6)-L-threonylcarbamoyladenine synthase activity
locus_4394	0.537426	3	1.31535	BRCA1-A complex subunit BRE	0.0276415	0.0172054	1.60655	C:GO:0070531; C:GO:0070552	C:BRCA1-A complex; C:BRISC complex
locus_12292	1	1	0.351711	NA	0.00592045	0.000118409	50
locus_7301	0.728139	1	1.45766	NA	0.00592045	0.000118409	50
locus_116	0.0689997	1	-0.846039	NA	0.338653	0.275375
locus_29	1	1	1.71248	NA	0.338653	0.275375
locus_14041	0.271558	1	0.351711	NA	0.00195581	391161	50
locus_13962	1	2	0.465145	NA	0.00195581	391161	50
locus_11304	0.400968	3	1.49491	predicted protein	0.00370592	743043	49.8749
locus_11658	1	1	1.71946	pentatricopeptide repeat-containing protein At5g64320	0.00666662	0.000133332	50	P:GO:0032543	P:mitochondrial translation
locus_3261	-0.0161663	2	0.0236917	leucine-rich repeat receptor protein kinase MSP1-like
